# Supplementary material for: Single-cell spatial transcriptomics of formalin-fixed, paraffin-embedded biopsies reveals colitis-associated cell networks
Source: J Clin Invest. 2026 Jun 9;136(14):e202488. doi: 10.1172/JCI202488 (PMC13367960; doi:10.1172/JCI202488)
Supplement: Supplemental tables 1-11 [file jci-136-202488-s339.xlsx]

## Sheet: ST1
Patient ID	Age (y)	Sex	Disease status	UC medication	Disease duration (y)	Duration VDZ (mo)	Prior anti-TNF exposure	Montreal classification	Mayo Endoscopic subscore	RobartsHistopathologic Index (RHI)	Responder to VDZ
HS31	60-69	F	HC	None	n/a	n/a	No	n/a	0	n/a	n/a
HS33	30-39	M	HC	None	n/a	n/a	No	n/a	0	n/a	n/a
HS35	20-29	F	HC	None	n/a	n/a	No	n/a	0	n/a	n/a
HS37	20-29	M	HC	None	n/a	n/a	No	n/a	0	n/a	n/a
HS39	20-29	F	HC	None	n/a	n/a	No	n/a	0	n/a	n/a
HS40	60-69	M	HC	None	n/a	n/a	No	n/a	0	n/a	n/a
HS41	50-59	M	HC	None	n/a	n/a	No	n/a	0	n/a	n/a
HS42	40-49	M	HC	None	n/a	n/a	No	n/a	0	n/a	n/a
HS43	50-59	M	HC	None	n/a	n/a	No	n/a	0	n/a	n/a
HS32	20-29	F	UC	VDZ	2	4	No	E2	pre 2 ; post 0	pre A1 25; pre B1 33	Yes
HS34	30-39	F	UC	VDZ	1	6	No	E1	pre 2; post 0	pre A1 0; pre B1 31	Yes
HS36	40-49	M	UC	VDZ	3	2	Yes	E2	pre 3; post 0	pre A1 15	Yes
HS38	50-59	M	UC	VDZ	25	7	Yes	E3	pre 2; post 0	pre A1 15; pre B1 10; Pre C1 3; Pre D1 23	Yes
HS44	30-39	F	UC	VDZ	2	2	No	E1	pre 1	pre A1 5; pre B1 16	Yes
HS45	40-49	M	UC	VDZ	14	19	Yes	E2	pre 1; post 3	pre A1 0; pre B1 15	No
HS46	40-49	n/a	UC	VDZ	21	2	Yes	E2	pre 3; post 3	pre A1 25	No
HS47	30-39	M	UC	VDZ	11	5	Yes	E2	post 3	n/a	No
HS48	70-79	M	UC	VDZ	8	6	Yes	E3	pre 2; post 2	pre C1 15; pre D1 3; Pre E1 0; Pre F1 0; Pre G1 1	No
HS49	30-39	F	UC	VDZ	2	3	Yes	E2	pre 2; post 3	Pre A1 25	No
HS50	20-29	M	UC	VDZ	0	5	Yes	E2	pre 2; post 2	Pre A1 26	No
					Median 3 (2-14)	5 (2-19)
p-value	ns	ns	p<0.0001	p<0.0001	n/a	n/a	p=0.0010	ns	pre, ns; post, p=0.0016		p=0.0006
Supplemental Table 1. Baseline demographic and clinical data for Dataset 1. Categorical variables were analyzed by Chi-square test and continuous variables were compared using one-way ANOVA with FDR correction or Mann-Whitney test where appropriate. ns, not significant; n/a, not applicable; pre, pre-VDZ treatment; post, post-VDZ treatment. VDZ, vedolizumab; y, years; mo, months.

## Sheet: ST2
Patient ID	Age (y)	Sex	Disease status	UC medication	Disease duration (y)	CPI	Cancer	Montreal classification	Mayo Endoscopic subscore
HS1	50-59	M	HC	None	n/a	n/a	n/a	n/a	0
HS2	60-69	M	HC	None	n/a	n/a	n/a	n/a	0
HS3	50-59	F	HC	None	n/a	n/a	n/a	n/a	0
HS4	30-39	F	UC	IFX	14	n/a	n/a	E3	0
HS5	20-29	F	UC	IFX	2	n/a	n/a	E3	1
HS6	50-59	M	UC	ADA	15	n/a	n/a	E3	2
				ICI colitis medication	ICI colitis onset (w)
HS7	70-79	M	ICI	Budesonide	48	anti-PD-1	Prostate	n/a	1
HS8	80-89	M	ICI	Prednisone	55	anti-PD-1	HNSCC	n/a	0
HS9	50-59	F	ICI	Prednisone	16	anti-PD-1	Melanoma	n/a	2
Supplemental Table 2. Baseline demographic and clinical data for Dataset 2. n/a, not applicable; IFX, infliximab; ADA, adalimumab; ICI, immune checkpoint inhibitor induced-colitis; CPI, checkpoint inhibitor; y, years; w, weeks.

## Sheet: ST3
Patient ID	Age (y)	Sex	Disease status	UC medication	Disease duration (y)	Duration VDZ (mo)	Prior anti-TNF exposure	Montreal classification	Mayo Endoscopic subscore	Robart Histopathologic Index (RHI)	Responder to VDZ	CPI	Cancer
HS51	60-69	M	HC	None	n/a	n/a	No	n/a	0	n/a	n/a	n/a	n/a
HS52	60-69	F	HC	None	n/a	n/a	No	n/a	0	n/a	n/a	n/a	n/a
HS53	70-79	F	HC	None	n/a	n/a	No	n/a	0	n/a	n/a	n/a	n/a
HS54	60-69	F	HC	None	n/a	n/a	No	n/a	0	n/a	n/a	n/a	n/a
HS55	30-39	F	HC	None	n/a	n/a	No	n/a	0	n/a	n/a	n/a	n/a
HS56	50-59	F	HC	None	n/a	n/a	No	n/a	0	n/a	n/a	n/a	n/a
HS57	40-49	F	HC	None	n/a	n/a	No	n/a	0	n/a	n/a	n/a	n/a
HS58	40-49	F	UC	VDZ	24	8	Yes	E3	pre 3 ; post 0	pre A1 31; pre B1 26	Yes	n/a	n/a
HS59	30-39	M	UC	VDZ	13	15	No	E3	pre 3 ; post 1	pre A1 31; pre B1 26	Yes	n/a	n/a
HS60	30-39	F	UC	VDZ	1	2	No	E3	pre 2; post 1	pre A1 25	Yes	n/a	n/a
HS61	30-39	F	UC	VDZ	16	14	Yes	E3	pre 2; post 0	pre A1 10; pre B1 11; pre C1 15	Yes	n/a	n/a
HS62	40-49	M	UC	VDZ	1	3	No	E2	pre 3; post 3	pre A1 31	No	n/a	n/a
HS63	30-39	F	UC	VDZ	2	3	Yes	E3	pre 2; post 3	pre A1 25	No	n/a	n/a
HS64	50-59	M	UC	VDZ	10	8	Yes	E3	pre 3; post 3	pre A1 33	No	n/a	n/a
HS65	30-39	M	UC	VDZ	4	12	Yes	E3	pre 3; post 3	pre A1 28	No	n/a	n/a
HS66	20-29	F	UC	VDZ	6	5	Yes	E3	pre 3; post 3	pre A1 33	No	n/a	n/a
					Median 6 (1.5-14.5)	8 (3-13)
p-value							p=0.0063	ns	pre, ns; post, p=0.0027		p=0.0015
				ICI colitis medication	ICI colitis onset (w)
HS67	60-69	M	ICI	Prednisone, VDZ	1	n/a	n/a	n/a	1	n/a	n/a	PD-L1	Pancreatic
HS68	50-59	M	ICI	Prednisone, IFX, VDZ	44	n/a	n/a	n/a	1	n/a	n/a	PD-1	Melanoma
HS69	40-49	M	ICI	Prednisone, IFX, VDZ	69	n/a	n/a	n/a	2	n/a	n/a	PD-1, CTLA4	Melanoma
HS70	70-79	M	ICI	Budesonide, Prednisone, VDZ	11	n/a	n/a	n/a	2	n/a	n/a	PD-1	Melanoma
HS71	60-69	F	ICI	Prednisone, VDZ	11	n/a	n/a	n/a	2	n/a	n/a	PD-1	Esophageal
p-value	p=0.0004	ns
Supplemental Table 3. Baseline demographic and clinical data for validation Dataset 3. Categorical variables were analyzed by Chi-square test and continuous variables were compared using one-way ANOVA with FDR correction or Mann-Whitney test where appropriate. ns, not significant; n/a, not applicable; pre, pre-VDZ treatment; post, post-VDZ treatment. CPI, checkpoint inhibitor; ICI, immune checkpo…

## Sheet: ST4
Assay type	Target	Vendor
Xenium 290-plex custom panel	A2M	10x Genomics
	ABCC9	10x Genomics
	ACKR1	10x Genomics
	ACTG1	10x Genomics
	ADAMDEC1	10x Genomics
	ADGRB3	10x Genomics
	AGR2	10x Genomics
	ALOX5	10x Genomics
	ALOX5AP	10x Genomics
	ANXA2	10x Genomics
	APOE	10x Genomics
	APP	10x Genomics
	AQP8	10x Genomics
	ASCL2	10x Genomics
	ASPN	10x Genomics
	BANK1	10x Genomics
	BASP1	10x Genomics
	BATF	10x Genomics
	BEST4	10x Genomics
	C15orf48	10x Genomics
	C1QA	10x Genomics
	C1QB	10x Genomics
	C1QC	10x Genomics
	C3	10x Genomics
	C7	10x Genomics
	CA4	10x Genomics
	CA7	10x Genomics
	CACNA1A	10x Genomics
	CALD1	10x Genomics
	CAV1	10x Genomics
	CCDC80	10x Genomics
	CCL20	10x Genomics
	CCL23	10x Genomics
	CCL4	10x Genomics
	CCL5	10x Genomics
	CCL8	10x Genomics
	CCR6	10x Genomics
	CCR7	10x Genomics
	CCSER1	10x Genomics
	CD14	10x Genomics
	CD19	10x Genomics
	CD1C	10x Genomics
	CD1D	10x Genomics
	CD209	10x Genomics
	CD28	10x Genomics
	CD3D	10x Genomics
	CD3E	10x Genomics
	CD4	10x Genomics
	CD40	10x Genomics
	CD44	10x Genomics
	CD59	10x Genomics
	CD69	10x Genomics
	CD7	10x Genomics
	CD79A	10x Genomics
	CD80	10x Genomics
	CD86	10x Genomics
	CD8A	10x Genomics
	CD8B	10x Genomics
	CDH5	10x Genomics
	CEACAM1	10x Genomics
	CEACAM6	10x Genomics
	CLDN5	10x Genomics
	CLEC10A	10x Genomics
	CLEC9A	10x Genomics
	CLU	10x Genomics
	COL1A1	10x Genomics
	COL1A2	10x Genomics
	COL3A1	10x Genomics
	COL6A2	10x Genomics
	CPA3	10x Genomics
	CPE	10x Genomics
	CRYAB	10x Genomics
	CSF3R	10x Genomics
	CSPG4	10x Genomics
	CST3	10x Genomics
	CTLA4	10x Genomics
	CTSL	10x Genomics
	CXCL14	10x Genomics
	CXCR1	10x Genomics
	CXCR5	10x Genomics
	CYTH1	10x Genomics
	DDC	10x Genomics
	DUSP1	10x Genomics
	DUSP23	10x Genomics
	EPCAM	10x Genomics
	F3	10x Genomics
	FABP1	10x Genomics
	FABP2	10x Genomics
	FABP5	10x Genomics
	FCER1A	10x Genomics
	FCER1G	10x Genomics
	FCER2	10x Genomics
	FCGR3A	10x Genomics
	FCGR3B	10x Genomics
	FCN1	10x Genomics
	FLT3	10x Genomics
	FOLR3	10x Genomics
	FOXP3	10x Genomics
	FXYD5	10x Genomics
	FYB1	10x Genomics
	GATA2	10x Genomics
	GATA3	10x Genomics
	GLIS3	10x Genomics
	GPR15	10x Genomics
	GSN	10x Genomics
	GUCA2A	10x Genomics
	GZMA	10x Genomics
	GZMB	10x Genomics
	GZMK	10x Genomics
	HAND2	10x Genomics
	HLA-DRA	10x Genomics
	HLA-DRB1	10x Genomics
	HMGB2	10x Genomics
	HMGN2	10x Genomics
	HPGDS	10x Genomics
	ICOS	10x Genomics
	IFITM2	10x Genomics
	IFNG	10x Genomics
	IGHA2	10x Genomics
	IGHD	10x Genomics
	IGHE	10x Genomics
	IL10	10x Genomics
	IL10RA	10x Genomics
	IL13RA2	10x Genomics
	IL18R1	10x Genomics
	IL1B	10x Genomics
	IL1R1	10x Genomics
	IL1R2	10x Genomics
	IL1RL1	10x Genomics
	IL32	10x Genomics
	IL3RA	10x Genomics
	IL7R	10x Genomics
	INAVA	10x Genomics
	INSM1	10x Genomics
	IRF7	10x Genomics
	IRF8	10x Genomics
	ITGAX	10x Genomics
	ITLN1	10x Genomics
	ITM2C	10x Genomics
	JAK1	10x Genomics
	JAK2	10x Genomics
	JAK3	10x Genomics
	JUN	10x Genomics
	KCNJ8	10x Genomics
	KIT	10x Genomics
	KLF2	10x Genomics
	KLRB1	10x Genomics
	KLRC2	10x Genomics
	KLRF1	10x Genomics
	KRT8	10x Genomics
	LAMP3	10x Genomics
	LEF1	10x Genomics
	LEFTY1	10x Genomics
	LGALS4	10x Genomics
	LGR5	10x Genomics
	LILRA4	10x Genomics
	LST1	10x Genomics
	LTA	10x Genomics
	LTB	10x Genomics
	LTBR	10x Genomics
	LYPD8	10x Genomics
	LYVE1	10x Genomics
	LYZ	10x Genomics
	MAF	10x Genomics
	MCAM	10x Genomics
	MEF2C	10x Genomics
	MGLL	10x Genomics
	MKI67	10x Genomics
	MMP1	10x Genomics
	MMP3	10x Genomics
	MMRN1	10x Genomics
	MRC1	10x Genomics
	MS4A1	10x Genomics
	MS4A2	10x Genomics
	MS4A7	10x Genomics
	MS4A8	10x Genomics
	MT1G	10x Genomics
	MUC1	10x Genomics
	MUC2	10x Genomics
	MYH11	10x Genomics
	MZB1	10x Genomics
	NCAM1	10x Genomics
	NEUROD1	10x Genomics
	NFKBIA	10x Genomics
	NKG7	10x Genomics
	NOS2	10x Genomics
	NOTCH3	10x Genomics
	NOTCH4	10x Genomics
	NPC2	10x Genomics
	NTRK2	10x Genomics
	NUPR1	10x Genomics
	OGN	10x Genomics
	OLFM4	10x Genomics
	OSM	10x Genomics
	OSMR	10x Genomics
	OTOP2	10x Genomics
	PDGFRA	10x Genomics
	PECAM1	10x Genomics
	PHGR1	10x Genomics
	PHLDA2	10x Genomics
	PIGR	10x Genomics
	PLAC8	10x Genomics
	PLP1	10x Genomics
	PLVAP	10x Genomics
	POSTN	10x Genomics
	PROX1	10x Genomics
	PTGDS	10x Genomics
	PTPRC	10x Genomics
	PYY	10x Genomics
	QDPR	10x Genomics
	REG4	10x Genomics
	RGCC	10x Genomics
	RGS5	10x Genomics
	RORC	10x Genomics
	RTKN2	10x Genomics
	S100A11	10x Genomics
	S100A12	10x Genomics
	S100A16	10x Genomics
	S100A4	10x Genomics
	S100A8	10x Genomics
	S100A9	10x Genomics
	S100B	10x Genomics
	S100P	10x Genomics
	S1PR1	10x Genomics
	S1PR5	10x Genomics
	SEC61B	10x Genomics
	SELENOP	10x Genomics
	SELL	10x Genomics
	SERPINF1	10x Genomics
	SH2D6	10x Genomics
	SLC26A2	10x Genomics
	SOX6	10x Genomics
	SOX8	10x Genomics
	SOX9	10x Genomics
	SPARC	10x Genomics
	SPARCL1	10x Genomics
	SPINK1	10x Genomics
	SPINK4	10x Genomics
	SSR4	10x Genomics
	STAT4	10x Genomics
	STMN1	10x Genomics
	TCF4	10x Genomics
	TFF3	10x Genomics
	TGFB1	10x Genomics
	TGFBR1	10x Genomics
	TGFBR2	10x Genomics
	TIGIT	10x Genomics
	TIMP1	10x Genomics
	TINAGL1	10x Genomics
	TLE4	10x Genomics
	TM4SF1	10x Genomics
	TMEM176A	10x Genomics
	TMEM176B	10x Genomics
	TNF	10x Genomics
	TNFAIP3	10x Genomics
	TNFRSF11A	10x Genomics
	TNFRSF11B	10x Genomics
	TNFRSF13B	10x Genomics
	TNFRSF17	10x Genomics
	TNFRSF1A	10x Genomics
	TNFRSF1B	10x Genomics
	TNFSF13B	10x Genomics
	TNFSF15	10x Genomics
	TNFSF9	10x Genomics
	TOP2A	10x Genomics
	TPH1	10x Genomics
	TPSAB1	10x Genomics
	TPSB2	10x Genomics
	TRAC	10x Genomics
	TRAV1-2	10x Genomics
	TRDC	10x Genomics
	TRDV2	10x Genomics
	TREM1	10x Genomics
	TREM2	10x Genomics
	TRGC1	10x Genomics
	TRGC2	10x Genomics
	TRGV9	10x Genomics
	TRPM5	10x Genomics
	TUBA1B	10x Genomics
	TUBB	10x Genomics
	TYK2	10x Genomics
	TYROBP	10x Genomics
	UBE2C	10x Genomics
	VCAN	10x Genomics
	VWF	10x Genomics
	WFDC2	10x Genomics
	WNT5A	10x Genomics
	XCR1	10x Genomics
	ZBTB16	10x Genomics
	ZFP36L1	10x Genomics
Xenium 480-plex custom panel	A2M	10x Genomics
	ABCC9	10x Genomics
	ABI3BP	10x Genomics
	ACKR1	10x Genomics
	ACSL1	10x Genomics
	ACSL4	10x Genomics
	ACTG1	10x Genomics
	ADAMDEC1	10x Genomics
	ADGRB3	10x Genomics
	ADGRL2	10x Genomics
	AFF2	10x Genomics
	AFF3	10x Genomics
	AGR2	10x Genomics
	AKR1B10	10x Genomics
	ALDOB	10x Genomics
	ALOX5	10x Genomics
	ALOX5AP	10x Genomics
	ANXA2	10x Genomics
	ANXA3	10x Genomics
	APOC3	10x Genomics
	APOE	10x Genomics
	APP	10x Genomics
	AQP8	10x Genomics
	AQP9	10x Genomics
	ASCL2	10x Genomics
	ASPN	10x Genomics
	BACH2	10x Genomics
	BANK1	10x Genomics
	BASP1	10x Genomics
	BATF	10x Genomics
	BCL3	10x Genomics
	BEST4	10x Genomics
	BLK	10x Genomics
	BMP4	10x Genomics
	BMP7	10x Genomics
	C15orf48	10x Genomics
	C1QA	10x Genomics
	C1QC	10x Genomics
	C3	10x Genomics
	C3AR1	10x Genomics
	C4A	10x Genomics
	C7	10x Genomics
	CA4	10x Genomics
	CA7	10x Genomics
	CACNA1A	10x Genomics
	CALD1	10x Genomics
	CASP10	10x Genomics
	CAV1	10x Genomics
	CCDC80	10x Genomics
	CCL11	10x Genomics
	CCL13	10x Genomics
	CCL14	10x Genomics
	CCL18	10x Genomics
	CCL19	10x Genomics
	CCL2	10x Genomics
	CCL20	10x Genomics
	CCL23	10x Genomics
	CCL24	10x Genomics
	CCL4L2	10x Genomics
	CCL5	10x Genomics
	CCL8	10x Genomics
	CCR6	10x Genomics
	CCR7	10x Genomics
	CCSER1	10x Genomics
	CD14	10x Genomics
	CD163	10x Genomics
	CD177	10x Genomics
	CD19	10x Genomics
	CD1C	10x Genomics
	CD1D	10x Genomics
	CD2	10x Genomics
	CD209	10x Genomics
	CD22	10x Genomics
	CD247	10x Genomics
	CD27	10x Genomics
	CD28	10x Genomics
	CD300A	10x Genomics
	CD302	10x Genomics
	CD34	10x Genomics
	CD36	10x Genomics
	CD3D	10x Genomics
	CD3E	10x Genomics
	CD4	10x Genomics
	CD40	10x Genomics
	CD44	10x Genomics
	CD5	10x Genomics
	CD52	10x Genomics
	CD55	10x Genomics
	CD59	10x Genomics
	CD6	10x Genomics
	CD69	10x Genomics
	CD7	10x Genomics
	CD79A	10x Genomics
	CD79B	10x Genomics
	CD80	10x Genomics
	CD83	10x Genomics
	CD86	10x Genomics
	CD8A	10x Genomics
	CD8B	10x Genomics
	CD96	10x Genomics
	CDH5	10x Genomics
	CEACAM1	10x Genomics
	CEACAM6	10x Genomics
	CHGA	10x Genomics
	CHGB	10x Genomics
	CHP2	10x Genomics
	CIITA	10x Genomics
	CLCA1	10x Genomics
	CLCA4	10x Genomics
	CLDN5	10x Genomics
	CLEC10A	10x Genomics
	CLEC9A	10x Genomics
	CLU	10x Genomics
	COL18A1	10x Genomics
	COL1A1	10x Genomics
	COL3A1	10x Genomics
	COL4A1	10x Genomics
	COL5A1	10x Genomics
	COL6A2	10x Genomics
	CPA3	10x Genomics
	CPE	10x Genomics
	CR2	10x Genomics
	CRACR2A	10x Genomics
	CRTAM	10x Genomics
	CRYAB	10x Genomics
	CSF1	10x Genomics
	CSF1R	10x Genomics
	CSF3R	10x Genomics
	CSPG4	10x Genomics
	CTLA4	10x Genomics
	CTSL	10x Genomics
	CXCL10	10x Genomics
	CXCL12	10x Genomics
	CXCL14	10x Genomics
	CXCL5	10x Genomics
	CXCL9	10x Genomics
	CXCR1	10x Genomics
	CXCR4	10x Genomics
	CXCR5	10x Genomics
	CYP2C19	10x Genomics
	CYTH1	10x Genomics
	DDC	10x Genomics
	DEFA6	10x Genomics
	DPEP1	10x Genomics
	DUOX2	10x Genomics
	DUOXA2	10x Genomics
	DUSP1	10x Genomics
	DUSP4	10x Genomics
	EBF1	10x Genomics
	ELANE	10x Genomics
	EOMES	10x Genomics
	EPCAM	10x Genomics
	EPHA2	10x Genomics
	EPX	10x Genomics
	F3	10x Genomics
	FABP1	10x Genomics
	FABP2	10x Genomics
	FABP5	10x Genomics
	FABP6	10x Genomics
	FASLG	10x Genomics
	FCER1A	10x Genomics
	FCER1G	10x Genomics
	FCER2	10x Genomics
	FCGBP	10x Genomics
	FCGR1A	10x Genomics
	FCGR3A	10x Genomics
	FCGR3B	10x Genomics
	FCRL5	10x Genomics
	FGF7	10x Genomics
	FGFR1	10x Genomics
	FLT3	10x Genomics
	FOXP3	10x Genomics
	FRZB	10x Genomics
	FXYD5	10x Genomics
	FZD4	10x Genomics
	GATA2	10x Genomics
	GATA3	10x Genomics
	GBP1	10x Genomics
	GLIS3	10x Genomics
	GLP2R	10x Genomics
	GNLY	10x Genomics
	GPR15	10x Genomics
	GPR84	10x Genomics
	GREM1	10x Genomics
	GSN	10x Genomics
	GUCA2A	10x Genomics
	GZMA	10x Genomics
	GZMB	10x Genomics
	GZMK	10x Genomics
	HAND2	10x Genomics
	HHIP	10x Genomics
	HLA-DRA	10x Genomics
	HLA-DRB1	10x Genomics
	HMGB2	10x Genomics
	HMGN2	10x Genomics
	HOPX	10x Genomics
	HPGDS	10x Genomics
	ICOS	10x Genomics
	IDO1	10x Genomics
	IFIT2	10x Genomics
	IFIT3	10x Genomics
	IFITM2	10x Genomics
	IFNG	10x Genomics
	IGFBP5	10x Genomics
	IGHA2	10x Genomics
	IGHD	10x Genomics
	IGHE	10x Genomics
	IKZF1	10x Genomics
	IL10	10x Genomics
	IL10RA	10x Genomics
	IL13RA2	10x Genomics
	IL16	10x Genomics
	IL17A	10x Genomics
	IL18R1	10x Genomics
	IL1B	10x Genomics
	IL1R1	10x Genomics
	IL1R2	10x Genomics
	IL1RL1	10x Genomics
	IL21	10x Genomics
	IL22	10x Genomics
	IL23A	10x Genomics
	IL23R	10x Genomics
	IL2RB	10x Genomics
	IL32	10x Genomics
	IL3RA	10x Genomics
	IL5RA	10x Genomics
	IL6ST	10x Genomics
	IL7R	10x Genomics
	INAVA	10x Genomics
	INSM1	10x Genomics
	INSR	10x Genomics
	IRF1	10x Genomics
	IRF4	10x Genomics
	IRF7	10x Genomics
	IRF8	10x Genomics
	ITGA1	10x Genomics
	ITGA4	10x Genomics
	ITGA5	10x Genomics
	ITGAE	10x Genomics
	ITGAL	10x Genomics
	ITGAX	10x Genomics
	ITGB2	10x Genomics
	ITGB7	10x Genomics
	ITLN1	10x Genomics
	ITM2C	10x Genomics
	JAK1	10x Genomics
	JAK2	10x Genomics
	JAK3	10x Genomics
	JUN	10x Genomics
	KCNB2	10x Genomics
	KCNJ2	10x Genomics
	KCNJ8	10x Genomics
	KCNS3	10x Genomics
	KIT	10x Genomics
	KLF2	10x Genomics
	KLK10	10x Genomics
	KLRB1	10x Genomics
	KLRC2	10x Genomics
	KLRD1	10x Genomics
	KLRF1	10x Genomics
	KLRG1	10x Genomics
	KRT8	10x Genomics
	LAG3	10x Genomics
	LAMA3	10x Genomics
	LAMP3	10x Genomics
	LCN2	10x Genomics
	LEF1	10x Genomics
	LEFTY1	10x Genomics
	LGALS4	10x Genomics
	LGR5	10x Genomics
	LILRA4	10x Genomics
	LILRB4	10x Genomics
	LRMP	10x Genomics
	LST1	10x Genomics
	LTA	10x Genomics
	LTB	10x Genomics
	LTBR	10x Genomics
	LYPD8	10x Genomics
	LYVE1	10x Genomics
	LYZ	10x Genomics
	MADCAM1	10x Genomics
	MAF	10x Genomics
	MALRD1	10x Genomics
	MAP7	10x Genomics
	MCAM	10x Genomics
	MEF2C	10x Genomics
	MEFV	10x Genomics
	MGAM	10x Genomics
	MGLL	10x Genomics
	MKI67	10x Genomics
	MMP1	10x Genomics
	MMP10	10x Genomics
	MMP12	10x Genomics
	MMP14	10x Genomics
	MMP3	10x Genomics
	MMP9	10x Genomics
	MMRN1	10x Genomics
	MPZ	10x Genomics
	MRC1	10x Genomics
	MRC2	10x Genomics
	MS4A1	10x Genomics
	MS4A2	10x Genomics
	MS4A3	10x Genomics
	MS4A7	10x Genomics
	MS4A8	10x Genomics
	MT1F	10x Genomics
	MT1G	10x Genomics
	MT1H	10x Genomics
	MUC1	10x Genomics
	MUC13	10x Genomics
	MUC2	10x Genomics
	MYH11	10x Genomics
	MZB1	10x Genomics
	NCAM1	10x Genomics
	NELL2	10x Genomics
	NFATC4	10x Genomics
	NFKBIA	10x Genomics
	NFKBID	10x Genomics
	NKG7	10x Genomics
	NLRC5	10x Genomics
	NLRP1	10x Genomics
	NOS2	10x Genomics
	NOTCH3	10x Genomics
	NOTCH4	10x Genomics
	NPC2	10x Genomics
	NTRK2	10x Genomics
	NUPR1	10x Genomics
	OGN	10x Genomics
	OLFM4	10x Genomics
	OSM	10x Genomics
	OSMR	10x Genomics
	OTOP2	10x Genomics
	PCDH15	10x Genomics
	PDCD1	10x Genomics
	PDGFC	10x Genomics
	PDGFRA	10x Genomics
	PDGFRB	10x Genomics
	PECAM1	10x Genomics
	PIGR	10x Genomics
	PLAC8	10x Genomics
	PLAT	10x Genomics
	PLAU	10x Genomics
	PLAUR	10x Genomics
	PLCG2	10x Genomics
	PLP1	10x Genomics
	PLVAP	10x Genomics
	POSTN	10x Genomics
	POU2AF1	10x Genomics
	PPIF	10x Genomics
	PRF1	10x Genomics
	PRNP	10x Genomics
	PROX1	10x Genomics
	PSTPIP2	10x Genomics
	PTGDS	10x Genomics
	PTPRC	10x Genomics
	PYY	10x Genomics
	QDPR	10x Genomics
	REG1B	10x Genomics
	REG3A	10x Genomics
	REG4	10x Genomics
	RGCC	10x Genomics
	RGS5	10x Genomics
	RORC	10x Genomics
	RTKN2	10x Genomics
	S100A11	10x Genomics
	S100A12	10x Genomics
	S100A16	10x Genomics
	S100A8	10x Genomics
	S100A9	10x Genomics
	S100B	10x Genomics
	S100P	10x Genomics
	S1PR1	10x Genomics
	S1PR5	10x Genomics
	SEC61B	10x Genomics
	SELENOP	10x Genomics
	SELL	10x Genomics
	SERPINA1	10x Genomics
	SERPINF1	10x Genomics
	SH2D6	10x Genomics
	SHANK3	10x Genomics
	SI	10x Genomics
	SLAMF7	10x Genomics
	SLAMF8	10x Genomics
	SLC10A2	10x Genomics
	SLC12A2	10x Genomics
	SLC16A6	10x Genomics
	SLC17A4	10x Genomics
	SLC26A2	10x Genomics
	SLC26A3	10x Genomics
	SLC2A1	10x Genomics
	SLC9A3	10x Genomics
	SMOC2	10x Genomics
	SOCS3	10x Genomics
	SOX10	10x Genomics
	SOX6	10x Genomics
	SOX8	10x Genomics
	SOX9	10x Genomics
	SPARC	10x Genomics
	SPARCL1	10x Genomics
	SPINK1	10x Genomics
	SPINK4	10x Genomics
	SSR4	10x Genomics
	STAT4	10x Genomics
	STC1	10x Genomics
	STMN1	10x Genomics
	STMN3	10x Genomics
	TBX21	10x Genomics
	TC2N	10x Genomics
	TCF4	10x Genomics
	TCF7	10x Genomics
	TGFB1	10x Genomics
	TGFBR1	10x Genomics
	TGFBR2	10x Genomics
	TGFBR3	10x Genomics
	THBS1	10x Genomics
	THY1	10x Genomics
	TIGIT	10x Genomics
	TIMP1	10x Genomics
	TIMP2	10x Genomics
	TINAGL1	10x Genomics
	TLE4	10x Genomics
	TLR2	10x Genomics
	TM4SF1	10x Genomics
	TMEM176A	10x Genomics
	TMEM176B	10x Genomics
	TMIGD1	10x Genomics
	TMPRSS2	10x Genomics
	TNC	10x Genomics
	TNF	10x Genomics
	TNFAIP3	10x Genomics
	TNFRSF11A	10x Genomics
	TNFRSF11B	10x Genomics
	TNFRSF13B	10x Genomics
	TNFRSF13C	10x Genomics
	TNFRSF17	10x Genomics
	TNFRSF18	10x Genomics
	TNFRSF1A	10x Genomics
	TNFRSF1B	10x Genomics
	TNFRSF25	10x Genomics
	TNFRSF9	10x Genomics
	TNFSF12	10x Genomics
	TNFSF13B	10x Genomics
	TNFSF14	10x Genomics
	TNFSF15	10x Genomics
	TNFSF9	10x Genomics
	TNIP1	10x Genomics
	TNXB	10x Genomics
	TOP2A	10x Genomics
	TPH1	10x Genomics
	TPSAB1	10x Genomics
	TRAC	10x Genomics
	TRAF1	10x Genomics
	TRAV1-2	10x Genomics
	TRDC	10x Genomics
	TREM1	10x Genomics
	TREM2	10x Genomics
	TRGC1	10x Genomics
	TRGC2	10x Genomics
	TRGV9	10x Genomics
	TRPA1	10x Genomics
	TRPM5	10x Genomics
	TUBA1B	10x Genomics
	TUBB	10x Genomics
	TYK2	10x Genomics
	TYMS	10x Genomics
	TYROBP	10x Genomics
	UBE2C	10x Genomics
	VCAM1	10x Genomics
	VCAN	10x Genomics
	VWF	10x Genomics
	WFDC1	10x Genomics
	WFDC2	10x Genomics
	WNT5A	10x Genomics
	XBP1	10x Genomics
	XCR1	10x Genomics
	XDH	10x Genomics
	ZAP70	10x Genomics
	ZBP1	10x Genomics
	ZBTB16	10x Genomics
	ZFP36L1	10x Genomics
Xenium 5k-plex plus custom add-on genes panel	A2ML1	10x Genomics
	ABCC9	10x Genomics
	ACTBL2	10x Genomics
	ACTG1	10x Genomics
	ADAM10	10x Genomics
	ADAM17	10x Genomics
	ADAMDEC1	10x Genomics
	ADRA1D	10x Genomics
	ADRB1	10x Genomics
	AKAP11	10x Genomics
	AKTIP	10x Genomics
	ALG11	10x Genomics
	ALG2	10x Genomics
	ANAPC1	10x Genomics
	ANKHD1	10x Genomics
	ANKS6	10x Genomics
	AP2M1	10x Genomics
	APOBEC3C	10x Genomics
	APOL2	10x Genomics
	AQP4	10x Genomics
	ARF1	10x Genomics
	ARF6	10x Genomics
	ARMH3	10x Genomics
	ASCC3	10x Genomics
	ASXL1	10x Genomics
	ATP7B	10x Genomics
	AVPR1B	10x Genomics
	BAZ2B	10x Genomics
	BBC3	10x Genomics
	BCL2	10x Genomics
	BCL2L13	10x Genomics
	BMI1	10x Genomics
	BMP6	10x Genomics
	BRIP1	10x Genomics
	BTK	10x Genomics
	C1RL	10x Genomics
	CACUL1	10x Genomics
	CARD8	10x Genomics
	CBWD2	10x Genomics
	CCL8	10x Genomics
	CCT8	10x Genomics
	CD8B	10x Genomics
	CD93	10x Genomics
	CDC27	10x Genomics
	CDH16	10x Genomics
	CDK14	10x Genomics
	CDKAL1	10x Genomics
	CDKN1B	10x Genomics
	CFLAR	10x Genomics
	CKAP5	10x Genomics
	CLEC4M	10x Genomics
	CNMD	10x Genomics
	CNOT1	10x Genomics
	CNP	10x Genomics
	CSNK1A1	10x Genomics
	CTBP1	10x Genomics
	CTTNBP2NL	10x Genomics
	CUL5	10x Genomics
	CXCL16	10x Genomics
	CYBA	10x Genomics
	CYCS	10x Genomics
	DAZAP2	10x Genomics
	DDX20	10x Genomics
	DDX39B	10x Genomics
	DDX3X	10x Genomics
	DERL3	10x Genomics
	DIS3	10x Genomics
	DLEU1	10x Genomics
	DLX4	10x Genomics
	DNAJC10	10x Genomics
	DNTT	10x Genomics
	DST	10x Genomics
	DUSP5	10x Genomics
	DUX4	10x Genomics
	DYRK1A	10x Genomics
	EBF2	10x Genomics
	ECE1	10x Genomics
	EEF1G	10x Genomics
	EFHC2	10x Genomics
	EFR3A	10x Genomics
	EGLN3	10x Genomics
	EIF3C	10x Genomics
	EIF4G1	10x Genomics
	EMC4	10x Genomics
	ENTPD1	10x Genomics
	ERC1	10x Genomics
	F7	10x Genomics
	FAF1	10x Genomics
	FAR1	10x Genomics
	FLII	10x Genomics
	FLOT2	10x Genomics
	FLT3	10x Genomics
	FNDC3A	10x Genomics
	FOXE3	10x Genomics
	FOXO3	10x Genomics
	FOXP3	10x Genomics
	GAB1	10x Genomics
	GAD2	10x Genomics
	GFPT1	10x Genomics
	GLIS3	10x Genomics
	GPBP1L1	10x Genomics
	GPN2	10x Genomics
	GPR15	10x Genomics
	GRB2	10x Genomics
	GTPBP1	10x Genomics
	GYG2	10x Genomics
	H3F3B	10x Genomics
	HCFC1	10x Genomics
	HGF	10x Genomics
	HIPK3	10x Genomics
	HMGB3	10x Genomics
	HMGN2	10x Genomics
	HNRNPF	10x Genomics
	HNRNPH1	10x Genomics
	HNRNPM	10x Genomics
	HOXB5	10x Genomics
	IFNAR2	10x Genomics
	IGHA2	10x Genomics
	IL10RA	10x Genomics
	IL16	10x Genomics
	IL2RG	10x Genomics
	INSR	10x Genomics
	IRF4	10x Genomics
	ITCH	10x Genomics
	ITGA4	10x Genomics
	ITGAL	10x Genomics
	ITPR3	10x Genomics
	KAT5	10x Genomics
	KIAA1191	10x Genomics
	KLHL8	10x Genomics
	LAD1	10x Genomics
	LARP4	10x Genomics
	LARP4B	10x Genomics
	LENG8	10x Genomics
	LGALSL	10x Genomics
	LINS1	10x Genomics
	LRBA	10x Genomics
	LRRC47	10x Genomics
	MAGEC2	10x Genomics
	MAN2B1	10x Genomics
	MAPK8	10x Genomics
	MAPKAPK2	10x Genomics
	MCM3AP	10x Genomics
	MEF2C	10x Genomics
	MFGE8	10x Genomics
	MFN2	10x Genomics
	MKNK1	10x Genomics
	MRAP	10x Genomics
	MTRES1	10x Genomics
	MUC2	10x Genomics
	MX1	10x Genomics
	MYO1D	10x Genomics
	MZB1	10x Genomics
	NAA16	10x Genomics
	NAIP	10x Genomics
	NCK1	10x Genomics
	NEDD4	10x Genomics
	NEK3	10x Genomics
	NFX1	10x Genomics
	NLRP11	10x Genomics
	NONO	10x Genomics
	NOTCH2NLA	10x Genomics
	NR2C2	10x Genomics
	NT5DC2	10x Genomics
	NUCB2	10x Genomics
	NUTF2	10x Genomics
	NXF1	10x Genomics
	NXN	10x Genomics
	OAS1	10x Genomics
	ODR4	10x Genomics
	OGFR	10x Genomics
	OXSR1	10x Genomics
	P4HB	10x Genomics
	PABPC4	10x Genomics
	PALMD	10x Genomics
	PARK7	10x Genomics
	PARM1	10x Genomics
	PARP15	10x Genomics
	PDIA4	10x Genomics
	PIEZO1	10x Genomics
	PIH1D1	10x Genomics
	PIM1	10x Genomics
	PIM2	10x Genomics
	PKNOX2	10x Genomics
	PLTP	10x Genomics
	POLR2A	10x Genomics
	POTEJ	10x Genomics
	POU2AF1	10x Genomics
	PPARD	10x Genomics
	PREPL	10x Genomics
	PRG4	10x Genomics
	PRKCD	10x Genomics
	PRL	10x Genomics
	PROS1	10x Genomics
	PRPF3	10x Genomics
	PSG1	10x Genomics
	PSMC5	10x Genomics
	PTCH1	10x Genomics
	PTGES3	10x Genomics
	PTOV1	10x Genomics
	PYGB	10x Genomics
	RAB7A	10x Genomics
	RGPD8	10x Genomics
	RREB1	10x Genomics
	RSBN1	10x Genomics
	RTN4	10x Genomics
	RUNX2	10x Genomics
	SART1	10x Genomics
	SART3	10x Genomics
	SCRN1	10x Genomics
	SECISBP2L	10x Genomics
	SEL1L	10x Genomics
	SEMA4D	10x Genomics
	SENP1	10x Genomics
	SEZ6L2	10x Genomics
	SH3BP5L	10x Genomics
	SH3RF2	10x Genomics
	SHC1	10x Genomics
	SIAH1	10x Genomics
	SIN3A	10x Genomics
	SKA3	10x Genomics
	SKP1	10x Genomics
	SLC24A1	10x Genomics
	SLC25A31	10x Genomics
	SLC39A8	10x Genomics
	SLC9A3R1	10x Genomics
	SMAD7	10x Genomics
	SMARCA2	10x Genomics
	SMN1	10x Genomics
	SMN2	10x Genomics
	SND1	10x Genomics
	SOX2-OT	10x Genomics
	SRPX	10x Genomics
	SSR4	10x Genomics
	STAT1	10x Genomics
	STAU1	10x Genomics
	STH	10x Genomics
	STUB1	10x Genomics
	STXBP4	10x Genomics
	SUMO4	10x Genomics
	TBX2	10x Genomics
	TCOF1	10x Genomics
	TGFBR2	10x Genomics
	THAP3	10x Genomics
	TMEM109	10x Genomics
	TMEM14C	10x Genomics
	TMEM209	10x Genomics
	TNFRSF13B	10x Genomics
	TNFRSF14	10x Genomics
	TNFRSF17	10x Genomics
	TNXB	10x Genomics
	TRAP1	10x Genomics
	TRGC2	10x Genomics
	TRPA1	10x Genomics
	TRRAP	10x Genomics
	TSPAN3	10x Genomics
	TYK2	10x Genomics
	UBAP2L	10x Genomics
	UCHL1	10x Genomics
	ULK1	10x Genomics
	UTRN	10x Genomics
	VDAC2	10x Genomics
	WAPL	10x Genomics
	WASHC4	10x Genomics
	WDR74	10x Genomics
	XPR1	10x Genomics
	XRCC5	10x Genomics
	YES1	10x Genomics
	YTHDF3	10x Genomics
	YWHAZ	10x Genomics
	YY1	10x Genomics
	ZBTB4	10x Genomics
	ZCCHC8	10x Genomics
	ZFPL1	10x Genomics
	ZFYVE26	10x Genomics
	ZMIZ2	10x Genomics
	ZNF768	10x Genomics
	ABCC3	10x Genomics
	ABHD11	10x Genomics
	ABO	10x Genomics
	ACAA2	10x Genomics
	ACE	10x Genomics
	ACTN4	10x Genomics
	ACVRL1	10x Genomics
	ADAM33	10x Genomics
	ADD1	10x Genomics
	ADIPOR1	10x Genomics
	AGR2	10x Genomics
	AKR1C3	10x Genomics
	AKT2	10x Genomics
	ALDH2	10x Genomics
	ALG13	10x Genomics
	ANXA2	10x Genomics
	APP	10x Genomics
	APTX	10x Genomics
	ARMC7	10x Genomics
	ATP1A1	10x Genomics
	ATP2A2	10x Genomics
	ATP2B1	10x Genomics
	ATP5F1A	10x Genomics
	ATXN1	10x Genomics
	ATXN1L	10x Genomics
	BCL10	10x Genomics
	BCL2L1	10x Genomics
	BMP2	10x Genomics
	BRI3BP	10x Genomics
	BTBD9	10x Genomics
	C15orf48	10x Genomics
	C5AR1	10x Genomics
	CA12	10x Genomics
	CALM3	10x Genomics
	CASP3	10x Genomics
	CASZ1	10x Genomics
	CCDC137	10x Genomics
	CCDC50	10x Genomics
	CCL25	10x Genomics
	CCL28	10x Genomics
	CCNY	10x Genomics
	CD177	10x Genomics
	CD46	10x Genomics
	CD47	10x Genomics
	CD7	10x Genomics
	CDC34	10x Genomics
	CDC37	10x Genomics
	CDC42	10x Genomics
	CDHR1	10x Genomics
	CDHR2	10x Genomics
	CDK10	10x Genomics
	CDK16	10x Genomics
	CDK18	10x Genomics
	CDK9	10x Genomics
	CDKN2AIP	10x Genomics
	CDKN2B	10x Genomics
	CDX1	10x Genomics
	CDX2	10x Genomics
	CEACAM1	10x Genomics
	CHFR	10x Genomics
	CHKA	10x Genomics
	CLDN7	10x Genomics
	CLN5	10x Genomics
	CPSF6	10x Genomics
	CPT1A	10x Genomics
	CRH	10x Genomics
	CSF2RB	10x Genomics
	CTCF	10x Genomics
	CTNNB1	10x Genomics
	CTNND1	10x Genomics
	CTSA	10x Genomics
	CTSK	10x Genomics
	CTTN	10x Genomics
	CUL1	10x Genomics
	CYP2J2	10x Genomics
	CYTOR	10x Genomics
	DCTN1	10x Genomics
	DDX1	10x Genomics
	DEK	10x Genomics
	DGAT1	10x Genomics
	DIP2A	10x Genomics
	DIS3L2	10x Genomics
	DNM2	10x Genomics
	DUSP1	10x Genomics
	EBP	10x Genomics
	ECHDC1	10x Genomics
	ECHS1	10x Genomics
	EGLN1	10x Genomics
	EHF	10x Genomics
	EIF4A1	10x Genomics
	ELF4	10x Genomics
	ELOC	10x Genomics
	EMP2	10x Genomics
	ENTPD2	10x Genomics
	EPB41L3	10x Genomics
	EPCAM	10x Genomics
	EPS8L3	10x Genomics
	ETV3	10x Genomics
	EWSR1	10x Genomics
	EXOSC10	10x Genomics
	F2RL1	10x Genomics
	FABP1	10x Genomics
	FCGBP	10x Genomics
	FDFT1	10x Genomics
	FDPS	10x Genomics
	FGF19	10x Genomics
	FMN1	10x Genomics
	FNDC3B	10x Genomics
	FUBP3	10x Genomics
	GBF1	10x Genomics
	GCH1	10x Genomics
	GHITM	10x Genomics
	GIPC1	10x Genomics
	GLB1	10x Genomics
	GLS	10x Genomics
	GMDS	10x Genomics
	GNA11	10x Genomics
	GNAQ	10x Genomics
	GOLPH3	10x Genomics
	GOT1	10x Genomics
	GPT	10x Genomics
	GRHL2	10x Genomics
	GRN	10x Genomics
	GSDMB	10x Genomics
	GSE1	10x Genomics
	HADHA	10x Genomics
	HDAC1	10x Genomics
	HDAC2	10x Genomics
	HHLA2	10x Genomics
	HK1	10x Genomics
	HK2	10x Genomics
	HLA-DRA	10x Genomics
	HNF1B	10x Genomics
	HNRNPA1L2	10x Genomics
	HOOK3	10x Genomics
	HOXB13	10x Genomics
	HOXB6	10x Genomics
	HSD11B2	10x Genomics
	HSD17B2	10x Genomics
	HSPA9	10x Genomics
	HSPG2	10x Genomics
	IGF2BP2	10x Genomics
	IKBKB	10x Genomics
	INPPL1	10x Genomics
	INSM1	10x Genomics
	IPO7	10x Genomics
	IRF1	10x Genomics
	IRS2	10x Genomics
	ITGB6	10x Genomics
	ITM2C	10x Genomics
	ITPRID2	10x Genomics
	IVNS1ABP	10x Genomics
	JAK2	10x Genomics
	JRK	10x Genomics
	KCTD10	10x Genomics
	KCTD5	10x Genomics
	KDM5B	10x Genomics
	KDM6A	10x Genomics
	KLF4	10x Genomics
	KLF5	10x Genomics
	KPNA2	10x Genomics
	KPRP	10x Genomics
	KRAS	10x Genomics
	KRT20	10x Genomics
	LAMB3	10x Genomics
	LDHA	10x Genomics
	LGALS4	10x Genomics
	LIMK1	10x Genomics
	LIPF	10x Genomics
	LRRC59	10x Genomics
	LYPD8	10x Genomics
	MAEA	10x Genomics
	MAL2	10x Genomics
	MALL	10x Genomics
	MAOA	10x Genomics
	MAP3K5	10x Genomics
	MAPK3	10x Genomics
	MAPK7	10x Genomics
	MARK2	10x Genomics
	MAVS	10x Genomics
	MCTS1	10x Genomics
	METTL16	10x Genomics
	MGLL	10x Genomics
	MICAL2	10x Genomics
	MIEN1	10x Genomics
	MITD1	10x Genomics
	MKRN2	10x Genomics
	MLXIP	10x Genomics
	MMADHC	10x Genomics
	MOB4	10x Genomics
	MPZL1	10x Genomics
	MSH2	10x Genomics
	MUC4	10x Genomics
	MVP	10x Genomics
	MYH9	10x Genomics
	MYO1C	10x Genomics
	MYOF	10x Genomics
	NAT1	10x Genomics
	NCLN	10x Genomics
	NCOA4	10x Genomics
	NDRG2	10x Genomics
	NEDD9	10x Genomics
	NOL4L	10x Genomics
	NOLC1	10x Genomics
	NOS1AP	10x Genomics
	NQO2	10x Genomics
	NR1H2	10x Genomics
	NR1H3	10x Genomics
	NR1I2	10x Genomics
	NRAS	10x Genomics
	NUMA1	10x Genomics
	NUP214	10x Genomics
	OGDH	10x Genomics
	OPTN	10x Genomics
	PARP1	10x Genomics
	PCA3	10x Genomics
	PCCB	10x Genomics
	PCK1	10x Genomics
	PCNX3	10x Genomics
	PDE4DIP	10x Genomics
	PDE5A	10x Genomics
	PDHA1	10x Genomics
	PGD	10x Genomics
	PGM1	10x Genomics
	PHGR1	10x Genomics
	PHLDB3	10x Genomics
	PID1	10x Genomics
	PIKFYVE	10x Genomics
	PKP2	10x Genomics
	PLAC8	10x Genomics
	PLP2	10x Genomics
	PLXNB2	10x Genomics
	POLR2C	10x Genomics
	POLR2H	10x Genomics
	PPARG	10x Genomics
	PPARGC1A	10x Genomics
	PPM1A	10x Genomics
	PPM1D	10x Genomics
	PPP1R37	10x Genomics
	PPP2R1A	10x Genomics
	PRKACA	10x Genomics
	PRKCZ	10x Genomics
	PRMT5	10x Genomics
	PRR13	10x Genomics
	PRXL2A	10x Genomics
	PSMA6	10x Genomics
	PSMD2	10x Genomics
	PTGFRN	10x Genomics
	PTK2	10x Genomics
	PTK2B	10x Genomics
	PTK6	10x Genomics
	PTP4A1	10x Genomics
	PTPN1	10x Genomics
	PXN	10x Genomics
	QPCTL	10x Genomics
	RAB8A	10x Genomics
	RABL6	10x Genomics
	RAC1	10x Genomics
	RAP1A	10x Genomics
	RASSF3	10x Genomics
	RBBP5	10x Genomics
	RBM14	10x Genomics
	RC3H2	10x Genomics
	RELA	10x Genomics
	RETREG1	10x Genomics
	RGPD1	10x Genomics
	RGPD6	10x Genomics
	RHBDD1	10x Genomics
	RHOA	10x Genomics
	RHOC	10x Genomics
	RPTOR	10x Genomics
	RTCB	10x Genomics
	RXRA	10x Genomics
	S100A11	10x Genomics
	SBNO1	10x Genomics
	SCNN1A	10x Genomics
	SCNN1G	10x Genomics
	SDHA	10x Genomics
	SDHB	10x Genomics
	SEC13	10x Genomics
	SELENBP1	10x Genomics
	SELENOP	10x Genomics
	SF3B1	10x Genomics
	SHH	10x Genomics
	SIAE	10x Genomics
	SIRT6	10x Genomics
	SLC12A6	10x Genomics
	SLC22A5	10x Genomics
	SLC25A13	10x Genomics
	SLC26A2	10x Genomics
	SLC26A3	10x Genomics
	SLC9A1	10x Genomics
	SLCO2B1	10x Genomics
	SMAD1	10x Genomics
	SMAD3	10x Genomics
	SMC3	10x Genomics
	SNX1	10x Genomics
	SOD1	10x Genomics
	SPARCL1	10x Genomics
	SPO11	10x Genomics
	SPON1	10x Genomics
	SQSTM1	10x Genomics
	SREBF1	10x Genomics
	SREBF2	10x Genomics
	SRI	10x Genomics
	ST14	10x Genomics
	STAT6	10x Genomics
	STK4	10x Genomics
	STRN4	10x Genomics
	SUGP2	10x Genomics
	TACC2	10x Genomics
	TAP1	10x Genomics
	TARDBP	10x Genomics
	TASOR	10x Genomics
	TBX15	10x Genomics
	TCFL5	10x Genomics
	TDRD3	10x Genomics
	TES	10x Genomics
	TFF3	10x Genomics
	THEM6	10x Genomics
	TJP1	10x Genomics
	TKT	10x Genomics
	TLK2	10x Genomics
	TLR6	10x Genomics
	TM9SF4	10x Genomics
	TMEM176B	10x Genomics
	TMEM45B	10x Genomics
	TMPRSS2	10x Genomics
	TNFRSF10A	10x Genomics
	TNFRSF1A	10x Genomics
	TRAF2	10x Genomics
	TRIM25	10x Genomics
	TRMT1L	10x Genomics
	TRPM4	10x Genomics
	TSHZ1	10x Genomics
	TSPAN8	10x Genomics
	TTC9C	10x Genomics
	UBE3A	10x Genomics
	UGDH	10x Genomics
	UGT1A1	10x Genomics
	URGCP	10x Genomics
	VASP	10x Genomics
	VDR	10x Genomics
	VIPR1	10x Genomics
	VWA8	10x Genomics
	WBP2	10x Genomics
	WDFY3	10x Genomics
	WDR26	10x Genomics
	XDH	10x Genomics
	XPNPEP1	10x Genomics
	YIF1B	10x Genomics
	YY1AP1	10x Genomics
	ZBTB48	10x Genomics
	ZC3H18	10x Genomics
	ZFAND5	10x Genomics
	ZSWIM6	10x Genomics
	ABCC2	10x Genomics
	ADAM8	10x Genomics
	ADNP	10x Genomics
	AKAP8	10x Genomics
	ALDH3A2	10x Genomics
	ANKRD44	10x Genomics
	APC	10x Genomics
	ARNT	10x Genomics
	ARRB2	10x Genomics
	ATF1	10x Genomics
	ATP5F1C	10x Genomics
	BACE2	10x Genomics
	BAG2	10x Genomics
	BECN1	10x Genomics
	BEX2	10x Genomics
	BLVRA	10x Genomics
	BMP8B	10x Genomics
	BRAF	10x Genomics
	C8B	10x Genomics
	CASP10	10x Genomics
	CASP8	10x Genomics
	CASP8AP2	10x Genomics
	CASS4	10x Genomics
	CBX1	10x Genomics
	CCDC6	10x Genomics
	CCDC91	10x Genomics
	CCT7	10x Genomics
	CD1A	10x Genomics
	CD3E	10x Genomics
	CD96	10x Genomics
	CDK5RAP1	10x Genomics
	CHRAC1	10x Genomics
	CHRNA7	10x Genomics
	CKAP2	10x Genomics
	CLTC	10x Genomics
	CMYA5	10x Genomics
	CORO1B	10x Genomics
	CRKL	10x Genomics
	CTSC	10x Genomics
	CYFIP2	10x Genomics
	E4F1	10x Genomics
	EHMT1	10x Genomics
	ERAP1	10x Genomics
	FAM3A	10x Genomics
	FAM98A	10x Genomics
	FLNC	10x Genomics
	FLT3LG	10x Genomics
	FOXM1	10x Genomics
	FXYD5	10x Genomics
	GHR	10x Genomics
	GIMAP4	10x Genomics
	GLP1R	10x Genomics
	GUSB	10x Genomics
	HBS1L	10x Genomics
	HDAC4	10x Genomics
	HECTD4	10x Genomics
	HEXA	10x Genomics
	HGS	10x Genomics
	HMGN3	10x Genomics
	HNRNPD	10x Genomics
	HNRNPUL1	10x Genomics
	HSPA8	10x Genomics
	HTR2A	10x Genomics
	HTT	10x Genomics
	IDH2	10x Genomics
	IGHE	10x Genomics
	IKZF1	10x Genomics
	IL22RA1	10x Genomics
	IL9R	10x Genomics
	IMPDH1	10x Genomics
	INKA2	10x Genomics
	INPP4B	10x Genomics
	IPO11	10x Genomics
	IRF2BP1	10x Genomics
	IRF3	10x Genomics
	ITM2A	10x Genomics
	JAK1	10x Genomics
	JAM2	10x Genomics
	JDP2	10x Genomics
	KANK2	10x Genomics
	KAT2B	10x Genomics
	KCTD20	10x Genomics
	KCTD9	10x Genomics
	KLRK1	10x Genomics
	KPNA6	10x Genomics
	LASP1	10x Genomics
	LAT	10x Genomics
	LBH	10x Genomics
	LDLR	10x Genomics
	LILRA1	10x Genomics
	LRRK2	10x Genomics
	LTB	10x Genomics
	MDFIC	10x Genomics
	MEG3	10x Genomics
	METTL2A	10x Genomics
	MMRN1	10x Genomics
	MTAP	10x Genomics
	MTERF2	10x Genomics
	MTREX	10x Genomics
	MYO1F	10x Genomics
	NFATC1	10x Genomics
	NFE2L3	10x Genomics
	NIFK	10x Genomics
	NIN	10x Genomics
	NLRC5	10x Genomics
	NORAD	10x Genomics
	NQO1	10x Genomics
	NR3C1	10x Genomics
	NSUN5	10x Genomics
	NTMT1	10x Genomics
	OGG1	10x Genomics
	OGT	10x Genomics
	PBLD	10x Genomics
	PDCD4	10x Genomics
	PDCD6	10x Genomics
	PEA15	10x Genomics
	PIK3CA	10x Genomics
	PIK3R1	10x Genomics
	PKM	10x Genomics
	PLCG1	10x Genomics
	PLEKHB2	10x Genomics
	PLXDC1	10x Genomics
	PM20D2	10x Genomics
	PML	10x Genomics
	PRKAA1	10x Genomics
	PRMT1	10x Genomics
	PTBP1	10x Genomics
	PTCD3	10x Genomics
	PTH	10x Genomics
	QDPR	10x Genomics
	RAD54L2	10x Genomics
	RASA1	10x Genomics
	RBM15	10x Genomics
	RBPJ	10x Genomics
	REL	10x Genomics
	RETREG3	10x Genomics
	RFX1	10x Genomics
	RHBDD2	10x Genomics
	RMND5A	10x Genomics
	RNF167	10x Genomics
	RNF187	10x Genomics
	RPA1	10x Genomics
	RPAP3	10x Genomics
	SCIN	10x Genomics
	SEPTIN9	10x Genomics
	SLC12A2	10x Genomics
	SLC35E1	10x Genomics
	SMAP2	10x Genomics
	SMARCA5	10x Genomics
	SMC4	10x Genomics
	SMCHD1	10x Genomics
	SNRNP200	10x Genomics
	SNX15	10x Genomics
	SNX27	10x Genomics
	SORCS1	10x Genomics
	SOS 1	10x Genomics
	SPN	10x Genomics
	SQLE	10x Genomics
	ST6GAL1	10x Genomics
	SULF1	10x Genomics
	TADA2A	10x Genomics
	TC2N	10x Genomics
	TCP1	10x Genomics
	THEMIS	10x Genomics
	TMX1	10x Genomics
	TNFSF12	10x Genomics
	TNMD	10x Genomics
	TRAC	10x Genomics
	TRAF3IP3	10x Genomics
	TRGC1	10x Genomics
	TRPM2	10x Genomics
	U2AF1	10x Genomics
	UBE2D2	10x Genomics
	USP5	10x Genomics
	VAPB	10x Genomics
	VCAM1	10x Genomics
	VHL	10x Genomics
	VPS37B	10x Genomics
	WFDC2	10x Genomics
	XRCC6	10x Genomics
	ZAP70	10x Genomics
	ZCCHC3	10x Genomics
	ZNF296	10x Genomics
	ZNF451	10x Genomics
	AAMP	10x Genomics
	AARSD1	10x Genomics
	ACHE	10x Genomics
	ACTL6A	10x Genomics
	ADORA3	10x Genomics
	ALG9	10x Genomics
	APMAP	10x Genomics
	APOL1	10x Genomics
	APOL6	10x Genomics
	ARHGEF2	10x Genomics
	ATM	10x Genomics
	ATP6V1B1	10x Genomics
	AURKA	10x Genomics
	BCL7C	10x Genomics
	BFSP2	10x Genomics
	BMPR1A	10x Genomics
	BTAF1	10x Genomics
	C1QB	10x Genomics
	C1QBP	10x Genomics
	C1QTNF6	10x Genomics
	C4A	10x Genomics
	C9	10x Genomics
	CACNA1G	10x Genomics
	CAMP	10x Genomics
	CASP7	10x Genomics
	CCDC102B	10x Genomics
	CCDC33	10x Genomics
	CCSER1	10x Genomics
	CCT2	10x Genomics
	CCT6A	10x Genomics
	CD151	10x Genomics
	CD4	10x Genomics
	CD80	10x Genomics
	CDKL1	10x Genomics
	CHRNA2	10x Genomics
	CLIC3	10x Genomics
	CLK3	10x Genomics
	CLPTM1L	10x Genomics
	CMSS1	10x Genomics
	CNIH4	10x Genomics
	COASY	10x Genomics
	COIL	10x Genomics
	COQ8A	10x Genomics
	CREB3	10x Genomics
	CREBBP	10x Genomics
	CRNDE	10x Genomics
	CSNK2A1	10x Genomics
	CTSL	10x Genomics
	CUTA	10x Genomics
	CYP2D6	10x Genomics
	CYSLTR1	10x Genomics
	DACH2	10x Genomics
	DBR1	10x Genomics
	DDX58	10x Genomics
	DHX30	10x Genomics
	DNAJA1	10x Genomics
	DRG1	10x Genomics
	ECPAS	10x Genomics
	EHMT2	10x Genomics
	EIF3A	10x Genomics
	ELK3	10x Genomics
	ESF1	10x Genomics
	EVI2B	10x Genomics
	FAM193A	10x Genomics
	FAM53C	10x Genomics
	FOXO1	10x Genomics
	FUCA1	10x Genomics
	FUT8	10x Genomics
	GCN1	10x Genomics
	GCNT2	10x Genomics
	GDF11	10x Genomics
	GHSR	10x Genomics
	GPR17	10x Genomics
	GTF2I	10x Genomics
	GUCA1A	10x Genomics
	GYPA	10x Genomics
	HDAC10	10x Genomics
	HECA	10x Genomics
	HIF1A	10x Genomics
	HLA-DRB1	10x Genomics
	HOXA11	10x Genomics
	HSD17B10	10x Genomics
	HTRA2	10x Genomics
	HUWE1	10x Genomics
	IDUA	10x Genomics
	IFI16	10x Genomics
	IFNA7	10x Genomics
	IGF2BP3	10x Genomics
	IL12RB1	10x Genomics
	IL23R	10x Genomics
	IL3RA	10x Genomics
	IL4R	10x Genomics
	IL6ST	10x Genomics
	ITIH5	10x Genomics
	JMJD4	10x Genomics
	KDM1A	10x Genomics
	KRTCAP2	10x Genomics
	LACRT	10x Genomics
	LAIR2	10x Genomics
	LDB3	10x Genomics
	LHCGR	10x Genomics
	LRIF1	10x Genomics
	MAN1A1	10x Genomics
	MAP1LC3B	10x Genomics
	MAP2K5	10x Genomics
	MAP4K4	10x Genomics
	MAP7D1	10x Genomics
	ME1	10x Genomics
	MEF2A	10x Genomics
	MIPOL1	10x Genomics
	MNS1	10x Genomics
	MNX1	10x Genomics
	MON2	10x Genomics
	MUC5B	10x Genomics
	MXRA7	10x Genomics
	MYCBP	10x Genomics
	NCR1	10x Genomics
	NFE2L1	10x Genomics
	NFE2L2	10x Genomics
	NMNAT1	10x Genomics
	NR5A1	10x Genomics
	NUP107	10x Genomics
	NUSAP1	10x Genomics
	NVL	10x Genomics
	PAIP2	10x Genomics
	PAK1IP1	10x Genomics
	PAK2	10x Genomics
	PALB2	10x Genomics
	PCDHA2	10x Genomics
	PDCD1	10x Genomics
	PDK1	10x Genomics
	PDXDC1	10x Genomics
	PELO	10x Genomics
	PFKFB3	10x Genomics
	PHB2	10x Genomics
	PIBF1	10x Genomics
	PIK3CB	10x Genomics
	PITX2	10x Genomics
	PLA2G7	10x Genomics
	PLAUR	10x Genomics
	PLEKHM2	10x Genomics
	POLR2G	10x Genomics
	POMGNT1	10x Genomics
	PPM1H	10x Genomics
	PPP1R9B	10x Genomics
	PPP2CA	10x Genomics
	PSMD4	10x Genomics
	PTPN6	10x Genomics
	RAD51	10x Genomics
	RANBP2	10x Genomics
	RAVER1	10x Genomics
	RBBP4	10x Genomics
	RBL2	10x Genomics
	RBM38	10x Genomics
	RCOR3	10x Genomics
	RGS5	10x Genomics
	RIPOR1	10x Genomics
	SCG2	10x Genomics
	SDAD1	10x Genomics
	SEC16A	10x Genomics
	SEC61B	10x Genomics
	SELPLG	10x Genomics
	SEPTIN6	10x Genomics
	SH3TC2	10x Genomics
	SHLD1	10x Genomics
	SLC22A9	10x Genomics
	SLC23A2	10x Genomics
	SLC3A2	10x Genomics
	SLC7A5	10x Genomics
	SMARCB1	10x Genomics
	SMARCE1	10x Genomics
	SMYD3	10x Genomics
	SNAP23	10x Genomics
	SNX30	10x Genomics
	SOX9	10x Genomics
	SP140	10x Genomics
	SPATA5L1	10x Genomics
	SPATA7	10x Genomics
	SPIN3	10x Genomics
	SRC	10x Genomics
	STAT5A	10x Genomics
	STYK1	10x Genomics
	TERF2	10x Genomics
	TFPI	10x Genomics
	TMA16	10x Genomics
	TMEM45A	10x Genomics
	TMX2	10x Genomics
	TNFAIP8	10x Genomics
	TNFSF4	10x Genomics
	TRPM7	10x Genomics
	TRPV6	10x Genomics
	TSG101	10x Genomics
	TTC4	10x Genomics
	TTK	10x Genomics
	UBE2D3	10x Genomics
	UPK3A	10x Genomics
	USF1	10x Genomics
	USP6	10x Genomics
	USP7	10x Genomics
	VPS50	10x Genomics
	WAS	10x Genomics
	WASHC3	10x Genomics
	XPO1	10x Genomics
	XPO5	10x Genomics
	YWHAQ	10x Genomics
	ZBTB25	10x Genomics
	ZFX	10x Genomics
	ZMPSTE24	10x Genomics
	ZNF280C	10x Genomics
	ZNF346	10x Genomics
	ZNF608	10x Genomics
	ZNF827	10x Genomics
	ZNF829	10x Genomics
	ABCB4	10x Genomics
	ABCD3	10x Genomics
	ABCF3	10x Genomics
	ACP5	10x Genomics
	ADAM28	10x Genomics
	ADAR	10x Genomics
	AFF2	10x Genomics
	AHCY	10x Genomics
	AHR	10x Genomics
	AIFM1	10x Genomics
	AKT1	10x Genomics
	ALDH7A1	10x Genomics
	ALG6	10x Genomics
	ALOX5	10x Genomics
	ALOX5AP	10x Genomics
	AOAH	10x Genomics
	AP1B1	10x Genomics
	AP2A2	10x Genomics
	API5	10x Genomics
	ARHGAP35	10x Genomics
	ARID1A	10x Genomics
	ARL8B	10x Genomics
	ASCC2	10x Genomics
	ATF4	10x Genomics
	ATP7A	10x Genomics
	ATXN2	10x Genomics
	ATXN2L	10x Genomics
	AXL	10x Genomics
	BARD1	10x Genomics
	BIRC2	10x Genomics
	BIRC5	10x Genomics
	BMP7	10x Genomics
	C1QC	10x Genomics
	CANX	10x Genomics
	CBR1	10x Genomics
	CCT5	10x Genomics
	CD14	10x Genomics
	CD300C	10x Genomics
	CD36	10x Genomics
	CD3EAP	10x Genomics
	CD44	10x Genomics
	CD58	10x Genomics
	CD68	10x Genomics
	CD86	10x Genomics
	CD99	10x Genomics
	CDC123	10x Genomics
	CDKN3	10x Genomics
	CENPF	10x Genomics
	CEP55	10x Genomics
	CISD2	10x Genomics
	CLEC10A	10x Genomics
	CLEC16A	10x Genomics
	CLEC7A	10x Genomics
	CLIC4	10x Genomics
	CMKLR1	10x Genomics
	CNRIP1	10x Genomics
	COL3A1	10x Genomics
	COMT	10x Genomics
	CPEB2	10x Genomics
	CPEB3	10x Genomics
	CREB1	10x Genomics
	CRK	10x Genomics
	CSF1R	10x Genomics
	CSF2RA	10x Genomics
	CSNK1E	10x Genomics
	CSNK2B	10x Genomics
	CTCFL	10x Genomics
	CUL4A	10x Genomics
	CUL4B	10x Genomics
	CYBB	10x Genomics
	DAB2	10x Genomics
	DAPK1	10x Genomics
	DAZAP1	10x Genomics
	DDB1	10x Genomics
	DDX27	10x Genomics
	DHRS2	10x Genomics
	DMXL2	10x Genomics
	DNAH11	10x Genomics
	DNMT1	10x Genomics
	DPYSL2	10x Genomics
	DYNC1H1	10x Genomics
	EIF2AK2	10x Genomics
	EIF2S1	10x Genomics
	EIF4E	10x Genomics
	EIPR1	10x Genomics
	EP300	10x Genomics
	EPHB2	10x Genomics
	ERCC3	10x Genomics
	ERG28	10x Genomics
	ERLIN2	10x Genomics
	ERP27	10x Genomics
	ETV5	10x Genomics
	F11R	10x Genomics
	F13A1	10x Genomics
	FADS2	10x Genomics
	FAM110A	10x Genomics
	FANCI	10x Genomics
	FASN	10x Genomics
	FCER1G	10x Genomics
	FCGR2A	10x Genomics
	FERMT3	10x Genomics
	FES	10x Genomics
	FEV	10x Genomics
	FHL1	10x Genomics
	FKBP15	10x Genomics
	FNTA	10x Genomics
	FRMD7	10x Genomics
	FUS	10x Genomics
	GAB2	10x Genomics
	GAS6	10x Genomics
	GBA	10x Genomics
	GIMAP8	10x Genomics
	GLI1	10x Genomics
	GLOD4	10x Genomics
	GNPAT	10x Genomics
	GNS	10x Genomics
	GSR	10x Genomics
	GTF3C1	10x Genomics
	H2AFX	10x Genomics
	HDAC3	10x Genomics
	HEATR5A	10x Genomics
	HERC2	10x Genomics
	HESX1	10x Genomics
	HLX	10x Genomics
	HMGN5	10x Genomics
	HNMT	10x Genomics
	HNRNPLL	10x Genomics
	HOXB7	10x Genomics
	HSPA4	10x Genomics
	HSPD1	10x Genomics
	IDH1	10x Genomics
	IFIT1	10x Genomics
	IFIT3	10x Genomics
	IFNGR1	10x Genomics
	IL15	10x Genomics
	IL17RA	10x Genomics
	IMMT	10x Genomics
	INPP5D	10x Genomics
	IQGAP1	10x Genomics
	IRF5	10x Genomics
	IRF8	10x Genomics
	ITGAM	10x Genomics
	ITGB2	10x Genomics
	ITPR1	10x Genomics
	KCNJ13	10x Genomics
	KIF5B	10x Genomics
	KLRD1	10x Genomics
	KPNA3	10x Genomics
	LACC1	10x Genomics
	LAMP1	10x Genomics
	LAMP2	10x Genomics
	LANCL2	10x Genomics
	LEPR	10x Genomics
	LGALS9	10x Genomics
	LGMN	10x Genomics
	LILRB4	10x Genomics
	LILRB5	10x Genomics
	LIPA	10x Genomics
	LMNB1	10x Genomics
	LRRC45	10x Genomics
	LTBR	10x Genomics
	LYN	10x Genomics
	LYZ	10x Genomics
	MALT1	10x Genomics
	MAN1B1	10x Genomics
	MCM3	10x Genomics
	MCM5	10x Genomics
	MLH1	10x Genomics
	MMP14	10x Genomics
	MOV10	10x Genomics
	MRC1	10x Genomics
	MRFAP1L1	10x Genomics
	MS4A7	10x Genomics
	MSN	10x Genomics
	MSR1	10x Genomics
	MTHFR	10x Genomics
	MYCN	10x Genomics
	NAA15	10x Genomics
	NCF1	10x Genomics
	NCOR2	10x Genomics
	NECTIN2	10x Genomics
	NEK6	10x Genomics
	NEPRO	10x Genomics
	NFATC2	10x Genomics
	NINJ1	10x Genomics
	NIPSNAP1	10x Genomics
	NIPSNAP3A	10x Genomics
	NME1	10x Genomics
	NOC3L	10x Genomics
	NPC1L1	10x Genomics
	NPC2	10x Genomics
	NRROS	10x Genomics
	NUP93	10x Genomics
	OAS3	10x Genomics
	OCRL	10x Genomics
	P2RY2	10x Genomics
	PCNA	10x Genomics
	PDIA3	10x Genomics
	PDPK1	10x Genomics
[truncated: 3,789 more rows]

## Sheet: ST5
Run (Dataset 1)		Xenium	CosMx
Panel size (Num. genes; num. neg probes)		290; 20	1000; 10
		(Custom panel)	(Pre-designed panel)
Overlapping genes across panels		159
Percent of cells that passed QC		0.72	0.78
Mean transcripts per cell (Sensitivity)	All genes	148	219
	Overlapping genes	85	29
Mean unique genes counted per cell (Genomic Breadth)	All genes	51	132
	Overlapping genes	31	20
Mean expression of each gene within cells	All genes	2	1.33
	Overlapping genes	2	1.3
Mean negative probe counts per cell		0.034	0.37
Mean signal detected per cell above background		59	4
Supplemental Table 5. Summarized QC results for Dataset 1.

## Sheet: ST6
Gene	baseMean	log2FoldChange	lfcSE	stat	pvalue	padj	-log10 (padj)	Significance
S100A8	1912.87	3.87707	0.782543	-4.95445	7.25e-07	0.000210353	3.67705	yes
IGHD	555.956	2.79951	0.696344	-4.02029	5.81e-05	0.00255326	2.5929	yes
MS4A1	5393.16	2.54161	0.715249	-3.55346	0.000380203	0.00648581	2.18804	yes
S100A9	3473.15	2.34477	0.692318	-3.38685	0.00070701	0.00891447	2.0499	yes
TIMP1	4973.33	2.08622	0.525573	-3.96941	7.2e-05	0.00255326	2.5929	yes
CD79A	6817.55	1.98867	0.530653	-3.74759	0.00017854	0.00363757	2.43919	yes
C3	8969.75	1.95141	0.522548	-3.73442	0.00018815	0.00363757	2.43919	yes
CD19	3401.99	1.85008	0.590465	-3.13326	0.00172874	0.0163036	1.78772	yes
BANK1	4178.99	1.82365	0.582472	-3.13089	0.00174279	0.0163036	1.78772	yes
MZB1	15536.4	1.8123	0.451362	-4.01518	5.94e-05	0.00255326	2.5929	yes
JAK3	4521.55	1.70375	0.431135	-3.95178	7.76e-05	0.00255326	2.5929	yes
PTGDS	7751.66	1.62541	0.582422	-2.79078	0.00525809	0.0300235	1.52254	yes
SELL	2560.14	1.61652	0.567255	-2.84973	0.00437566	0.0300235	1.52254	yes
LTB	1866.54	1.49321	0.533373	-2.79956	0.00511721	0.0300235	1.52254	yes
S100A12	414.708	1.40368	0.622014	-2.25667	0.0240287	0.0782956	1.10626	no
NOS2	4415.26	1.32168	0.441456	-2.99391	0.0027543	0.0221874	1.65389	yes
IL1B	1957.75	1.21419	0.620989	-1.95525	0.0505533	0.129739	0.886931	no
PECAM1	9946.18	1.14285	0.33091	-3.45367	0.000553005	0.00801857	2.0959	yes
CLU	5555.1	1.13358	0.445293	-2.54569	0.0109061	0.0489337	1.31039	yes
SSR4	10887.3	1.09917	0.424665	-2.58832	0.00964447	0.0458508	1.33865	yes
PTPRC	13970.4	1.07442	0.383135	-2.80428	0.00504297	0.0300235	1.52254	yes
REG4	15966.3	1.02887	0.677281	-1.51911	0.128734	0.253966	0.595225	no
IL7R	6618.94	0.974229	0.378357	-2.5749	0.010027	0.0468846	1.32897	yes
TRAC	6948.11	0.945211	0.430597	-2.19511	0.0281554	0.086753	1.06172	yes
BASP1	4239.58	0.94031	0.303258	-3.10069	0.00193069	0.0166243	1.77926	yes
COL1A1	27985.1	0.907304	0.400016	-2.26817	0.0233189	0.0772341	1.11219	yes
TNFRSF17	2792.85	0.875963	0.429618	-2.03894	0.0414563	0.115599	0.937045	no
ALOX5	3354.62	0.867042	0.306734	-2.82669	0.00470313	0.0300235	1.52254	yes
MRC1	3356.91	0.816369	0.330155	-2.47268	0.0134103	0.0540137	1.2675	yes
SPINK4	10731.9	0.790681	0.720356	-1.09763	0.272368	0.441267	0.355299	no
TCF4	2331.14	0.767445	0.287857	-2.66606	0.00767452	0.0390458	1.40843	yes
COL1A2	24033.8	0.765825	0.39521	-1.93777	0.0526515	0.131629	0.880649	no
HLA-DRB1	9531.98	0.756375	0.453183	-1.66903	0.0951118	0.201217	0.696335	no
SEC61B	2324.73	0.747725	0.379933	-1.96804	0.0490629	0.127038	0.896067	no
FYB1	3987.68	0.736294	0.372315	-1.97761	0.0479723	0.126472	0.898004	no
FCER1G	6285.05	0.729222	0.379806	-1.91999	0.0548597	0.134825	0.870231	no
SERPINF1	6266.92	0.72119	0.258543	-2.78944	0.00528	0.0300235	1.52254	yes
FCGR3A	1237.28	0.710102	0.407612	-1.7421	0.0814907	0.184627	0.733704	no
S100A11	10790.1	0.709428	0.347344	-2.04244	0.0411082	0.115599	0.937045	no
CCL20	1862.03	0.698841	0.360167	-1.94032	0.0523403	0.131629	0.880649	no
CCR7	1745.06	0.683943	0.599856	-1.14018	0.254212	0.422901	0.373761	no
VWF	2640.62	0.683548	0.29573	-2.31139	0.0208112	0.0735786	1.13325	yes
CD1D	1611.37	0.676243	0.241191	-2.80376	0.005051	0.0300235	1.52254	yes
CD3D	2876.53	0.667336	0.349284	-1.91058	0.0560582	0.136612	0.86451	no
SPARC	16800.1	0.666501	0.432458	-1.54119	0.12327	0.24654	0.608113	no
IL10RA	5656.27	0.652603	0.308793	-2.1134	0.0345663	0.100242	0.998949	no
MMP3	518.287	0.642094	0.581233	-1.10471	0.269285	0.438831	0.357702	no
CD44	22491.6	0.635631	0.292489	-2.17318	0.029767	0.0880859	1.05509	yes
HLA-DRA	16413.3	0.627693	0.379339	-1.6547	0.0979852	0.202969	0.692569	no
FCER2	1164.99	0.626284	0.561051	-1.11627	0.264307	0.435506	0.361006	no
ITGAX	3566.66	0.625895	0.380191	-1.64627	0.0997089	0.205075	0.688087	no
OSMR	2661.86	0.616225	0.222958	-2.76386	0.00571214	0.0306763	1.5132	yes
VCAN	4267.31	0.615826	0.346884	-1.77531	0.0758466	0.175964	0.754576	no
COL3A1	35487.3	0.598611	0.40346	-1.48369	0.13789	0.266587	0.574161	no
MEF2C	3166.65	0.595414	0.243231	-2.44793	0.0143679	0.0563066	1.24944	yes
S100P	5597.96	0.594879	0.601426	-0.989113	0.322608	0.495007	0.305389	no
CTLA4	1716.01	0.576268	0.426702	-1.35051	0.176851	0.322558	0.491392	no
C1QB	2214.66	0.573517	0.399733	-1.43475	0.151359	0.283187	0.547927	no
CXCR5	1502.46	0.554916	0.608954	-0.911261	0.362158	0.527768	0.277557	no
CD40	2964.34	0.551785	0.331242	-1.66581	0.0957515	0.201217	0.696335	no
COL6A2	9314.92	0.523772	0.439203	-1.19255	0.233045	0.402987	0.394709	no
NOTCH3	2021.87	0.51847	0.255045	-2.03285	0.0420674	0.116186	0.934846	no
CD1C	870.395	0.500084	0.494804	-1.01067	0.312174	0.485909	0.313445	no
TNFRSF1B	5545.37	0.492327	0.265043	-1.85754	0.0632345	0.151554	0.819433	no
ICOS	712.357	0.488259	0.338579	-1.44208	0.149279	0.283129	0.548015	no
IL1R1	6092.99	0.48184	0.286699	-1.68065	0.0928312	0.200903	0.697013	no
ALOX5AP	1967.03	0.468476	0.330764	-1.41635	0.156674	0.291252	0.53573	no
CCDC80	3139.18	0.456909	0.469046	-0.974124	0.329995	0.500833	0.300307	no
C1QA	3218.34	0.431689	0.345052	-1.25109	0.210903	0.368446	0.433627	no
CD28	1851.18	0.430243	0.389517	-1.10456	0.269352	0.438831	0.357702	no
NFKBIA	6678.05	0.430112	0.329476	-1.30544	0.191741	0.343241	0.464401	no
LYZ	27013.2	0.423837	0.434301	-0.975905	0.329112	0.500833	0.300307	no
TNFRSF13B	1217.16	0.412393	0.393418	-1.04823	0.294532	0.471902	0.326148	no
RGCC	1611.68	0.402345	0.238134	-1.68958	0.0911091	0.198659	0.701892	no
CAV1	3118.44	0.384585	0.322772	-1.19151	0.233454	0.402987	0.394709	no
SPARCL1	10113.9	0.369653	0.380723	-0.970924	0.331586	0.500833	0.300307	no
CCR6	1063.6	0.362212	0.417389	-0.867805	0.385501	0.550716	0.259072	no
WNT5A	3349.42	0.349187	0.441217	-0.791419	0.428699	0.600005	0.221845	no
CD4	3278.25	0.34618	0.249013	-1.39021	0.164466	0.301867	0.520184	no
CD80	589.995	0.343686	0.376867	-0.911956	0.361792	0.527768	0.277557	no
ZFP36L1	12275.9	0.343469	0.39227	-0.875593	0.381251	0.547341	0.261742	no
CALD1	12046.6	0.335531	0.422353	-0.794433	0.426944	0.600005	0.221845	no
TGFBR2	7579.68	0.333139	0.289987	-1.14881	0.250636	0.422135	0.374548	no
OLFM4	25435.5	0.314916	0.630901	-0.499153	0.617672	0.731121	0.13601	no
GPR15	3900.82	0.309105	0.585155	-0.528245	0.597329	0.721773	0.1416	no
LST1	515.701	0.307866	0.301344	-1.02165	0.306949	0.481163	0.317708	no
IL3RA	870.508	0.307006	0.30449	-1.00826	0.313328	0.485909	0.313445	no
C1QC	4069.14	0.306134	0.393417	-0.778141	0.436486	0.602766	0.219851	no
CTSL	5683.08	0.295793	0.317271	-0.932305	0.351179	0.519411	0.284489	no
F3	7352.51	0.292489	0.452518	-0.64636	0.518046	0.658919	0.181168	no
CD69	1516.26	0.286079	0.364033	-0.785859	0.43195	0.600005	0.221845	no
IL18R1	1253.08	0.276143	0.242697	-1.13781	0.255199	0.422901	0.373761	no
TNFSF13B	1863.36	0.272824	0.272457	-1.00135	0.316659	0.488464	0.311168	no
RGS5	5353.97	0.272693	0.331521	-0.822552	0.410763	0.583928	0.233641	no
FCGR3B	2307.79	0.258865	0.486209	-0.532416	0.594438	0.721285	0.141893	no
CD3E	3772.72	0.255856	0.341496	-0.749222	0.453723	0.617745	0.209191	no
IL1R2	177.226	0.254479	0.499269	-0.509703	0.61026	0.726059	0.139028	no
JAK2	5120.9	0.249018	0.213999	-1.16364	0.244569	0.415646	0.381276	no
MMP1	1314.51	0.244595	0.385337	-0.634756	0.525588	0.662698	0.178685	no
MAF	9653.17	0.24174	0.255786	-0.945088	0.344614	0.512503	0.290304	no
TNFAIP3	7131.71	0.229912	0.261696	-0.878545	0.379648	0.547341	0.261742	no
KLRB1	1985.7	0.215873	0.295444	-0.730673	0.464979	0.624821	0.204244	no
MMRN1	1987.37	0.20947	0.354107	-0.591546	0.554155	0.680953	0.166883	no
MKI67	7800.27	0.207286	0.291213	-0.711801	0.476588	0.636282	0.196351	no
ABCC9	636.055	0.206282	0.309544	-0.666404	0.505153	0.653992	0.184427	no
GZMK	1222.46	0.199227	0.44571	-0.446989	0.654883	0.764339	0.116714	no
MCAM	3740.74	0.182269	0.28161	-0.647238	0.517478	0.658919	0.181168	no
TGFB1	20332.7	0.165468	0.443002	-0.373515	0.708765	0.800357	0.096716	no
JAK1	11059.5	0.159934	0.281799	-0.567546	0.570343	0.697889	0.156214	no
TYK2	5738.74	0.130998	0.213349	-0.614009	0.53921	0.671119	0.1732	no
NKG7	583.1	0.12822	0.389853	-0.328894	0.742236	0.822946	0.0846286	no
TGFBR1	4446.99	0.115758	0.185431	-0.624262	0.532456	0.665736	0.176698	no
CD59	17776.8	0.114739	0.36019	-0.318552	0.750067	0.825423	0.0833234	no
LAMP3	3485.76	0.111537	0.21728	-0.513335	0.607717	0.726059	0.139028	no
PLVAP	5503.59	0.100716	0.292394	-0.344452	0.730506	0.816791	0.087889	no
IFITM2	2616.48	0.0996632	0.254824	-0.391106	0.695719	0.797464	0.0982889	no
MUC1	8206.3	0.0948076	0.395818	-0.239523	0.8107	0.870752	0.0601056	no
LYVE1	1537.22	0.0944907	0.436184	-0.216631	0.828496	0.880088	0.0554741	no
IRF8	4519.44	0.0912928	0.253081	-0.360726	0.718305	0.807397	0.0929131	no
CD8A	1127.59	0.0892638	0.339266	-0.263109	0.792467	0.861706	0.064641	no
FXYD5	5369.07	0.0772294	0.236005	-0.327236	0.743489	0.822946	0.0846286	no
TUBB	8071.5	0.0725576	0.191606	-0.378682	0.704924	0.800357	0.096716	no
TNF	1069.46	0.0687196	0.413671	-0.166121	0.868062	0.912094	0.0399606	no
KLF2	1876.12	0.0670795	0.292684	-0.229187	0.818723	0.876125	0.0574341	no
CYTH1	4619.96	0.0639048	0.283872	-0.225118	0.821887	0.876277	0.0573587	no
A2M	18885.9	0.0608668	0.425835	-0.142935	0.886341	0.924601	0.0340458	no
S100A4	1685.75	0.0585064	0.236212	-0.247686	0.804377	0.867173	0.0618944	no
PDGFRA	6603.13	0.0510861	0.284658	-0.179465	0.857573	0.90435	0.0436637	no
NPC2	5980.98	0.0503434	0.196387	-0.256348	0.797682	0.863164	0.0639069	no
SPINK1	10616.2	0.0436187	0.473633	-0.0920941	0.926623	0.9462	0.0240171	no
ACKR1	1261.61	0.0326027	0.343547	-0.0949004	0.924394	0.9462	0.0240171	no
STMN1	7112.85	0.0323515	0.298109	-0.108522	0.913581	0.942842	0.0255611	no
ZBTB16	709.079	0.0224268	0.430095	-0.0521439	0.958414	0.96507	0.0154413	no
TPSB2	1488.32	0.0215345	0.358739	-0.0600283	0.952133	0.96507	0.0154413	no
CD209	3280.26	0.00326405	0.241068	-0.01354	0.989197	0.989197	0.0047172	no
CDH5	2144.09	-0.00404577	0.257346	0.0157211	0.987457	0.989197	0.0047172	no
HMGB2	7935.81	-0.0160494	0.294631	0.054473	0.956558	0.96507	0.0154413	no
KIT	2108.3	-0.0295157	0.269915	0.109352	0.912924	0.942842	0.0255611	no
CSF3R	1189.81	-0.0348833	0.577378	0.0604168	0.951824	0.96507	0.0154413	no
CD7	46.617	-0.0371332	0.334473	0.11102	0.9116	0.942842	0.0255611	no
S1PR1	1096.07	-0.0378913	0.375941	0.100791	0.919717	0.945808	0.024197	no
BATF	409.524	-0.0451889	0.215456	0.209737	0.833873	0.882567	0.0542525	no
CD14	5297.9	-0.045594	0.298174	0.152911	0.878469	0.919697	0.0363554	no
TLE4	3245.07	-0.0530385	0.202479	0.261945	0.793364	0.861706	0.064641	no
STAT4	1540	-0.0950747	0.239528	0.396926	0.691422	0.795684	0.0992594	no
LEF1	3583.38	-0.109466	0.243239	0.450037	0.652684	0.764339	0.116714	no
GZMA	1227.1	-0.121278	0.325299	0.37282	0.709282	0.800357	0.096716	no
TOP2A	3752.55	-0.132913	0.249519	0.532678	0.594256	0.721285	0.141893	no
CCL4	2162.13	-0.139184	0.372795	0.373353	0.708886	0.800357	0.096716	no
NOTCH4	739.349	-0.142235	0.322225	0.441414	0.658913	0.764339	0.116714	no
CPA3	3586.25	-0.146333	0.243206	0.601684	0.547384	0.678382	0.168525	no
TNFRSF11B	1085.42	-0.150591	0.338717	0.444592	0.656615	0.764339	0.116714	no
UBE2C	1475.26	-0.153055	0.245257	0.62406	0.532588	0.665736	0.176698	no
CEACAM6	23845.9	-0.154245	0.492766	0.313019	0.754266	0.825423	0.0833234	no
TPSAB1	676.973	-0.154743	0.489038	0.316423	0.751681	0.825423	0.0833234	no
IGHA2	769.554	-0.172278	0.36304	0.474544	0.635112	0.748709	0.125687	no
GZMB	859.259	-0.185799	0.435345	0.426786	0.669535	0.773567	0.111502	no
TMEM176A	12356.4	-0.194353	0.2978	0.652629	0.513996	0.658919	0.181168	no
TIGIT	2064.11	-0.196533	0.383199	0.512873	0.60804	0.726059	0.139028	no
MS4A7	5283.48	-0.21271	0.222442	0.956249	0.338947	0.509298	0.293028	no
MYH11	20743.4	-0.214851	0.628083	0.342074	0.732296	0.816791	0.087889	no
CLEC10A	1867.66	-0.217332	0.312413	0.695656	0.486644	0.642895	0.19186	no
TMEM176B	19200.2	-0.22933	0.33047	0.69395	0.487713	0.642895	0.19186	no
POSTN	6799.18	-0.241188	0.379759	0.635108	0.525358	0.662698	0.178685	no
CD86	2135.88	-0.248733	0.316832	0.785061	0.432418	0.600005	0.221845	no
TUBA1B	57892.9	-0.249739	0.324335	0.770001	0.441299	0.606525	0.217151	no
ANXA2	51690.2	-0.251113	0.354166	0.709026	0.478308	0.636282	0.196351	no
GATA3	338.899	-0.25622	0.349317	0.733488	0.463261	0.624821	0.204244	no
APOE	2353.42	-0.276739	0.37909	0.73001	0.465384	0.624821	0.204244	no
CXCL14	8732.77	-0.27776	0.465162	0.597126	0.550423	0.679246	0.167973	no
TM4SF1	4506.99	-0.290387	0.424347	0.684314	0.493777	0.647943	0.188463	no
TNFRSF1A	6989.82	-0.294922	0.311548	0.946636	0.343824	0.512503	0.290304	no
FOXP3	506.931	-0.296154	0.440511	0.672297	0.501395	0.652038	0.185727	no
SELENOP	34314.8	-0.32997	0.375677	0.878335	0.379762	0.547341	0.261742	no
MUC2	12916.4	-0.334779	0.657976	0.508802	0.610891	0.726059	0.139028	no
LTBR	4714.63	-0.337371	0.330158	1.02185	0.306853	0.481163	0.317708	no
FCN1	684.106	-0.347226	0.453069	0.766386	0.443447	0.606602	0.217096	no
ACTG1	105448	-0.357072	0.277167	1.28829	0.197645	0.350679	0.455091	no
AGR2	47284.3	-0.369422	0.570932	0.647051	0.517599	0.658919	0.181168	no
QDPR	2915.61	-0.369851	0.215191	1.71872	0.0856661	0.191101	0.718736	no
DUSP23	915.195	-0.387868	0.269027	1.44174	0.149375	0.283129	0.548015	no
OSM	540.696	-0.388696	0.571519	0.680109	0.496435	0.648497	0.188092	no
TYROBP	1596.52	-0.394822	0.339672	1.16236	0.245088	0.415646	0.381276	no
IFNG	487.783	-0.395817	0.378891	1.04467	0.296174	0.471925	0.326127	no
TNFSF15	451.779	-0.426436	0.372132	1.14593	0.251825	0.422135	0.374548	no
S100A16	8527.97	-0.42648	0.459029	0.929092	0.352841	0.519411	0.284489	no
PROX1	1646.79	-0.438455	0.281628	1.55686	0.119504	0.240667	0.618584	no
LEFTY1	3988.96	-0.50007	0.613986	0.814466	0.415378	0.587608	0.230912	no
KLRF1	670.004	-0.510907	0.284899	1.79329	0.0729259	0.171939	0.764625	no
S100B	1431.59	-0.530536	0.230468	2.30199	0.0213355	0.0736583	1.13278	yes
HMGN2	32112	-0.538534	0.200223	2.68967	0.00715224	0.0370384	1.43135	yes
CRYAB	2098.64	-0.543559	0.324904	1.67298	0.0943308	0.201217	0.696335	no
RTKN2	1858.83	-0.547455	0.319501	1.71347	0.0866259	0.191767	0.717226	no
IL1RL1	1153.39	-0.549691	0.252643	2.17576	0.0295732	0.0880859	1.05509	yes
FLT3	867.919	-0.556637	0.368534	1.51041	0.13094	0.256571	0.590793	no
KCNJ8	882.613	-0.566023	0.402921	1.4048	0.160081	0.295691	0.529162	no
XCR1	582.64	-0.568343	0.351674	1.61611	0.106071	0.216624	0.664293	no
MS4A2	1147.41	-0.589241	0.270413	2.17904	0.0293285	0.0880859	1.05509	yes
ASPN	1211.93	-0.596651	0.401578	1.48577	0.137341	0.266587	0.574161	no
TRGC2	1582.57	-0.601107	0.260566	2.30693	0.0210587	0.0735786	1.13325	yes
APP	28138.2	-0.616961	0.35869	1.72004	0.0854249	0.191101	0.718736	no
IL13RA2	854.347	-0.621057	0.524445	1.18422	0.236327	0.405532	0.391975	no
CST3	10473.5	-0.630995	0.287159	2.19737	0.0279941	0.086753	1.06172	yes
HAND2	636.829	-0.632897	0.380775	1.66213	0.0964872	0.201304	0.696147	no
LILRA4	1838.12	-0.635627	0.214976	2.95673	0.00310919	0.0242228	1.61578	yes
TREM1	1611.9	-0.639967	0.61535	1.04	0.298338	0.472775	0.325345	no
INSM1	994.017	-0.644776	0.402694	1.60116	0.109342	0.221743	0.65415	no
CPE	2511.09	-0.647535	0.345889	1.87209	0.061194	0.147885	0.830074	no
GSN	26004.7	-0.649972	0.372309	1.74579	0.080848	0.184614	0.733736	no
IRF7	100.856	-0.655021	0.355842	1.84076	0.065656	0.156068	0.806687	no
TFF3	10832	-0.664245	0.508133	1.30723	0.191136	0.343241	0.464401	no
CXCR1	657.026	-0.670384	0.634272	1.05693	0.290542	0.468095	0.329666	no
CCL5	3433.53	-0.670668	0.331068	2.02577	0.0427882	0.116958	0.931969	no
OGN	1294.87	-0.691372	0.514489	1.3438	0.179012	0.324459	0.48884	no
ADAMDEC1	10264.2	-0.693747	0.471117	1.47256	0.140871	0.270547	0.567758	no
PYY	288.42	-0.695342	0.408135	1.7037	0.0884364	0.194292	0.711545	no
TNFRSF11A	7263.15	-0.719036	0.430201	1.6714	0.0946433	0.201217	0.696335	no
NUPR1	5388.13	-0.756354	0.30258	2.49968	0.0124305	0.052244	1.28196	yes
LTA	791.26	-0.771573	0.537064	1.43665	0.150817	0.283187	0.547927	no
KLRC2	1351.28	-0.808269	0.324626	2.48985	0.0127797	0.0529446	1.27618	yes
SOX6	1718.79	-0.810074	0.261475	3.09809	0.00194773	0.0166243	1.77926	yes
PLAC8	26890.6	-0.819408	0.415631	1.97148	0.0486692	0.127038	0.896067	no
WFDC2	1460.19	-0.828542	0.644094	1.28637	0.198315	0.350679	0.455091	no
TRGC1	907.388	-0.831969	0.356013	2.3369	0.0194442	0.0696151	1.1573	yes
ITLN1	13676.6	-0.841688	0.657134	1.28085	0.200247	0.35195	0.453519	no
SOX8	492.622	-0.850512	0.42613	1.9959	0.0459448	0.122536	0.911737	no
CCSER1	2486.57	-0.851418	0.289037	2.94571	0.00322215	0.0242228	1.61578	yes
ITM2C	59915.1	-0.86203	0.441972	1.95042	0.0511263	0.130058	0.885862	no
TRDC	982.418	-0.862154	0.310756	2.77438	0.00553069	0.0304772	1.51603	yes
S1PR5	221.73	-0.863489	0.562943	1.53388	0.125058	0.248403	0.604842	no
NEUROD1	791.465	-0.878236	0.434293	2.02222	0.0431536	0.116958	0.931969	no
GLIS3	1096.8	-0.878573	0.316937	2.77208	0.00556996	0.0304772	1.51603	yes
FABP5	12212.1	-0.879389	0.283867	3.09789	0.00194906	0.0166243	1.77926	yes
ADGRB3	556.981	-0.880401	0.370136	2.37859	0.0173791	0.0637967	1.1952	yes
ASCL2	1023.18	-0.896728	0.42958	2.08745	0.0368472	0.105799	0.975519	no
TNFSF9	233.518	-0.920825	0.434418	2.11968	0.0340333	0.0996936	1.00133	no
CSPG4	2330.57	-0.92084	0.406329	2.26624	0.0234366	0.0772341	1.11219	yes
CCL8	795.427	-0.926685	0.382207	2.42457	0.0153267	0.056984	1.24425	yes
SOX9	4574.57	-0.9289	0.465643	1.99487	0.0460565	0.122536	0.911737	no
INAVA	4294.78	-0.935992	0.411953	2.27209	0.0230812	0.0772341	1.11219	yes
TPH1	2162.43	-0.954466	0.420093	2.27203	0.0230845	0.0772341	1.11219	yes
TRAV1-2	415.504	-0.979897	0.446231	2.19594	0.0280961	0.086753	1.06172	no
TINAGL1	3562.7	-0.988861	0.374683	2.63919	0.00831034	0.0415517	1.38141	yes
FCER1A	1467.94	-0.996139	0.409537	2.43236	0.0150009	0.056497	1.24797	yes
IL10	695.611	-0.998996	0.452184	2.20927	0.0271559	0.0865407	1.06278	yes
CLEC9A	681.957	-1.01078	0.385476	2.62216	0.0087375	0.0429471	1.36707	yes
FOLR3	190.087	-1.02869	0.581522	1.76896	0.0769002	0.176993	0.752045	no
LGR5	1818.89	-1.03884	0.509359	2.03951	0.041399	0.115599	0.937045	no
MGLL	6414.94	-1.04053	0.362873	2.86746	0.0041378	0.0292674	1.53362	yes
CCL23	584.543	-1.05597	0.327747	3.2219	0.00127346	0.0140785	1.85144	yes
NCAM1	1040.62	-1.07298	0.315166	3.40448	0.000662905	0.00873829	2.05857	yes
RORC	2441.78	-1.07635	0.324477	3.31719	0.00090927	0.010987	1.95912	yes
CD8B	1926.93	-1.07693	0.434707	2.47737	0.0132355	0.0540137	1.2675	yes
HPGDS	935.046	-1.08143	0.308482	3.50567	0.000455468	0.00733809	2.13442	yes
CEACAM1	21259.3	-1.08373	0.494526	2.19145	0.0284191	0.086753	1.06172	yes
TRGV9	716.779	-1.08385	0.382618	2.83272	0.00461544	0.0300235	1.52254	yes
GATA2	2043.52	-1.09518	0.315683	3.46922	0.00052197	0.00796691	2.09871	yes
PLP1	686.667	-1.11063	0.354017	3.13723	0.0017055	0.0163036	1.78772	yes
CACNA1A	960.236	-1.12007	0.444489	2.5199	0.0117387	0.0503947	1.29761	yes
NTRK2	1115.41	-1.13432	0.437894	2.59041	0.00958617	0.0458508	1.33865	yes
TRDV2	198.094	-1.15483	0.473692	2.43794	0.0147712	0.056497	1.24797	no
PHLDA2	358.524	-1.2111	0.378356	3.20096	0.00136972	0.0141864	1.84813	no
KRT8	97907.1	-1.2556	0.431755	2.90813	0.00363597	0.0263608	1.57904	yes
C7	2206.58	-1.25985	0.533635	2.36089	0.018231	0.0660875	1.17988	yes
IL32	5750.57	-1.30114	0.324102	4.0146	5.95e-05	0.00255326	2.5929	yes
EPCAM	57971.2	-1.31202	0.520851	2.51899	0.0117693	0.0503947	1.29761	yes
MS4A8	1287.99	-1.31357	0.470218	2.79354	0.00521342	0.0300235	1.52254	yes
C15orf48	26739.2	-1.31432	0.522057	2.51757	0.0118167	0.0503947	1.29761	yes
IGHE	97.0412	-1.32636	0.745211	1.77984	0.0751021	0.175642	0.755371	no
DUSP1	7987.85	-1.33402	0.542408	2.45944	0.0139154	0.0552805	1.25743	yes
CA4	10499.4	-1.35513	0.704167	1.92445	0.0542987	0.134587	0.870998	no
TREM2	853.425	-1.37466	0.510639	2.69203	0.00710176	0.0370384	1.43135	yes
PIGR	117128	-1.3748	0.540468	2.54372	0.0109679	0.0489337	1.31039	yes
LGALS4	94777	-1.37696	0.62043	2.21936	0.0264623	0.0852675	1.06922	yes
CLDN5	889.084	-1.41347	0.439837	3.21361	0.00131075	0.0140785	1.85144	yes
PHGR1	74019.9	-1.50614	0.618239	2.43618	0.0148431	0.056497	1.24797	yes
SH2D6	207.044	-1.56572	0.45609	3.43292	0.000597124	0.008246	2.08376	no
FABP2	5896.2	-1.61008	0.567158	2.83887	0.00452742	0.0300235	1.52254	yes
JUN	13975.5	-1.68587	0.409525	4.11664	3.84e-05	0.00255326	2.5929	yes
FABP1	63313.6	-1.77713	0.691631	2.56947	0.0101853	0.0468846	1.32897	yes
TRPM5	803.842	-1.77843	0.457826	3.88451	0.000102535	0.00270318	2.56812	yes
CA7	1298.27	-1.82113	0.556302	3.27363	0.00106176	0.0123164	1.90952	yes
MT1G	237.254	-1.93574	0.533281	3.62987	0.000283569	0.00513968	2.28906	no
DDC	5190.06	-1.95869	0.496288	3.94669	7.92e-05	0.00255326	2.5929	yes
OTOP2	738.769	-1.9642	0.667568	2.94233	0.00325755	0.0242228	1.61578	yes
BEST4	551.312	-2.15495	0.537701	4.00771	6.13e-05	0.00255326	2.5929	yes
LYPD8	8786.17	-2.36535	0.632387	3.74035	0.000183765	0.00363757	2.43919	yes
SLC26A2	20711.9	-2.62749	0.671249	3.91433	9.07e-05	0.00262906	2.5802	yes
GUCA2A	1260.17	-2.80937	0.733623	3.82944	0.000128435	0.00310384	2.5081	yes
AQP8	10362.8	-2.97125	0.991822	2.99575	0.00273772	0.0221874	1.65389	yes
Supplemental Table 6. Pseudobulk DE gene analysis of Xenium Dataset 1 comparing colon biopsies in UC PRE versus HC. Significance was set as log2fc >0.4 or <-0.4, p-adj < 0.1 and baseMean >500.

## Sheet: ST7
Gene	baseMean	log2FoldChange	lfcSE	stat	pvalue	padj	-log10(q-value)	Significance
IGHG1	28446.9	3.28036	0.766839	-4.27777	1.88774e-05	0.00369552	2.43232	yes
IGHG2	13449.7	3.07339	0.681118	-4.51227	6.41371e-06	0.00296199	2.52842	yes
REG1A	1327.72	2.74998	0.618997	-4.44265	8.88597e-06	0.00296199	2.52842	yes
IGKC	24238.3	1.73513	0.613751	-2.8271	0.00469723	0.0544516	1.26399	yes
OLFM4	1024.66	1.65213	0.486854	-3.39349	0.000690091	0.0201871	1.69493	yes
KRT20	1259.97	1.64476	0.635285	-2.58901	0.00962532	0.0782546	1.10649	yes
LCN2	774.996	1.58742	0.498764	-3.18271	0.00145902	0.0265277	1.5763	yes
S100A6	5423.16	1.58126	0.429177	-3.68441	0.000229232	0.0127351	1.895	yes
MALAT1	12095.2	1.48827	0.495435	-3.00397	0.00266481	0.0383166	1.41661	yes
NEAT1	2078.9	1.41346	0.415063	-3.40541	0.00066064	0.0200194	1.69855	yes
AGR2	1286.01	1.37465	0.424874	-3.23543	0.00121461	0.0249607	1.60274	yes
B2M	6219.27	1.31181	0.377434	-3.4756	0.000509703	0.017576	1.75508	yes
CEACAM6	818.584	1.30742	0.408275	-3.2023	0.00136337	0.0260985	1.58338	yes
S100A10	1604.14	1.24941	0.399601	-3.12664	0.00176815	0.0304353	1.51662	yes
ANXA2	2705.06	1.20655	0.341599	-3.53206	0.000412336	0.0171807	1.76496	yes
COL3A1	860.298	1.19711	0.390579	-3.06497	0.00217691	0.0334816	1.47519	yes
TIMP1	602.958	1.11758	0.35004	-3.19274	0.00140932	0.0260985	1.58338	yes
PLAC8	2314.79	1.11197	0.445428	-2.49641	0.0125456	0.0895716	1.04783	yes
PIGR	4303.69	1.09831	0.542979	-2.02274	0.0430998	0.188209	0.72536	no
JCHAIN	3124.38	1.07895	0.572199	-1.88563	0.0593454	0.220615	0.656366	no
COL1A1	1379.01	1.07651	0.319595	-3.36835	0.000756207	0.0210058	1.67766	yes
XBP1	1230.18	1.06219	0.321995	-3.29879	0.00097103	0.0234542	1.62978	yes
LGALS3	1511.44	1.00649	0.407089	-2.4724	0.013421	0.0919245	1.03657	yes
IGHA1	39977.4	0.97064	0.644188	-1.50677	0.131871	0.355447	0.449225	no
DMBT1	753.708	0.968411	0.368776	-2.62601	0.00863913	0.07783	1.10885	yes
KRT19	3323.31	0.933642	0.441152	-2.11638	0.0343129	0.165763	0.780513	no
SOD2	676.9	0.908164	0.27848	-3.26115	0.00110962	0.0242182	1.61586	yes
MZB1	951.358	0.896293	0.292281	-3.06655	0.00216548	0.0334816	1.47519	yes
EPCAM	1696.35	0.89055	0.449136	-1.98281	0.0473891	0.196635	0.706338	no
CD63	1044.02	0.878609	0.257278	-3.41502	0.000637763	0.0199301	1.70049	yes
SH3BGRL3	1463.93	0.87633	0.299102	-2.92987	0.00339103	0.0440394	1.35616	yes
CD74	2307.1	0.875633	0.397474	-2.20299	0.0275951	0.145237	0.837921	no
PFN1	3975.35	0.861395	0.311188	-2.76808	0.0056387	0.0599861	1.22195	yes
SELENOP	475.095	0.852187	0.278448	-3.06049	0.00220978	0.0334816	1.47519	yes
EZR	1086.55	0.852002	0.316623	-2.69091	0.00712581	0.0702631	1.15327	yes
KRT8	7524.25	0.82657	0.431374	-1.91613	0.0553479	0.213369	0.670868	no
MYL12A	1160.67	0.816911	0.297682	-2.74424	0.00606508	0.0629972	1.20068	yes
HSP90B1	506.422	0.799428	0.241101	-3.31574	0.000913992	0.0228498	1.64112	yes
FCGBP	1176.92	0.797191	0.345117	-2.30991	0.0208929	0.118039	0.927974	no
ENO1	1509.6	0.774968	0.291659	-2.6571	0.00788162	0.0736637	1.13275	yes
CSTB	812.205	0.768886	0.286285	-2.68573	0.0072371	0.0702631	1.15327	yes
LYZ	1186.49	0.763187	0.300147	-2.54271	0.0109995	0.0852676	1.06922	yes
CEACAM1	673.708	0.736409	0.351387	-2.09572	0.0361069	0.170316	0.768745	no
MHC I	14251.6	0.731846	0.324937	-2.25227	0.0243052	0.133545	0.874373	no
CLDN4	1776.28	0.72821	0.422865	-1.72209	0.0850537	0.271973	0.565474	no
IGHM	2099.02	0.712772	0.465837	-1.53009	0.125995	0.34331	0.464313	no
SOD1	896.877	0.709227	0.27369	-2.59135	0.00956003	0.0782546	1.10649	yes
SERPINA1	665.767	0.709182	0.207065	-3.42493	0.000614965	0.0199301	1.70049	yes
S100A9	393.971	0.695004	0.205196	-3.38703	0.000706549	0.0201871	1.69493	no
SPINK1	626.057	0.688294	0.336176	-2.04742	0.0406164	0.181178	0.741894	no
TPT1	2184.72	0.669061	0.180732	-3.70196	0.000213941	0.0127351	1.895	yes
FAU	1978.05	0.665057	0.213329	-3.11752	0.00182382	0.0304353	1.51662	yes
IGFBP7	894.009	0.663175	0.203146	-3.26452	0.00109649	0.0242182	1.61586	yes
ANXA4	732.339	0.646004	0.215192	-3.002	0.00268216	0.0383166	1.41661	yes
HLA-DRA	928.289	0.644043	0.291791	-2.2072	0.0272999	0.144687	0.839572	no
VIM	977.751	0.64402	0.237274	-2.71424	0.00664272	0.0664272	1.17765	yes
COL1A2	482.559	0.642544	0.20917	-3.07187	0.00212719	0.0334816	1.47519	yes
SQSTM1	1115.59	0.625413	0.262161	-2.3856	0.0170511	0.10657	0.972367	no
ARF1	1592.28	0.619816	0.223699	-2.77075	0.00559266	0.0599861	1.22195	yes
PSAP	1119.12	0.615451	0.183667	-3.35091	0.000805476	0.0211967	1.67373	yes
PGK1	923.24	0.605162	0.18599	-3.25374	0.00113898	0.0242335	1.61558	yes
TUBB4B	1496.33	0.599855	0.308866	-1.94212	0.0521229	0.206562	0.684951	no
HSP90AA1	912.016	0.590588	0.250842	-2.35442	0.0185514	0.109451	0.960781	no
CALM3	797.449	0.589765	0.167552	-3.51989	0.000431729	0.0171942	1.76462	yes
CRIP1	1378.27	0.584934	0.304645	-1.92005	0.0548513	0.213369	0.670868	no
GSTP1	845.179	0.583754	0.194798	-2.99672	0.00272901	0.0384368	1.41525	yes
CALM1	723.94	0.565775	0.229651	-2.46363	0.0137538	0.0935632	1.02889	yes
IFI27	1252.24	0.554764	0.337727	-1.64264	0.100458	0.298982	0.524355	no
FKBP11	335.361	0.541375	0.20883	-2.59242	0.0095304	0.0782546	1.10649	no
CTNNB1	594.425	0.52696	0.170748	-3.08618	0.00202745	0.0327008	1.48544	yes
S100P	863.367	0.524925	0.285734	-1.83711	0.0661939	0.234383	0.630073	no
COL6A3	565.934	0.523136	0.15699	-3.3323	0.000861319	0.0220851	1.6559	yes
HLA-DRB	2309.83	0.522397	0.310491	-1.68249	0.0924741	0.287099	0.541968	no
KRT18	4195.35	0.515251	0.263655	-1.95426	0.05067	0.204425	0.689466	no
H4C3	1926.7	0.515186	0.29068	-1.77235	0.076337	0.250285	0.601565	no
SAT1	609.994	0.514766	0.217258	-2.36938	0.017818	0.108646	0.963986	no
ATP5F1B	939.016	0.510449	0.266736	-1.91368	0.0556604	0.213369	0.670868	no
SFN	1073.09	0.506778	0.278159	-1.8219	0.0684697	0.239137	0.621353	no
ITM2B	1229.7	0.505787	0.205885	-2.45665	0.014024	0.0941207	1.02631	yes
SRGN	629.111	0.497458	0.176359	-2.82071	0.00479174	0.0544516	1.26399	yes
CTSD	958.028	0.487986	0.247315	-1.97313	0.0484807	0.198691	0.701821	no
EIF5A/L1	2339.76	0.487927	0.187797	-2.59816	0.00937259	0.0781049	1.10732	yes
MIF	1224.95	0.477189	0.257039	-1.85649	0.0633837	0.227999	0.642067	no
COL6A2	604.138	0.475053	0.217899	-2.18015	0.0292463	0.149216	0.826185	no
RACK1	841.085	0.473461	0.193395	-2.44815	0.014359	0.0950927	1.02185	yes
LDHA	1670.8	0.47253	0.214149	-2.20655	0.0273458	0.144687	0.839572	no
ATP5F1E	775.592	0.465578	0.179128	-2.59913	0.00934612	0.0781049	1.10732	yes
IGFBP5	561.312	0.463675	0.225071	-2.06013	0.0393863	0.178477	0.748418	no
MMP2	489.295	0.459986	0.27454	-1.67548	0.0938406	0.288134	0.540406	no
LMNA	500.363	0.456065	0.212872	-2.14244	0.0321584	0.158416	0.800201	no
ACTA2	422.323	0.454371	0.192864	-2.35591	0.0184772	0.109451	0.960781	no
HSP90AB1	1519.67	0.447766	0.216472	-2.06847	0.0385961	0.177862	0.749916	no
RBM47	717.636	0.4464	0.249579	-1.78861	0.0736772	0.248909	0.603959	no
IRF4	554.409	0.445459	0.16924	-2.63212	0.00848548	0.07783	1.10885	yes
UBA52	1463.64	0.442282	0.161817	-2.73323	0.00627165	0.0639965	1.19384	yes
TAGLN	825.899	0.43725	0.240034	-1.82162	0.0685123	0.239137	0.621353	no
OAS1	588.272	0.434302	0.260933	-1.66442	0.0960279	0.290994	0.536116	no
CALM2	1059.02	0.433421	0.239602	-1.80892	0.0704637	0.241314	0.617418	no
TPI1	1586.02	0.428086	0.203871	-2.09979	0.0357472	0.170316	0.768745	no
ITGB1	305.279	0.423751	0.147253	-2.87772	0.00400563	0.050551	1.29627	no
RPL37	2504.87	0.395565	0.192889	-2.05074	0.040292	0.180682	0.743086	no
CD55	502.699	0.394223	0.192688	-2.04591	0.0407651	0.181178	0.741894	no
BGN	417.835	0.392359	0.18366	-2.13634	0.0326521	0.159278	0.797843	no
RGS5	420.242	0.389907	0.143265	-2.72158	0.00649702	0.0656265	1.18292	no
IFITM3	1389.02	0.38948	0.137024	-2.84243	0.00447715	0.0544516	1.26399	no
CHI3L1	491.699	0.38484	0.206159	-1.86672	0.061941	0.22524	0.647354	no
JAK1	493.272	0.382734	0.0985743	-3.8827	0.000103305	0.01026	1.98885	no
CD9	699.705	0.381878	0.302918	-1.26066	0.20743	0.442412	0.354173	no
RAC1	973.666	0.379221	0.16059	-2.36142	0.0182052	0.109451	0.960781	no
FN1	468.452	0.3721	0.26033	-1.42934	0.152906	0.38348	0.416257	no
APP	557.757	0.371813	0.145462	-2.55608	0.010586	0.0833544	1.07907	no
CALD1	325.028	0.37139	0.0961866	-3.86114	0.00011286	0.01026	1.98885	no
COL4A1	433.862	0.371131	0.142716	-2.60049	0.00930914	0.0781049	1.10732	no
GSN	846.919	0.368848	0.151422	-2.43589	0.0148551	0.0964616	1.01565	no
TPM2	718.436	0.366319	0.187602	-1.95264	0.0508623	0.204425	0.689466	no
ANXA1	480.736	0.358364	0.136214	-2.6309	0.008516	0.07783	1.10885	no
MMP9	583.529	0.358321	0.175628	-2.04023	0.0413275	0.182059	0.739787	no
CDH1	700.655	0.352911	0.274912	-1.28372	0.199239	0.431253	0.365268	no
DCN	729.638	0.35136	0.162373	-2.1639	0.0304717	0.152359	0.817133	no
IL2RG	340.557	0.347007	0.184783	-1.87792	0.0603928	0.222852	0.651984	no
COL6A1	772.741	0.346284	0.181177	-1.9113	0.0559663	0.213369	0.670868	no
ITGA6	392.811	0.341736	0.136039	-2.51204	0.0120035	0.088261	1.05423	no
CDKN1A	865.726	0.340847	0.246252	-1.38414	0.166316	0.39599	0.402315	no
MMP12	443.527	0.334	0.170862	-1.9548	0.0506068	0.204425	0.689466	no
SEC23A	335.225	0.330315	0.174534	-1.89255	0.0584176	0.219615	0.658338	no
NDRG1	802.321	0.328072	0.379623	-0.864205	0.387475	0.615187	0.210993	no
GPX1	1729.2	0.327367	0.163307	-2.00462	0.0450039	0.191796	0.717161	no
CYSTM1	898.32	0.324062	0.215336	-1.50491	0.132347	0.355772	0.448829	no
NACA	658.428	0.313482	0.111365	-2.8149	0.00487925	0.0547599	1.26154	no
MYL9	541.988	0.307212	0.124995	-2.4578	0.0139791	0.0941207	1.02631	no
CD44	611.55	0.304612	0.13712	-2.2215	0.0263173	0.141491	0.849272	no
CCL28	430.176	0.304539	0.182131	-1.67208	0.0945078	0.288134	0.540406	no
HLA-DPA1	803.352	0.301884	0.179289	-1.68379	0.092223	0.287099	0.541968	no
FKBP5	338.102	0.300311	0.146419	-2.05104	0.0402629	0.180682	0.743086	no
MYH11	321.755	0.297971	0.208629	-1.42823	0.153225	0.38348	0.416257	no
CD24	1924.16	0.297519	0.32587	-0.912999	0.361243	0.59415	0.226104	no
STAT1	609.172	0.285084	0.101032	-2.82173	0.00477658	0.0544516	1.26399	no
IL4R	495.252	0.284024	0.126856	-2.23895	0.0251593	0.137181	0.862707	no
HSPA1A/B	1475.08	0.276915	0.196777	-1.40725	0.159352	0.391693	0.407054	no
PECAM1	677.255	0.274527	0.203721	-1.34757	0.177798	0.412525	0.38455	no
BTF3	1275.14	0.273697	0.115355	-2.37266	0.0176605	0.108347	0.965184	no
LGALS3BP	816.842	0.270918	0.19907	-1.36092	0.17354	0.40739	0.38999	no
CCL21	619.39	0.269572	0.175248	-1.53823	0.123993	0.342521	0.465313	no
S100A8	229.874	0.269003	0.114308	-2.35332	0.0186067	0.109451	0.960781	no
IFITM1	1201.78	0.267816	0.208247	-1.28605	0.198426	0.430615	0.365911	no
YBX3	661.715	0.26733	0.107762	-2.48074	0.0131108	0.0904196	1.04374	no
ARHGDIB	455.341	0.266376	0.119041	-2.23769	0.0252413	0.137181	0.862707	no
THBS1	750.48	0.266286	0.229845	-1.15855	0.246641	0.481273	0.317609	no
IFNGR1	300.264	0.258922	0.106016	-2.44229	0.0145945	0.0953892	1.0205	no
COL5A2	310.76	0.25541	0.111737	-2.28582	0.0222647	0.124384	0.905236	no
GLUL	875.703	0.252418	0.124942	-2.02029	0.0433537	0.188494	0.724702	no
CD53	470.466	0.252196	0.0789265	-3.19533	0.0013967	0.0260985	1.58338	no
TYROBP	415.559	0.249185	0.133048	-1.8729	0.0610826	0.223135	0.651432	no
CCL19	482.686	0.247316	0.21095	-1.17239	0.24104	0.474805	0.323484	no
COTL1	1010.23	0.241336	0.126196	-1.91239	0.0558262	0.213369	0.670868	no
DST	288.554	0.238011	0.145211	-1.63907	0.101199	0.299404	0.523743	no
TPM1	1046.17	0.237088	0.242395	-0.978104	0.328023	0.559031	0.252564	no
MT2A	2111.82	0.236475	0.267079	-0.885412	0.375934	0.604629	0.218511	no
STAT3	433.041	0.235466	0.116797	-2.01603	0.0437964	0.189595	0.722174	no
SPARCL1	324.024	0.233294	0.0997436	-2.33894	0.0193385	0.111783	0.951623	no
CD81	753.104	0.229077	0.139663	-1.64021	0.100961	0.299404	0.523743	no
FOS	714.941	0.228168	0.391602	-0.582652	0.560128	0.760709	0.118781	no
CD163	256.577	0.227201	0.131965	-1.72168	0.0851276	0.271973	0.565474	no
FCER1G	250.849	0.22531	0.107708	-2.09186	0.0364513	0.171133	0.766667	no
HIF1A	394.323	0.224092	0.108591	-2.06362	0.0390535	0.178326	0.748785	no
PLD3	633.014	0.221251	0.113989	-1.94099	0.0522601	0.206562	0.684951	no
AR	537.902	0.219983	0.114629	-1.91908	0.0549737	0.213369	0.670868	no
SAA1/2	1005.93	0.218094	0.203565	-1.07137	0.284002	0.517434	0.286145	no
COL4A5	152.441	0.215694	0.141945	-1.51956	0.128621	0.348565	0.457716	no
SLA	425.526	0.21562	0.0786423	-2.74178	0.00611073	0.0629972	1.20068	no
BST2	633.757	0.214016	0.0677401	-3.15936	0.00158114	0.0277392	1.55691	no
ITGB4	475.114	0.212959	0.112782	-1.88824	0.0589943	0.220292	0.657	no
NLRP1	383.813	0.212309	0.168433	-1.26049	0.207491	0.442412	0.354173	no
HEXB	412.391	0.210291	0.111388	-1.88791	0.0590384	0.220292	0.657	no
IDO1	399.427	0.210287	0.0831147	-2.53008	0.0114035	0.0863902	1.06354	no
TLR7	266.56	0.208444	0.153167	-1.36089	0.173548	0.40739	0.38999	no
HMGN2	4708.45	0.207899	0.151605	-1.37132	0.170275	0.403496	0.394161	no
SLPI	610.595	0.205255	0.133338	-1.53936	0.123716	0.342521	0.465313	no
ITGAV	463.456	0.202284	0.0567383	-3.56521	0.000363561	0.0163502	1.78648	no
RAC2	511.493	0.197975	0.10765	-1.83906	0.065907	0.234383	0.630073	no
MZT2A/B	1584.1	0.196424	0.122369	-1.60518	0.108454	0.312532	0.505106	no
RSPO3	143.914	0.196219	0.147217	-1.33286	0.182579	0.414011	0.382988	no
PTGES3	703.672	0.196101	0.102663	-1.91013	0.0561161	0.213369	0.670868	no
LTB	652.481	0.194508	0.156609	-1.242	0.214238	0.449135	0.347623	no
MMP14	486.266	0.193091	0.10275	-1.87923	0.0602125	0.222852	0.651984	no
LAMP2	310.732	0.192905	0.120281	-1.60379	0.108761	0.312532	0.505106	no
HLA-DQA1	485.515	0.192093	0.15366	-1.25012	0.211257	0.44635	0.350324	no
PARP1	477.232	0.191973	0.0730245	-2.62889	0.00856646	0.07783	1.10885	no
OSMR	398.677	0.189442	0.0674623	-2.80812	0.00498315	0.0547599	1.26154	no
FYB1	222.56	0.185441	0.103628	-1.78949	0.0735355	0.248909	0.603959	no
ITM2A	312.588	0.185032	0.173889	-1.06408	0.287291	0.519513	0.284404	no
IL6ST	413.203	0.184141	0.0853628	-2.15716	0.0309933	0.153432	0.814083	no
BASP1	638.494	0.183985	0.0785811	-2.34134	0.0192148	0.111783	0.951623	no
GCG	386.633	0.182096	0.179712	-1.01327	0.310934	0.54359	0.264728	no
LYN	289.707	0.178551	0.0817519	-2.18406	0.0289579	0.148502	0.828267	no
CSF2RB	404.058	0.178023	0.0981894	-1.81306	0.0698224	0.241314	0.617418	no
CXCL14	989.278	0.177007	0.246984	-0.716674	0.473575	0.693375	0.159032	no
TNFRSF17	436.263	0.176667	0.0837966	-2.10828	0.0350064	0.1683	0.773916	no
IL7R	343.112	0.175144	0.0716229	-2.44537	0.0144704	0.0951997	1.02136	no
VEGFD	342.946	0.173275	0.13375	-1.29551	0.195143	0.428886	0.367658	no
TUBB	1804.11	0.172885	0.127971	-1.35097	0.176704	0.412525	0.38455	no
COL17A1	352.564	0.171487	0.13337	-1.2858	0.198514	0.430615	0.365911	no
ATF3	544.421	0.170209	0.260579	-0.653195	0.51363	0.71937	0.143047	no
CTLA4	256.178	0.167933	0.068539	-2.45019	0.0142783	0.0950927	1.02185	no
CD38	582.683	0.166058	0.0654224	-2.53824	0.011141	0.0857	1.06702	no
RPL22	1918.21	0.165749	0.125876	-1.31676	0.187918	0.422287	0.374393	no
HLA-DPB1	419.55	0.165521	0.117643	-1.40698	0.159434	0.391693	0.407054	no
COL4A2	466.183	0.164522	0.0977645	-1.68284	0.0924063	0.287099	0.541968	no
LUM	410.654	0.163576	0.083437	-1.96048	0.0499398	0.203836	0.690719	no
MKI67	313.831	0.161968	0.0744653	-2.17509	0.0296237	0.149503	0.825351	no
DUSP6	856.996	0.159354	0.142495	-1.11831	0.263436	0.501699	0.299557	no
NFKBIA	514.3	0.157776	0.151445	-1.04181	0.297501	0.531119	0.274808	no
LINC01781	360.094	0.156357	0.119219	-1.31151	0.189687	0.424221	0.372407	no
VCAN	260.7	0.154922	0.0925804	-1.67338	0.094253	0.288134	0.540406	no
SPOCK2	706.434	0.154777	0.105673	-1.46468	0.143008	0.372879	0.428432	no
HMGB2	629.03	0.153687	0.137737	-1.1158	0.264509	0.501699	0.299557	no
KLF2	892.492	0.151035	0.112316	-1.34473	0.178713	0.412925	0.384128	no
RPL32	2758.84	0.150634	0.0982875	-1.53259	0.125378	0.34331	0.464313	no
VCAM1	325.375	0.150204	0.0980862	-1.53135	0.125683	0.34331	0.464313	no
TM4SF1	486.213	0.148736	0.120206	-1.23734	0.215961	0.450281	0.346516	no
MMP1	466.187	0.148664	0.175538	-0.846905	0.397048	0.623309	0.205296	no
FYN	435.91	0.147951	0.0966223	-1.53123	0.125714	0.34331	0.464313	no
BTK	290.691	0.145978	0.109805	-1.32942	0.183708	0.41563	0.381293	no
IGHD	517.779	0.14548	0.141127	-1.03085	0.302612	0.53465	0.27193	no
PTPRCAP	677.122	0.144857	0.126717	-1.14315	0.252975	0.490261	0.309573	no
BIRC3	438.263	0.144728	0.0798125	-1.81336	0.0697771	0.241314	0.617418	no
S100A4	505.672	0.142822	0.150616	-0.948248	0.343003	0.572369	0.242324	no
G6PD	466.719	0.141764	0.139046	-1.01955	0.307942	0.540249	0.267406	no
STMN1	482.73	0.14045	0.155318	-0.904275	0.36585	0.597793	0.223449	no
C11orf96	667.355	0.140331	0.117759	-1.19169	0.233384	0.463983	0.333498	no
SEC61G	622.779	0.137583	0.124687	-1.10343	0.269843	0.504379	0.297243	no
PDGFRA	363.797	0.136988	0.117249	-1.16835	0.242665	0.476749	0.321711	no
C1QC	528.945	0.136871	0.125145	-1.0937	0.274085	0.507565	0.294508	no
MPO	476.714	0.136785	0.134526	-1.01679	0.309252	0.541598	0.266323	no
COL12A1	302.126	0.136105	0.0985661	-1.38085	0.167326	0.39745	0.400718	no
CD79A	551.072	0.134118	0.135847	-0.987272	0.323509	0.556036	0.254897	no
IFI6	1082.92	0.133433	0.108498	-1.22982	0.218764	0.452926	0.343973	no
CLEC2D	324.152	0.133351	0.0817026	-1.63216	0.102646	0.302792	0.518856	no
DUSP1	798.905	0.131185	0.217897	-0.602049	0.547142	0.754678	0.122238	no
H2AZ1	1030.21	0.130972	0.125605	-1.04273	0.297072	0.531119	0.274808	no
CLOCK	362.022	0.130699	0.0697997	-1.87249	0.0611391	0.223135	0.651432	no
HSPG2	658.562	0.12923	0.0761609	-1.69681	0.0897332	0.28218	0.549474	no
BTG1	693.826	0.128387	0.173978	-0.737946	0.460547	0.683794	0.165075	no
PTPRC	253.843	0.12701	0.0875716	-1.45036	0.146958	0.377049	0.423603	no
CD4	379.141	0.126479	0.0777101	-1.62757	0.103616	0.30386	0.517327	no
RPL34	3058.63	0.126245	0.107418	-1.17526	0.239889	0.474089	0.324141	no
KRT80	278.638	0.124856	0.0885915	-1.40935	0.158733	0.391693	0.407054	no
PDS5A	314.3	0.124189	0.103049	-1.20515	0.228144	0.458929	0.338255	no
TSC22D1	535.845	0.123641	0.155883	-0.793167	0.427681	0.648984	0.187766	no
CXCR4	466.761	0.121814	0.091819	-1.32667	0.184616	0.416741	0.380134	no
ADGRE2	313.429	0.121341	0.0847163	-1.43232	0.152051	0.38348	0.416257	no
COL21A1	213.722	0.120426	0.0983059	-1.22502	0.220569	0.453846	0.343091	no
FOXP3	222.572	0.119527	0.131169	-0.911245	0.362166	0.59469	0.225709	no
CD93	447.723	0.119521	0.0817094	-1.46275	0.143535	0.372879	0.428432	no
HDAC1	667.512	0.119304	0.115159	-1.036	0.300204	0.531335	0.274632	no
ITGAM	368.188	0.118302	0.0737596	-1.60388	0.10874	0.312532	0.505106	no
MSR1	233.481	0.116257	0.0970594	-1.19779	0.230999	0.460157	0.337094	no
IER3	878.337	0.115767	0.193276	-0.598973	0.549191	0.75542	0.121811	no
COL5A3	352.544	0.115626	0.0998557	-1.15793	0.246893	0.481273	0.317609	no
COL11A1	305.848	0.115081	0.0803368	-1.43248	0.152006	0.38348	0.416257	no
KIT	366.551	0.114501	0.0709609	-1.61358	0.106618	0.310838	0.507465	no
MMP7	400.161	0.114447	0.073756	-1.5517	0.120734	0.33914	0.469621	no
ICAM1	399.87	0.113416	0.0775404	-1.46267	0.143559	0.372879	0.428432	no
MRC1	153.561	0.112452	0.103133	-1.09036	0.275555	0.508404	0.293791	no
MARCKSL1	1092.4	0.11161	0.152359	-0.732547	0.463835	0.685449	0.164025	no
OLR1	289.729	0.110295	0.0909508	-1.21269	0.225249	0.457824	0.339301	no
TNFRSF9	407.102	0.110284	0.0821838	-1.34192	0.179623	0.412925	0.384128	no
BECN1	395.327	0.109351	0.0703829	-1.55366	0.120266	0.338777	0.470086	no
HMGCS1	471.163	0.109314	0.130748	-0.836072	0.403114	0.627635	0.202293	no
TLR8	301.663	0.109171	0.147743	-0.738924	0.459953	0.683794	0.165075	no
TTN	361.212	0.109048	0.0730054	-1.4937	0.135254	0.358764	0.445191	no
PPIA	11055.2	0.107317	0.0735817	-1.45847	0.144711	0.374899	0.426086	no
IFNG	287.139	0.105926	0.0695919	-1.5221	0.127985	0.347784	0.45869	no
CCDC80	221.244	0.105644	0.105045	-1.0057	0.314558	0.54547	0.263229	no
FAM30A	313.652	0.104933	0.10092	-1.03976	0.298452	0.531119	0.274808	no
P2RX5	470.149	0.104702	0.115684	-0.905061	0.365433	0.597793	0.223449	no
CENPF	174.658	0.104694	0.085998	-1.2174	0.223451	0.456022	0.341014	no
RPL21	6319.72	0.104539	0.0797215	-1.3113	0.189757	0.424221	0.372407	no
CXCL1/2/3	1003.14	0.102617	0.151832	-0.675855	0.499133	0.710801	0.148252	no
SPP1	424.563	0.102274	0.0960679	-1.0646	0.287057	0.519513	0.284404	no
TGFBR2	535.792	0.101709	0.0702282	-1.44826	0.147545	0.377353	0.423252	no
MX1	388.488	0.101466	0.0723822	-1.40181	0.160973	0.391693	0.407054	no
ST6GAL1	394.388	0.100391	0.0831828	-1.20687	0.227481	0.458929	0.338255	no
TAP2	495.389	0.0994952	0.0794119	-1.2529	0.210242	0.445429	0.351222	no
TWIST1	483.18	0.0994868	0.0989459	-1.00547	0.314672	0.54547	0.263229	no
EGF	241.932	0.098958	0.124383	-0.79559	0.426271	0.648984	0.187766	no
CD52	388.811	0.0987845	0.113494	-0.870395	0.384085	0.612004	0.213245	no
FASN	626.293	0.0984362	0.116575	-0.844401	0.398446	0.624523	0.204452	no
CIITA	383.464	0.0969087	0.0777485	-1.24644	0.212603	0.447586	0.349123	no
ENTPD1	393.967	0.0968084	0.0670787	-1.44321	0.148963	0.37904	0.421315	no
CASP8	291.165	0.0965408	0.0681604	-1.41638	0.156666	0.389716	0.409252	no
IGFBP3	401.022	0.0963172	0.0839961	-1.14669	0.251511	0.488371	0.31125	no
MAP1LC3B/2	848.915	0.0959508	0.0992648	-0.966615	0.333737	0.561535	0.250624	no
HCK	301.525	0.0955867	0.10796	-0.885391	0.375946	0.604629	0.218511	no
STAT6	377.066	0.095425	0.103076	-0.925772	0.354565	0.586057	0.23206	no
EOMES	231.498	0.0953752	0.0863085	-1.10505	0.269138	0.504004	0.297566	no
VHL	1122.4	0.092849	0.104612	-0.887555	0.37478	0.604629	0.218511	no
SERPINA3	367.307	0.0922535	0.0828824	-1.11307	0.26568	0.501699	0.299557	no
C1QA	533.746	0.0911858	0.10482	-0.86993	0.384339	0.612004	0.213245	no
IL6	416.739	0.0905349	0.0732603	-1.2358	0.216534	0.450281	0.346516	no
KLRB1	212.339	0.0903483	0.080238	-1.126	0.260164	0.498895	0.30199	no
CCL18	402.185	0.0902535	0.148163	-0.609151	0.542424	0.75128	0.124198	no
CD5L	312.63	0.0901786	0.0718727	-1.2547	0.209588	0.444985	0.351654	no
CCL11	343.629	0.0889656	0.118998	-0.747623	0.454688	0.681691	0.166413	no
RARRES2	884.423	0.0887613	0.12037	-0.737403	0.460877	0.683794	0.165075	no
IL13RA1	332.394	0.0878546	0.126043	-0.697019	0.485791	0.703964	0.152449	no
CD68	507.742	0.0874612	0.118316	-0.739216	0.459776	0.683794	0.165075	no
SMAD3	264.217	0.087396	0.0825288	-1.05898	0.28961	0.521821	0.282479	no
DDX58	480.064	0.086912	0.0607106	-1.43158	0.152265	0.38348	0.416257	no
ADGRL2	347.204	0.0850191	0.0994709	-0.854713	0.39271	0.618441	0.208702	no
SELL	265.357	0.0850188	0.0766319	-1.10944	0.267239	0.501699	0.299557	no
TLR2	388.617	0.0848263	0.0654054	-1.29693	0.194655	0.428755	0.367791	no
NOTCH2	192.475	0.0842816	0.0667479	-1.26269	0.206702	0.442412	0.354173	no
FGF13	274.524	0.0842311	0.119959	-0.702164	0.482577	0.70142	0.154022	no
ANGPT2	290.337	0.0839257	0.0675525	-1.24238	0.214098	0.449135	0.347623	no
COL18A1	642.305	0.0833402	0.0871822	-0.955932	0.339107	0.568971	0.24491	no
IGF1	550.891	0.0824719	0.0687995	-1.19873	0.230634	0.460157	0.337094	no
RYR2	259.476	0.0816858	0.117221	-0.696855	0.485894	0.703964	0.152449	no
AHR	344.104	0.081389	0.0646595	-1.25873	0.208127	0.442824	0.353769	no
ITGAL	267.536	0.0812968	0.0601361	-1.35188	0.176414	0.412525	0.38455	no
BAG3	533.2	0.0791567	0.0567489	-1.39486	0.163058	0.392019	0.406693	no
SERPINH1	602.045	0.079021	0.0835049	-0.946304	0.343994	0.572369	0.242324	no
COL5A1	479.785	0.0786641	0.0728851	-1.07929	0.280459	0.512722	0.290118	no
SERPINB5	341.239	0.0782072	0.121383	-0.644304	0.519378	0.725389	0.139429	no
MS4A4A	224.273	0.077044	0.0846793	-0.909833	0.362911	0.594936	0.22553	no
CD59	562.646	0.0769754	0.131839	-0.583858	0.559316	0.760709	0.118781	no
FGF18	370.019	0.0767557	0.0871612	-0.880618	0.378525	0.607584	0.216394	no
MGP	385.537	0.0765258	0.0890093	-0.85975	0.389927	0.615473	0.210791	no
IL12B	417.755	0.076353	0.0693052	-1.10169	0.270595	0.504523	0.297119	no
PTGS2	272.841	0.0759285	0.0763478	-0.994509	0.319975	0.55359	0.256812	no
LAIR1	484.535	0.0749774	0.0941022	-0.796765	0.425587	0.648984	0.187766	no
MTOR	481.432	0.0737748	0.0577373	-1.27777	0.201332	0.434842	0.361669	no
IL10RB	551.76	0.072228	0.0987354	-0.73153	0.464455	0.685449	0.164025	no
EFNB1	493.252	0.0712796	0.129561	-0.550162	0.582208	0.782538	0.106495	no
CLU	467.675	0.0708839	0.176202	-0.402287	0.687473	0.848732	0.0712294	no
MYH6	231.692	0.0705349	0.0865319	-0.815131	0.414997	0.641418	0.192859	no
EPHA7	209.746	0.0697012	0.0713629	-0.976715	0.32871	0.559031	0.252564	no
TAP1	509.839	0.069372	0.0983301	-0.705501	0.480498	0.70142	0.154022	no
WNT9A	330.596	0.0691997	0.104965	-0.659264	0.509726	0.717925	0.143921	no
GZMK	397.675	0.069041	0.0801127	-0.861798	0.388798	0.615187	0.210993	no
LGALS1	719.083	0.0689935	0.153501	-0.449467	0.653095	0.826341	0.0828407	no
IL17RA	496.753	0.0686743	0.0700959	-0.97972	0.327224	0.559031	0.252564	no
CD22	206.286	0.0685733	0.128382	-0.534136	0.593247	0.787552	0.10372	no
SELPLG	528.63	0.0675723	0.0619376	-1.09097	0.275285	0.508404	0.293791	no
AIF1	319.552	0.0664412	0.101453	-0.654895	0.512535	0.718843	0.143366	no
ACTG2	563.161	0.0663521	0.15749	-0.42131	0.673529	0.837723	0.0768998	no
NRXN1	347.048	0.0661847	0.100361	-0.659465	0.509597	0.717925	0.143921	no
FGR	297.93	0.0661697	0.0877313	-0.754231	0.450711	0.676743	0.169577	no
IFNGR2	543.059	0.0658748	0.0929107	-0.709013	0.478317	0.699293	0.155341	no
DDR2	401.22	0.0651565	0.0891244	-0.731074	0.464734	0.685449	0.164025	no
ALCAM	500.3	0.0642559	0.0661422	-0.971481	0.331309	0.560272	0.251601	no
APOE	948.989	0.0642358	0.216791	-0.296303	0.766999	0.896027	0.0476791	no
SQLE	292.144	0.064117	0.1202	-0.533419	0.593744	0.787552	0.10372	no
CAV1	799.023	0.0633165	0.0743789	-0.851269	0.39462	0.620472	0.207278	no
CPA3	251.453	0.0613638	0.074999	-0.818195	0.413246	0.639699	0.194024	no
SMARCB1	593.384	0.060239	0.0698192	-0.862786	0.388255	0.615187	0.210993	no
IL23A	369.183	0.0600962	0.075535	-0.795607	0.42626	0.648984	0.187766	no
CD209	507.513	0.0599613	0.067742	-0.885143	0.376079	0.604629	0.218511	no
OAS3	381.779	0.0591217	0.053815	-1.09861	0.271938	0.504523	0.297119	no
CRYAB	519.081	0.0588128	0.0740181	-0.794574	0.426861	0.648984	0.187766	no
CDH11	213.413	0.058084	0.0781105	-0.743614	0.45711	0.682254	0.166054	no
GAS6	459.862	0.0567117	0.122224	-0.463997	0.64265	0.820753	0.0857874	no
CD164	408.394	0.0556084	0.118053	-0.471045	0.637609	0.817127	0.0877106	no
CXCL5	655.51	0.055548	0.117412	-0.473102	0.63614	0.816611	0.0879846	no
EPHA3	345.576	0.0539023	0.0988411	-0.545343	0.585518	0.783825	0.105781	no
VEGFC	263.046	0.0516911	0.130211	-0.39698	0.691382	0.849364	0.0709062	no
PDCD1LG2	330.822	0.0516613	0.0639339	-0.808042	0.419066	0.646708	0.189292	no
CCL2	387.077	0.0512261	0.08985	-0.570129	0.568591	0.769405	0.113845	no
HLA-DQB1/2	813.207	0.0511205	0.108974	-0.469107	0.638993	0.817127	0.0877106	no
HGF	287.729	0.0507762	0.0743553	-0.682886	0.494679	0.709726	0.14891	no
DDIT3	387.775	0.0499167	0.0879196	-0.567754	0.570202	0.770543	0.113203	no
LAMA4	296.117	0.0490299	0.0904808	-0.541882	0.5879	0.784913	0.105179	no
NCAM1	345.708	0.0490008	0.0937598	-0.52262	0.601238	0.792649	0.100919	no
ESR1	327.99	0.0479162	0.0808651	-0.592545	0.553486	0.758711	0.119924	no
CXCL12	606.772	0.0470397	0.121608	-0.386813	0.698895	0.854494	0.0682908	no
CCR2	389.618	0.0460312	0.0702854	-0.654918	0.51252	0.718843	0.143366	no
WNT7B	550.167	0.0452988	0.0882421	-0.513347	0.607709	0.796139	0.0990109	no
ACACB	382.443	0.044476	0.0764342	-0.581887	0.560643	0.760709	0.118781	no
TNFRSF13B	331.734	0.0436018	0.0542999	-0.802981	0.421986	0.648806	0.187885	no
ITGB2	614.587	0.0435062	0.0816208	-0.533028	0.594014	0.787552	0.10372	no
CD40LG	308.721	0.0422389	0.133463	-0.316484	0.751635	0.884564	0.0532709	no
CLEC4D	298.706	0.0419591	0.0712872	-0.588592	0.556135	0.758711	0.119924	no
CDH19	316.689	0.0418737	0.0786834	-0.532179	0.594602	0.787552	0.10372	no
COL15A1	476.323	0.0417237	0.0950962	-0.438753	0.660841	0.832293	0.0797238	no
UBE2C	480.697	0.0405575	0.111653	-0.363245	0.716422	0.867339	0.061811	no
ACVRL1	573.998	0.040234	0.0896645	-0.448717	0.653636	0.826341	0.0828407	no
PTGDS	657.01	0.0394833	0.150197	-0.262877	0.792645	0.907956	0.0419353	no
SLC2A1	520.088	0.0393836	0.0910428	-0.432584	0.665317	0.832833	0.0794422	no
LDLR	621.404	0.0388841	0.113676	-0.342061	0.732305	0.872831	0.05907	no
IL10RA	248.206	0.0386718	0.0867787	-0.445637	0.65586	0.828106	0.0819143	no
TOP2A	329.262	0.0374837	0.101077	-0.370844	0.710753	0.862565	0.0642082	no
CCL4/L1/L2	636.871	0.0370499	0.104534	-0.354431	0.723016	0.86889	0.0610353	no
BID	496.117	0.0368667	0.0569868	-0.646935	0.517674	0.724019	0.14025	no
SRC	573.122	0.0366418	0.063235	-0.579454	0.562283	0.761901	0.118102	no
CD58	392.046	0.0366273	0.0830497	-0.441029	0.659192	0.831264	0.0802612	no
CCR5	475.828	0.0355853	0.0862248	-0.412704	0.679823	0.842408	0.0744774	no
COX4I2	348.921	0.0348845	0.0802526	-0.434684	0.663792	0.832833	0.0794422	no
TLR5	370.792	0.0345026	0.0760074	-0.453938	0.649874	0.824713	0.0836972	no
IFIT3	288.868	0.0341972	0.0569716	-0.600251	0.548339	0.755288	0.121887	no
IL1RAP	382.364	0.033879	0.0745202	-0.454628	0.649377	0.824713	0.0836972	no
RAMP3	407.023	0.0335021	0.0872171	-0.384123	0.700887	0.855784	0.0676358	no
JAK2	223.61	0.0335	0.060598	-0.552824	0.580384	0.781136	0.107273	no
CSF1R	521.626	0.0334759	0.069116	-0.484343	0.628143	0.809462	0.0918035	no
ACP5	829.87	0.0326319	0.0926638	-0.352154	0.724723	0.86889	0.0610353	no
RELT	485.014	0.0321248	0.0547247	-0.587025	0.557187	0.75911	0.119695	no
BMP3	413.389	0.0318261	0.0924736	-0.344164	0.730723	0.871985	0.0594912	no
TNFSF13B	435.71	0.0317748	0.0698017	-0.455216	0.648954	0.824713	0.0836972	no
NUPR1	864.005	0.0315744	0.169684	-0.186078	0.852383	0.938748	0.0274509	no
NOD2	554.622	0.0312348	0.0639986	-0.488055	0.625511	0.808428	0.0923585	no
NRG1	273.714	0.0311218	0.1123	-0.277132	0.781679	0.900277	0.0456239	no
RARA	438.552	0.0309223	0.0747744	-0.413542	0.67921	0.842408	0.0744774	no
HSPB1	1529.33	0.0301593	0.181395	-0.166263	0.86795	0.943424	0.025293	no
INHBA	324.017	0.0297254	0.0761695	-0.390253	0.696349	0.853369	0.0688629	no
TP53	432.029	0.0288952	0.0890068	-0.32464	0.745454	0.881223	0.0549142	no
SOX4	806.947	0.0284694	0.0822298	-0.346218	0.729179	0.871182	0.0598913	no
TCL1A	358.914	0.0282665	0.0848616	-0.33309	0.739067	0.877751	0.0566285	no
ADGRE5	556.021	0.0279648	0.078163	-0.357775	0.720512	0.868086	0.0614371	no
SMO	547.856	0.0276443	0.0561841	-0.492032	0.622697	0.807649	0.0927776	no
AKT1	517.589	0.0265224	0.0679069	-0.39057	0.696115	0.853369	0.0688629	no
CLEC1A	340.315	0.0261786	0.0838706	-0.312131	0.754941	0.886081	0.0525266	no
MAF	558.961	0.0259776	0.0915287	-0.283819	0.776549	0.898784	0.0463448	no
HCST	512.462	0.0254859	0.0986108	-0.258449	0.79606	0.910824	0.0405655	no
CD40	434.086	0.0246937	0.0575088	-0.42939	0.66764	0.833455	0.0791177	no
CLEC4E	234.965	0.0243508	0.107866	-0.22575	0.821396	0.926039	0.033371	no
OAS2	485.881	0.0243024	0.0681602	-0.356549	0.72143	0.868146	0.0614071	no
CLEC2B	182.813	0.0237858	0.0949413	-0.250531	0.802177	0.914683	0.0387296	no
TGFBI	408.426	0.0235927	0.0737965	-0.3197	0.749196	0.884528	0.0532882	no
YES1	454.103	0.0235204	0.0650791	-0.361412	0.717792	0.867411	0.0617752	no
IL22RA1	222.913	0.0232728	0.0842392	-0.27627	0.782341	0.900277	0.0456239	no
RAG1	254.704	0.0225356	0.0882601	-0.255332	0.798467	0.912533	0.0397513	no
CFLAR	431.485	0.0223141	0.100891	-0.22117	0.82496	0.926921	0.0329572	no
TNFAIP6	387.761	0.0220396	0.0732037	-0.301072	0.763359	0.892818	0.0492371	no
ADGRG5	422.019	0.021683	0.0544076	-0.398529	0.69024	0.849364	0.0709062	no
CD80	389.357	0.0214993	0.0743516	-0.289158	0.772461	0.897435	0.046997	no
GZMA	317.204	0.0207833	0.0719503	-0.288856	0.772691	0.897435	0.046997	no
COL27A1	327.256	0.0188992	0.0750357	-0.251869	0.801142	0.914546	0.0387944	no
B3GNT7	674.459	0.0156766	0.215433	-0.0727676	0.941991	0.979229	0.00911556	no
TYK2	672.269	0.0150423	0.0777132	-0.193562	0.846519	0.938748	0.0274509	no
S100B	323.903	0.0149122	0.0799968	-0.186409	0.852124	0.938748	0.0274509	no
EPHA4	261.145	0.0147972	0.0852524	-0.173569	0.862204	0.942439	0.0257466	no
FCRLA	468.597	0.0130856	0.0692626	-0.188928	0.85015	0.938748	0.0274509	no
PGR	265.793	0.0129945	0.0890277	-0.145961	0.883952	0.954592	0.0201821	no
IGF2R	404.099	0.0127759	0.0603032	-0.211861	0.832215	0.932977	0.0301291	no
ITGA5	402.261	0.0127642	0.0954002	-0.133797	0.893563	0.960821	0.0173577	no
ST6GALNAC3	287.868	0.0126516	0.0826673	-0.153042	0.878365	0.950612	0.0219969	no
TNFRSF10A	214.9	0.0126151	0.0734341	-0.171788	0.863604	0.942799	0.0255808	no
FGF7	394.936	0.0123227	0.0652805	-0.188766	0.850276	0.938748	0.0274509	no
CXCL9	470.537	0.0117276	0.0552603	-0.212225	0.831932	0.932977	0.0301291	no
ROR1	443.472	0.0116827	0.0618132	-0.189001	0.850092	0.938748	0.0274509	no
MIR4435-2HG	559.911	0.0116496	0.0824547	-0.141285	0.887645	0.955689	0.0196835	no
FHIT	365.301	0.0112047	0.0640439	-0.174953	0.861116	0.942439	0.0257466	no
TBX21	394.561	0.0103182	0.0784657	-0.131499	0.89538	0.96174	0.0169422	no
CCL15	646.656	0.00952203	0.133281	-0.0714434	0.943045	0.979229	0.00911556	no
CD33	317.757	0.00878578	0.0800701	-0.109726	0.912627	0.971913	0.0123725	no
RGCC	605.028	0.00865857	0.0499323	-0.173406	0.862332	0.942439	0.0257466	no
ITK	348.913	0.0086256	0.0781476	-0.110376	0.912111	0.971913	0.0123725	no
CLEC5A	265.555	0.00798804	0.0776923	-0.102816	0.918109	0.973641	0.0116011	no
NANOG	442.502	0.00761908	0.0791019	-0.0963198	0.923267	0.975038	0.0109786	no
MET	422.779	0.00741422	0.0839066	-0.0883627	0.929588	0.975038	0.0109786	no
IL2RB	346.859	0.00732277	0.072113	-0.101546	0.919117	0.973641	0.0116011	no
RGS2	648.065	0.00722057	0.106802	-0.0676071	0.946098	0.979229	0.00911556	no
TTR	418.588	0.00669265	0.0763906	-0.0876109	0.930186	0.975038	0.0109786	no
DNMT1	493.472	0.00654024	0.0794553	-0.0823134	0.934398	0.977129	0.0100481	no
GSK3B	387.201	0.00645566	0.0752122	-0.0858326	0.9316	0.975497	0.0107741	no
C1QB	604.177	0.00620712	0.10326	-0.0601115	0.952067	0.981512	0.0081043	no
FLT1	464.906	0.00617001	0.0656303	-0.0940116	0.9251	0.975038	0.0109786	no
CRP	425.59	0.00596821	0.0896375	-0.0665816	0.946915	0.979229	0.00911556	no
IFNAR1	388.291	0.00590969	0.0577756	-0.102287	0.918529	0.973641	0.0116011	no
IL7	233.498	0.00560132	0.0886625	-0.0631757	0.949627	0.980007	0.00877092	no
LY6D	403.173	0.00524166	0.0658761	-0.0795684	0.93658	0.977129	0.0100481	no
G0S2	584.729	0.00499611	0.093662	-0.0533418	0.95746	0.984028	0.00699241	no
DDR1	660.735	0.00467062	0.111262	-0.0419787	0.966516	0.989777	0.00446259	no
TEK	236.788	0.00415992	0.0931115	-0.0446768	0.964365	0.989092	0.00476322	no
XKR4	284.025	0.00404405	0.0997078	-0.040559	0.967647	0.989777	0.00446259	no
AZGP1	521.047	0.00375423	0.0998224	-0.0376091	0.969999	0.989777	0.00446259	no
TNFRSF21	377.767	0.00319984	0.112859	-0.0283525	0.977381	0.993044	0.00303136	no
NOTCH3	447.05	0.00276576	0.0786873	-0.0351487	0.971961	0.989777	0.00446259	no
BMPR2	256.032	0.00263486	0.0659832	-0.0399323	0.968147	0.989777	0.00446259	no
CD1C	464.07	0.000811178	0.0840423	-0.00965202	0.992299	0.999869	5.69353e-05	no
CSK	771.196	0.000453968	0.0804339	-0.00564399	0.995497	0.999869	5.69353e-05	no
FGF2	310.623	0.000337257	0.070791	-0.00476412	0.996199	0.999869	5.69353e-05	no
DUSP5	583.063	0.000181754	0.114149	-0.00159225	0.99873	0.999869	5.69353e-05	no
FZD6	261.32	1.21619e-05	0.0740242	-0.000164297	0.999869	0.999869	5.69353e-05	no
TNNT2	371.302	-2.0553e-05	0.100363	0.000204787	0.999837	0.999869	5.69353e-05	no
TNFRSF1B	582.596	-8.16917e-05	0.0674836	0.00121054	0.999034	0.999869	5.69353e-05	no
TNFRSF1A	756.631	-0.000169011	0.12058	0.00140165	0.998882	0.999869	5.69353e-05	no
LIFR	240.832	-0.000595669	0.0942177	0.00632226	0.994956	0.999869	5.69353e-05	no
CD2	437.805	-0.000640976	0.075567	0.00848223	0.993232	0.999869	5.69353e-05	no
CLEC14A	392.54	-0.000926591	0.082144	0.0112801	0.991	0.999869	5.69353e-05	no
IL2	289.49	-0.00152116	0.0757126	0.0200913	0.983971	0.995922	0.00177484	no
GLUD1	732.559	-0.00154915	0.0909961	0.0170243	0.986417	0.997388	0.00113566	no
IFNAR2	377.308	-0.00208375	0.0760769	0.02739	0.978149	0.993044	0.00303136	no
NLRC5	587.304	-0.00220942	0.0611605	0.036125	0.971183	0.989777	0.00446259	no
LDB2	307.546	-0.00272242	0.0869853	0.0312975	0.975032	0.991895	0.00353452	no
OASL	577.317	-0.00332466	0.151259	0.0219799	0.982464	0.995922	0.00177484	no
MAPK13	608.309	-0.00343471	0.0914016	0.0375782	0.970024	0.989777	0.00446259	no
BMP5	299.074	-0.00375151	0.0728045	0.0515285	0.958904	0.984501	0.00678365	no
RB1	359.271	-0.00387593	0.0581723	0.0666284	0.946878	0.979229	0.00911556	no
IL17A	313.885	-0.00416892	0.0734062	0.0567925	0.95471	0.982212	0.00779458	no
IL33	324.978	-0.00422057	0.0646549	0.0652784	0.947952	0.97929	0.00908885	no
IL12RB2	281.701	-0.00454092	0.0798523	0.0568665	0.954652	0.982212	0.00779458	no
ZFP36	988.612	-0.00464326	0.223529	0.0207725	0.983427	0.995922	0.00177484	no
FGF12	324.495	-0.00504361	0.0725136	0.069554	0.944549	0.979229	0.00911556	no
IL36G	386.936	-0.00584676	0.0817107	0.0715544	0.942957	0.979229	0.00911556	no
CD300A	401.663	-0.0061237	0.0655537	0.093415	0.925574	0.975038	0.0109786	no
NCR1	336.85	-0.00625634	0.0923557	0.0677418	0.945991	0.979229	0.00911556	no
RBPJ	692.618	-0.00689676	0.0774302	0.0890707	0.929026	0.975038	0.0109786	no
ACVR2A	450.613	-0.00743091	0.0760919	0.0976569	0.922205	0.975038	0.0109786	no
IL3RA	503.219	-0.00747054	0.0825799	0.0904644	0.927918	0.975038	0.0109786	no
COL9A2	519.808	-0.00766491	0.0654483	0.117114	0.90677	0.969807	0.0133146	no
CTSG	336.076	-0.0078435	0.0874728	0.0896679	0.928551	0.975038	0.0109786	no
SCGB3A1	398.587	-0.00796008	0.0720681	0.110452	0.912051	0.971913	0.0123725	no
ADGRL4	212.763	-0.00819785	0.100879	0.0812644	0.935232	0.977129	0.0100481	no
ETS1	495.126	-0.00838307	0.106172	0.0789571	0.937067	0.977129	0.0100481	no
ADGRG1	482.989	-0.00863885	0.0610919	0.141407	0.887548	0.955689	0.0196835	no
BMP7	357.8	-0.00938814	0.0880361	0.10664	0.915075	0.973484	0.0116712	no
ITGA8	301.277	-0.00981018	0.0625135	0.156929	0.875301	0.94935	0.0225737	no
TGFB2	369.383	-0.00987254	0.0961504	0.102678	0.918219	0.973641	0.0116011	no
CALB1	405.512	-0.00989356	0.0536356	0.184459	0.853654	0.939113	0.0272822	no
ADGRL1	442.468	-0.0100591	0.0807336	0.124596	0.900843	0.96657	0.0147668	no
IL15	347.68	-0.0102863	0.069837	0.14729	0.882903	0.95449	0.0202288	no
ATG10	499.468	-0.0115387	0.0553943	0.208301	0.834994	0.933998	0.0296541	no
ATM	346.82	-0.011646	0.0598648	0.194539	0.845754	0.938748	0.0274509	no
VWA1	558.753	-0.0118136	0.0518419	0.227877	0.819742	0.925217	0.0337564	no
CXCL13	586.178	-0.0119302	0.135661	0.0879407	0.929924	0.975038	0.0109786	no
EZH2	339.076	-0.0119779	0.0713185	0.16795	0.866623	0.943006	0.0254854	no
HDAC11	463.844	-0.0120022	0.0680467	0.176382	0.859994	0.942439	0.0257466	no
CCL5	590.311	-0.0125975	0.0604744	0.208312	0.834985	0.933998	0.0296541	no
TOX	383.44	-0.012665	0.0815646	0.155276	0.876604	0.949734	0.0223982	no
ACVR1	573.798	-0.0129819	0.0664081	0.195486	0.845012	0.938748	0.0274509	no
BMP2	438.926	-0.0133245	0.111007	0.120033	0.904457	0.96837	0.0139589	no
IFI44L	365.13	-0.0142223	0.0604495	0.235275	0.813995	0.92259	0.0349912	no
GPNMB	445.089	-0.0143746	0.0751241	0.191345	0.848255	0.938748	0.0274509	no
IAPP	277.832	-0.0144934	0.0771106	0.187956	0.850911	0.938748	0.0274509	no
ITGA1	273.852	-0.0147267	0.087021	0.169232	0.865614	0.942935	0.0255184	no
TNFSF14	472.852	-0.014795	0.0868596	0.170332	0.864749	0.942935	0.0255184	no
TWIST2	451.43	-0.0148714	0.0651908	0.228121	0.819552	0.925217	0.0337564	no
FZD3	357.373	-0.0158873	0.0639603	0.248393	0.80383	0.915524	0.0383301	no
LYVE1	334.89	-0.015978	0.0715632	0.223271	0.823325	0.926921	0.0329572	no
CYP2U1	386.335	-0.016191	0.0517351	0.312959	0.754312	0.886081	0.0525266	no
HBB	432.962	-0.0163392	0.087653	0.186408	0.852125	0.938748	0.0274509	no
FGG	228.749	-0.016791	0.0835641	0.200935	0.840749	0.938336	0.0276415	no
CDH5	450.851	-0.0170528	0.0614607	0.277458	0.781428	0.900277	0.0456239	no
LGALS9	1238.56	-0.01723	0.15434	0.111637	0.911112	0.971913	0.0123725	no
SMAD4	360.237	-0.0175037	0.0598894	0.292267	0.770083	0.897435	0.046997	no
LGR5	291.196	-0.0189382	0.0854059	0.221744	0.824513	0.926921	0.0329572	no
PROX1	317.013	-0.019016	0.0769807	0.247023	0.80489	0.915688	0.0382523	no
LAMP3	297.731	-0.0190358	0.0578765	0.328905	0.742228	0.88046	0.0552903	no
BMPR1A	602.58	-0.0194094	0.0821766	0.236192	0.813284	0.92259	0.0349912	no
CLEC7A	353.808	-0.0194295	0.055887	0.347657	0.728098	0.870931	0.0600165	no
HTT	318.984	-0.0195172	0.0694899	0.280863	0.778815	0.900153	0.0456837	no
VEGFA	602.775	-0.0197829	0.120372	0.164349	0.869456	0.944035	0.0250118	no
CD19	586.204	-0.0200366	0.0825469	0.242729	0.808215	0.918426	0.0369558	no
CD48	468.705	-0.0202942	0.0768484	0.264081	0.791717	0.907933	0.0419463	no
IL2RA	361.302	-0.0202953	0.071331	0.284523	0.77601	0.898784	0.0463448	no
GZMB	352.738	-0.0203266	0.0699336	0.290655	0.771315	0.897435	0.046997	no
AREG	374.672	-0.0205465	0.107584	0.19098	0.848541	0.938748	0.0274509	no
CD27	734.773	-0.0205921	0.116691	0.176468	0.859927	0.942439	0.0257466	no
CLEC12A	341.892	-0.0209654	0.0774063	0.270848	0.786508	0.903398	0.0441208	no
CXCR2	444.49	-0.0215693	0.0610593	0.353251	0.7239	0.86889	0.0610353	no
CXCL10	429.219	-0.0217085	0.0775502	0.279928	0.779532	0.900153	0.0456837	no
SRSF2	1039.34	-0.0222858	0.181271	0.122942	0.902153	0.966938	0.0146013	no
FAS	351.801	-0.0223722	0.0786554	0.284433	0.776079	0.898784	0.0463448	no
IL32	1159.34	-0.0224114	0.158896	0.141044	0.887835	0.955689	0.0196835	no
GC	330.167	-0.0227555	0.0719741	0.316163	0.751879	0.884564	0.0532709	no
STAT5A	513.965	-0.022791	0.0649156	0.351087	0.725523	0.86889	0.0610353	no
ANKRD1	350.288	-0.0230419	0.0761872	0.302438	0.762318	0.892644	0.0493218	no
IGF1R	322.656	-0.0231082	0.0678811	0.340422	0.733539	0.873261	0.058856	no
SYK	413.559	-0.0233116	0.0688756	0.33846	0.735017	0.873979	0.0584988	no
IL16	435.568	-0.0242064	0.117583	0.205865	0.836896	0.935079	0.0291515	no
TNFRSF11B	360.158	-0.0242104	0.073885	0.327676	0.743156	0.880517	0.0552622	no
MS4A1	317.34	-0.024616	0.140119	0.175679	0.860546	0.942439	0.0257466	no
CLEC4A	480.952	-0.0250606	0.0696739	0.359684	0.719084	0.867411	0.0617752	no
BCL2L1	577.483	-0.0256337	0.0948025	0.270391	0.78686	0.903398	0.0441208	no
FASLG	356.469	-0.0258075	0.0649677	0.397236	0.691193	0.849364	0.0709062	no
MS4A6A	510.348	-0.0258173	0.0715715	0.360721	0.718308	0.867411	0.0617752	no
ITGAX	395.26	-0.0258459	0.0796339	0.324559	0.745515	0.881223	0.0549142	no
CD34	400.052	-0.0260124	0.0532957	0.488077	0.625495	0.808428	0.0923585	no
SORBS1	238.792	-0.0260742	0.0821406	0.317433	0.750915	0.884564	0.0532709	no
TNFRSF19	223.514	-0.0268808	0.0927229	0.289904	0.77189	0.897435	0.046997	no
NKG7	467.275	-0.0268861	0.0630372	0.426512	0.669735	0.834041	0.0788126	no
FFAR4	639.054	-0.0269914	0.115134	0.234435	0.814647	0.92259	0.0349912	no
AXL	474.149	-0.027903	0.0638722	0.436857	0.662215	0.832833	0.0794422	no
PRF1	433.997	-0.0279045	0.067849	0.411273	0.680872	0.842663	0.0743458	no
TGFB1	458.665	-0.0287019	0.0750029	0.382677	0.701959	0.856048	0.0675021	no
IL17RE	427.082	-0.0303371	0.073392	0.413356	0.679345	0.842408	0.0744774	no
HCAR2/3	685.45	-0.0304585	0.0706239	0.431278	0.666266	0.832833	0.0794422	no
ACKR4	710.073	-0.030464	0.0663676	0.459019	0.646221	0.823211	0.0844888	no
BRAF	433.241	-0.0304952	0.0626681	0.486614	0.626532	0.808428	0.0923585	no
STAT5B	339.99	-0.03078	0.0619177	0.497112	0.61911	0.805085	0.0941583	no
TGFBR1	416.597	-0.0316829	0.0536135	0.590951	0.554553	0.758711	0.119924	no
RARB	417.581	-0.0320069	0.0588523	0.543851	0.586544	0.78415	0.105601	no
PXDN	440.135	-0.0328875	0.0627101	0.524437	0.599975	0.792569	0.100963	no
SLC40A1	438.211	-0.033459	0.0865238	0.386703	0.698976	0.854494	0.0682908	no
FGFR1	267.652	-0.0347563	0.0687259	0.505724	0.61305	0.798243	0.0978651	no
CARMN	347.963	-0.0352432	0.0940079	0.374896	0.707738	0.860217	0.0653921	no
KRT23	316.822	-0.0354388	0.0697854	0.507826	0.611576	0.798243	0.0978651	no
NLRP3	420.987	-0.0354421	0.0821298	0.431538	0.666077	0.832833	0.0794422	no
ARID5B	401.865	-0.0355114	0.0964746	0.368091	0.712805	0.864006	0.0634831	no
ADGRV1	250.577	-0.0355933	0.0945912	0.376286	0.706704	0.860217	0.0653921	no
LTF	325.24	-0.0356531	0.0882433	0.404031	0.68619	0.848195	0.0715044	no
NR3C1	384.148	-0.0357413	0.0653736	0.546723	0.584569	0.783604	0.105903	no
STAT4	261.038	-0.0368175	0.0661065	0.556942	0.577567	0.778392	0.108801	no
IFIT1	358.57	-0.0371549	0.0554588	0.669954	0.502887	0.711297	0.147949	no
CCR1	472.766	-0.0374147	0.0734614	0.509311	0.610534	0.798084	0.0979514	no
FGFR3	443.842	-0.0378555	0.088385	0.428302	0.668431	0.833455	0.0791177	no
HPGDS	396.934	-0.0378689	0.0765384	0.494771	0.620762	0.806184	0.0935656	no
IRF3	605.184	-0.0379121	0.077822	0.487164	0.626142	0.808428	0.0923585	no
KRT4	278.898	-0.039181	0.0827759	0.473338	0.635972	0.816611	0.0879846	no
ICAM2	535.646	-0.039514	0.0758547	0.520916	0.602425	0.792649	0.100919	no
WNT5A	424.282	-0.039871	0.0777568	0.512765	0.608115	0.796139	0.0990109	no
BIRC5	470.104	-0.0398783	0.0554709	0.718905	0.472199	0.692375	0.159659	no
CMKLR1	449.861	-0.0407438	0.0691659	0.589073	0.555812	0.758711	0.119924	no
IKZF3	382.013	-0.0410051	0.103203	0.397326	0.691127	0.849364	0.0709062	no
LY75	363.667	-0.0413882	0.0702153	0.589447	0.555561	0.758711	0.119924	no
CCL26	354.554	-0.0418414	0.0801842	0.521816	0.601798	0.792649	0.100919	no
AHI1	418.395	-0.0419947	0.0879561	0.477451	0.633041	0.814724	0.0889893	no
PCNA	616.266	-0.0423262	0.0979333	0.432194	0.6656	0.832833	0.0794422	no
CD83	479.833	-0.0424168	0.0624641	0.679058	0.497101	0.710801	0.148252	no
IL1R1	234.573	-0.0425653	0.0777066	0.547769	0.58385	0.783604	0.105903	no
LPAR5	582.381	-0.0427637	0.140511	0.304344	0.760866	0.891988	0.0496408	no
PDGFRB	541.418	-0.042791	0.0619808	0.690391	0.489948	0.704962	0.151834	no
DNMT3A	491.876	-0.043149	0.0596375	0.723521	0.46936	0.691251	0.160364	no
GNLY	345.165	-0.0438654	0.0567033	0.773596	0.43917	0.662398	0.178881	no
GATA3	419.953	-0.0445025	0.0678776	0.655628	0.512063	0.718843	0.143366	no
CST7	460.026	-0.0448115	0.0743787	0.602477	0.546856	0.754678	0.122238	no
IL1B	393.838	-0.044833	0.055958	0.801191	0.423021	0.648806	0.187885	no
FES	577.289	-0.0448431	0.0501859	0.893539	0.371568	0.604176	0.218836	no
ADGRG6	374.679	-0.0451317	0.085262	0.52933	0.596577	0.789123	0.102855	no
LEP	363.599	-0.046798	0.069287	0.675423	0.499407	0.710801	0.148252	no
BST1	238.484	-0.0473107	0.0744881	0.635145	0.525334	0.732684	0.135084	no
WIF1	404.137	-0.0481088	0.0700634	0.686647	0.492305	0.707335	0.150375	no
NPR3	391.044	-0.0481737	0.0718412	0.670558	0.502502	0.711297	0.147949	no
CUZD1	454.422	-0.0487681	0.0694172	0.702536	0.482345	0.70142	0.154022	no
GPX3	469.447	-0.0488945	0.0702778	0.695731	0.486597	0.703964	0.152449	no
ACKR3	566.389	-0.0494035	0.0586839	0.841858	0.399867	0.625222	0.203966	no
TIGIT	403.818	-0.0494203	0.0746953	0.661625	0.508212	0.717813	0.143989	no
PRSS2	668.12	-0.0496449	0.132528	0.374599	0.707958	0.860217	0.0653921	no
CD47	299.67	-0.050459	0.0847074	0.595685	0.551386	0.757398	0.120676	no
TCF7	394.928	-0.0505729	0.0702281	0.720124	0.471449	0.692375	0.159659	no
CD3D	315.515	-0.0511355	0.076157	0.671448	0.501935	0.711297	0.147949	no
CHEK2	374.001	-0.0512762	0.06581	0.779156	0.435888	0.658441	0.181483	no
SST	414.439	-0.0515326	0.100537	0.512572	0.608251	0.796139	0.0990109	no
ETV5	315.252	-0.0516156	0.0561145	0.919828	0.357663	0.58923	0.229715	no
CD84	324.89	-0.0526786	0.0842645	0.625158	0.531868	0.73768	0.132132	no
ITGA3	464.622	-0.05269	0.0777641	0.677562	0.498049	0.710801	0.148252	no
SIGIRR	702.864	-0.0532692	0.0998845	0.533308	0.59382	0.787552	0.10372	no
IL12RB1	496.605	-0.0547864	0.0559522	0.979165	0.327498	0.559031	0.252564	no
PDGFB	436.588	-0.0548756	0.069883	0.785251	0.432307	0.654019	0.18441	no
CCL8	398.186	-0.054982	0.0780744	0.704226	0.481292	0.70142	0.154022	no
GPR183	378.617	-0.0550003	0.0910678	0.603949	0.545878	0.754678	0.122238	no
CYTOR	1063.36	-0.0552296	0.119667	0.461529	0.644419	0.821963	0.0851478	no
CD8A	467.102	-0.0552316	0.0571837	0.965862	0.334113	0.561535	0.250624	no
FCGR3A/B	659.254	-0.0554442	0.0816143	0.679343	0.49692	0.710801	0.148252	no
RXRA	487.677	-0.0554926	0.0688479	0.806017	0.420233	0.647508	0.188755	no
TNFSF8	473.249	-0.0555547	0.0693034	0.801615	0.422776	0.648806	0.187885	no
CD274	369.975	-0.0562199	0.0577575	0.973378	0.330365	0.560272	0.251601	no
KRT86	501.739	-0.0563809	0.0897172	0.628429	0.529723	0.73675	0.13268	no
JUNB	920.548	-0.056541	0.24625	0.229608	0.818396	0.925217	0.0337564	no
IFIH1	365.71	-0.0568139	0.0817631	0.69486	0.487143	0.703964	0.152449	no
CCL17	479.591	-0.0570882	0.0502137	1.13691	0.255578	0.493393	0.306807	no
GZMH	398.36	-0.0575671	0.0721187	0.798227	0.424739	0.648984	0.187766	no
ATG12	481.556	-0.0576421	0.0590129	0.976771	0.328683	0.559031	0.252564	no
PLCG1	554.892	-0.058341	0.0506766	1.15124	0.249633	0.485668	0.313661	no
MMP19	297.794	-0.058345	0.0741449	0.786905	0.431338	0.653542	0.184727	no
NLRP2	375.578	-0.0595927	0.088289	0.674973	0.499693	0.710801	0.148252	no
SMAD2	475.755	-0.0598556	0.0685363	0.873342	0.382477	0.611963	0.213275	no
IL10	472.741	-0.0603844	0.0581408	1.03859	0.298996	0.531119	0.274808	no
FGF1	354.923	-0.0606979	0.0680492	0.89197	0.372409	0.60456	0.21856	no
ERBB3	559.113	-0.0609003	0.135404	0.449768	0.652877	0.826341	0.0828407	no
FFAR3	512.067	-0.0610593	0.117468	0.519795	0.603206	0.792649	0.100919	no
ADGRF1	350.537	-0.0610743	0.0769736	0.793444	0.427519	0.648984	0.187766	no
CLEC10A	293.738	-0.0612525	0.0656251	0.93337	0.350629	0.580512	0.236189	no
VSIR	787.636	-0.0613615	0.0968996	0.633249	0.526571	0.733386	0.134667	no
RNF43	363.642	-0.0615202	0.0888789	0.69218	0.488824	0.704962	0.151834	no
KRAS	394.926	-0.0615405	0.0855795	0.719104	0.472077	0.692375	0.159659	no
NGFR	423.593	-0.0617762	0.0718966	0.859237	0.39021	0.615473	0.210791	no
RAMP1	573.309	-0.0623412	0.0658777	0.946316	0.343987	0.572369	0.242324	no
PHLDA2	665.437	-0.0625934	0.123757	0.505777	0.613013	0.798243	0.0978651	no
IL1R2	388.571	-0.0629625	0.081661	0.771023	0.440693	0.663695	0.178032	no
PDGFC	372.155	-0.0629965	0.0649151	0.970444	0.331825	0.560272	0.251601	no
MAP2K1	797.328	-0.0630405	0.0625998	1.00704	0.313916	0.54547	0.263229	no
FAP	368.518	-0.063177	0.0639138	0.988471	0.322922	0.556036	0.254897	no
CXCL8	422.51	-0.0631829	0.0608155	1.03893	0.298838	0.531119	0.274808	no
EPHB6	488.535	-0.0637296	0.0707897	0.900266	0.367979	0.600291	0.221638	no
RELA	477.435	-0.0645421	0.0726619	0.888252	0.374405	0.604629	0.218511	no
PNOC	575.153	-0.065121	0.0683845	0.952277	0.340957	0.571117	0.243275	no
ADM2	331.793	-0.0652662	0.0629135	1.0374	0.299551	0.531119	0.274808	no
CD70	513.534	-0.065377	0.0793065	0.824358	0.409736	0.636236	0.196382	no
KRT5	323.922	-0.0657303	0.0950992	0.691176	0.489455	0.704962	0.151834	no
IL1RN	377.156	-0.0661309	0.06354	1.04078	0.29798	0.531119	0.274808	no
MYL7	480.356	-0.0661364	0.0807116	0.819416	0.412549	0.639611	0.194084	no
KRT6A/B/C	811.143	-0.0666629	0.106579	0.62548	0.531656	0.73768	0.132132	no
CD36	415.536	-0.0669694	0.0899776	0.74429	0.456701	0.682254	0.166054	no
CHEK1	438.406	-0.067884	0.0574443	1.18174	0.237311	0.469922	0.327974	no
KITLG	442.895	-0.0680686	0.0640653	1.06249	0.288014	0.51988	0.284096	no
TSHZ2	357.85	-0.0688253	0.0925275	0.743836	0.456976	0.682254	0.166054	no
ALOX5AP	481.13	-0.0692867	0.0615189	1.12627	0.260053	0.498895	0.30199	no
NPR1	227.69	-0.0693758	0.0795914	0.871648	0.3834	0.612004	0.213245	no
MYC	439.991	-0.0695982	0.069229	1.00533	0.314736	0.54547	0.263229	no
SOSTDC1	374.493	-0.0697375	0.0756516	0.921824	0.35662	0.588482	0.230267	no
ADIPOQ	380.224	-0.0701888	0.0629395	1.11518	0.264773	0.501699	0.299557	no
CSF3R	377.578	-0.0707043	0.0589941	1.1985	0.230723	0.460157	0.337094	no
OSM	469.362	-0.0712259	0.0563827	1.26326	0.206496	0.442412	0.354173	no
CD276	640.092	-0.0714897	0.0591458	1.2087	0.226777	0.458929	0.338255	no
VWF	538.455	-0.0717536	0.0727779	0.985927	0.324169	0.556036	0.254897	no
KRT15	404.886	-0.0721863	0.0765406	0.943111	0.345624	0.574126	0.240993	no
HAVCR2	236.579	-0.072335	0.0620399	1.16594	0.243638	0.477721	0.320826	no
SNAI1	647.571	-0.0723568	0.0746247	0.969609	0.332241	0.560272	0.251601	no
CCR7	550.925	-0.0724616	0.0745383	0.97214	0.330981	0.560272	0.251601	no
NFKB1	362.869	-0.0726768	0.0679364	1.06978	0.28472	0.517434	0.286145	no
IL18R1	334.677	-0.0732768	0.0675687	1.08448	0.278153	0.51131	0.291315	no
SNAI2	425.758	-0.0734414	0.0579079	1.26825	0.20471	0.441186	0.355378	no
COL14A1	364.054	-0.0736085	0.0611913	1.20292	0.229005	0.458929	0.338255	no
MEG3	443.965	-0.0737808	0.0840778	0.87753	0.380199	0.609293	0.215174	no
ICOS	358.218	-0.0742886	0.0694988	1.06892	0.285106	0.517434	0.286145	no
KDR	242.789	-0.0743772	0.0749804	0.991955	0.321219	0.554783	0.255877	no
ITGA9	386.279	-0.074647	0.049722	1.50129	0.133281	0.356367	0.448102	no
TNFSF10	624.119	-0.0751101	0.134534	0.558298	0.576641	0.778193	0.108913	no
COL16A1	378.235	-0.0753544	0.0585844	1.28625	0.198354	0.430615	0.365911	no
RXRB	531.641	-0.0756433	0.0565151	1.33846	0.180746	0.413606	0.383413	no
KLRF1	267.409	-0.0757955	0.0730024	1.03826	0.299149	0.531119	0.274808	no
CXCR1	400.29	-0.0760315	0.0691433	1.09962	0.271497	0.504523	0.297119	no
CXCL16	612.53	-0.0767466	0.0632785	1.21284	0.225192	0.457824	0.339301	no
CCL20	512.261	-0.0770423	0.143281	0.537701	0.590784	0.787552	0.10372	no
ITGB5	461.647	-0.0772443	0.062871	1.22861	0.219216	0.452926	0.343973	no
WNT5B	427.077	-0.0776984	0.0544239	1.42765	0.153392	0.38348	0.416257	no
ITGA2	307.738	-0.0777064	0.0637274	1.21936	0.222709	0.455437	0.341572	no
KRT13	285.465	-0.0783198	0.0672753	1.16417	0.244356	0.478191	0.320398	no
PDGFD	248.27	-0.0785318	0.0940204	0.835264	0.403569	0.627635	0.202293	no
IFNL2/3	673.643	-0.0787519	0.094013	0.837671	0.402216	0.627481	0.202399	no
PTGES2	484.593	-0.0790177	0.0647243	1.22083	0.222149	0.455223	0.341776	no
HDAC5	408.229	-0.0797427	0.073414	1.08621	0.277388	0.510844	0.291712	no
ADGRG3	537.52	-0.0800004	0.0497522	1.60798	0.10784	0.312532	0.505106	no
TXK	381.011	-0.0814738	0.0761431	1.07001	0.284615	0.517434	0.286145	no
RARG	471.452	-0.082931	0.0736909	1.12539	0.260423	0.498895	0.30199	no
EFNA1	668.632	-0.0837824	0.17857	0.469185	0.638938	0.817127	0.0877106	no
ACKR1	401.142	-0.084109	0.0696095	1.2083	0.226933	0.458929	0.338255	no
LINC01857	410.226	-0.0848575	0.0828936	1.02369	0.30598	0.539037	0.268381	no
CX3CL1	516.713	-0.0856949	0.0627421	1.36583	0.171993	0.406603	0.39083	no
INSR	443.344	-0.085745	0.0850081	1.00867	0.313134	0.54547	0.263229	no
CD3G	338.473	-0.0858478	0.0695235	1.2348	0.216904	0.450281	0.346516	no
PDCD1	455.936	-0.0860664	0.0572448	1.50348	0.132715	0.355805	0.448788	no
CD86	302.21	-0.086338	0.0640375	1.34824	0.177581	0.412525	0.38455	no
CASP3	469.663	-0.0864707	0.0590834	1.46354	0.143321	0.372879	0.428432	no
NR1H2	632.537	-0.0866707	0.072991	1.18742	0.235063	0.466395	0.331246	no
CSF2	446.504	-0.0868038	0.0781063	1.11136	0.266415	0.501699	0.299557	no
MARCO	281.024	-0.0868617	0.0975901	0.890067	0.37343	0.604629	0.218511	no
TNFSF15	340.979	-0.0872584	0.0654047	1.33413	0.182161	0.414011	0.382988	no
AQP3	709.778	-0.0875484	0.0601051	1.45659	0.14523	0.37527	0.425656	no
MECOM	329.718	-0.0880695	0.0930501	0.946474	0.343907	0.572369	0.242324	no
KRT7	407.574	-0.0883246	0.0683923	1.29144	0.196551	0.430615	0.365911	no
MFAP5	391.855	-0.0887225	0.0867108	1.0232	0.306213	0.539037	0.268381	no
RUNX3	533.984	-0.0892482	0.0640286	1.39388	0.163354	0.392019	0.406693	no
C5AR2	498.515	-0.089487	0.0784574	1.14058	0.254044	0.491382	0.308581	no
IL24	494.394	-0.0896791	0.073414	1.22155	0.221876	0.455223	0.341776	no
TNFRSF10D	372.335	-0.0898773	0.0746471	1.20403	0.228578	0.458929	0.338255	no
ICOSLG	533.784	-0.089892	0.0619077	1.45203	0.146492	0.377049	0.423603	no
ENG	592.29	-0.0903182	0.0676189	1.33569	0.181649	0.414011	0.382988	no
CCL3/L1/L3	930.296	-0.09083	0.135575	0.66996	0.502883	0.711297	0.147949	no
TNFRSF18	609.103	-0.0911	0.0576749	1.57954	0.114211	0.324464	0.488833	no
CD28	396.183	-0.0912486	0.0701769	1.30027	0.19351	0.427911	0.368647	no
IFNA1/13	550.568	-0.091502	0.0678324	1.34894	0.177355	0.412525	0.38455	no
CXCR6	609.604	-0.0920378	0.0634729	1.45003	0.147049	0.377049	0.423603	no
S100A2	416.494	-0.0935181	0.0843222	1.10906	0.267405	0.501699	0.299557	no
FGFR2	547.535	-0.0936493	0.0799063	1.17199	0.241201	0.474805	0.323484	no
CACNA1C	350.013	-0.0938073	0.0703265	1.33388	0.182242	0.414011	0.382988	no
CXCR3	376.029	-0.0938503	0.123759	0.75833	0.448253	0.674065	0.171298	no
QRFPR	512.046	-0.0938689	0.0779184	1.20471	0.228316	0.458929	0.338255	no
INHBB	477.884	-0.0945843	0.0674752	1.40176	0.160986	0.391693	0.407054	no
CPB1	281.744	-0.0951118	0.077048	1.23445	0.217036	0.450281	0.346516	no
MB	254.913	-0.0957703	0.0862207	1.11076	0.266673	0.501699	0.299557	no
SLCO2B1	568.587	-0.0959429	0.0492779	1.94698	0.0515374	0.205328	0.687551	no
PTGS1	412.071	-0.0960933	0.0621849	1.54528	0.122278	0.340606	0.467748	no
TYMS	541.236	-0.0964106	0.0648191	1.48738	0.136915	0.361253	0.442189	no
RARRES1	613.819	-0.0964893	0.107886	0.894361	0.371129	0.604176	0.218836	no
CLCF1	521.267	-0.0970248	0.0741714	1.30812	0.190834	0.424221	0.372407	no
CXCR5	497.777	-0.0972505	0.0986175	0.986139	0.324065	0.556036	0.254897	no
THBS2	395.27	-0.0981237	0.0939582	1.04433	0.296331	0.531119	0.274808	no
CSF1	535.234	-0.0983046	0.0698836	1.40669	0.159519	0.391693	0.407054	no
ADGRF3	417.803	-0.0986968	0.0756721	1.30427	0.192142	0.426035	0.370554	no
VTN	430.496	-0.099129	0.0542604	1.82691	0.0677129	0.238426	0.622647	no
ADGRF5	420.309	-0.099189	0.0902513	1.09903	0.271754	0.504523	0.297119	no
ICAM3	459.888	-0.0993727	0.106406	0.933905	0.350353	0.580512	0.236189	no
NUSAP1	434.121	-0.09967	0.0707505	1.40875	0.158908	0.391693	0.407054	no
ETV4	536.136	-0.0999742	0.0595199	1.67968	0.0930202	0.287099	0.541968	no
ITGB6	256.468	-0.100299	0.0903748	1.10981	0.267081	0.501699	0.299557	no
NPR2	448.045	-0.100588	0.0761337	1.3212	0.186433	0.419895	0.37686	no
EPHB2	645.189	-0.100598	0.0628843	1.59973	0.109659	0.31421	0.50278	no
IL12A	396.935	-0.100742	0.060796	1.65705	0.0975097	0.293704	0.53209	no
FOXF1	671.287	-0.101445	0.0661386	1.53382	0.125074	0.34331	0.464313	no
SREBF1	481.893	-0.101945	0.0792818	1.28586	0.198492	0.430615	0.365911	no
WNT7A	446.183	-0.102548	0.0922506	1.11162	0.266301	0.501699	0.299557	no
INSIG1	641.634	-0.103066	0.122498	0.841367	0.400142	0.625222	0.203966	no
FABP4	342.408	-0.1031	0.0740439	1.39242	0.163795	0.392019	0.406693	no
PTTG1	541.447	-0.103287	0.0803139	1.28604	0.198431	0.430615	0.365911	no
ZBTB16	488.075	-0.104865	0.0755137	1.38868	0.164929	0.393625	0.404917	no
KRT1	308.132	-0.104978	0.0729088	1.43986	0.149908	0.380476	0.419673	no
NRXN3	425.041	-0.105778	0.0814121	1.29929	0.193844	0.427911	0.368647	no
CD8B	539.558	-0.106466	0.0736949	1.44469	0.148544	0.378939	0.421431	no
CAMP	476.012	-0.106546	0.059989	1.7761	0.0757167	0.25003	0.602008	no
EGFR	436.472	-0.106716	0.0988561	1.07951	0.280359	0.512722	0.290118	no
CSPG4	571.302	-0.107635	0.0591132	1.82083	0.0686324	0.239137	0.621353	no
TACSTD2	358.01	-0.108397	0.0884059	1.22612	0.220152	0.453846	0.343091	no
TLR3	445.268	-0.108406	0.0704437	1.5389	0.123828	0.342521	0.465313	no
ISG15	627.539	-0.10861	0.0777757	1.39645	0.16258	0.392019	0.406693	no
ERBB2	625.342	-0.108809	0.106452	1.02215	0.306712	0.539037	0.268381	no
MT1X	685.817	-0.110003	0.15035	0.731646	0.464385	0.685449	0.164025	no
NELL2	309.558	-0.110104	0.0728164	1.51207	0.130515	0.352743	0.452542	no
HDAC3	609.137	-0.11016	0.0552965	1.99216	0.0463531	0.195333	0.709224	no
BBLN	633.998	-0.111813	0.0717711	1.55791	0.119254	0.337831	0.4713	no
MAPK14	538.613	-0.112764	0.0556973	2.02459	0.0429091	0.188198	0.725385	no
IL34	524.255	-0.114135	0.0690272	1.65348	0.0982336	0.29465	0.530694	no
FZD4	529.883	-0.114169	0.0608559	1.87606	0.0606466	0.222965	0.651762	no
ATG5	602.878	-0.114315	0.0814944	1.40274	0.160696	0.391693	0.407054	no
CASR	336.483	-0.114733	0.0492444	2.32988	0.0198127	0.113215	0.946095	no
APOA1	492.618	-0.1155	0.0682145	1.69319	0.0904196	0.283447	0.547528	no
CD14	687.504	-0.115934	0.103661	1.1184	0.263395	0.501699	0.299557	no
NOSIP	542.637	-0.116032	0.107415	1.08022	0.280046	0.512722	0.290118	no
TNF	359.037	-0.116349	0.0919927	1.26476	0.205956	0.442412	0.354173	no
CSF2RA	453.737	-0.116403	0.0722778	1.61049	0.107291	0.311893	0.505994	no
TNFRSF10B	405.084	-0.116644	0.0732905	1.59153	0.11149	0.318542	0.496833	no
MERTK	321.93	-0.117057	0.0591328	1.97957	0.0477519	0.197322	0.704824	no
NPPC	674.224	-0.117094	0.0665117	1.7605	0.0783237	0.255126	0.593245	no
CDKN3	439.847	-0.117878	0.0561481	2.09941	0.0357809	0.170316	0.768745	no
TFEB	357.72	-0.118053	0.0543175	2.17339	0.029751	0.149503	0.825351	no
BMP1	474.342	-0.118118	0.0806708	1.4642	0.143139	0.372879	0.428432	no
CTSW	436.289	-0.118218	0.0692735	1.70655	0.0879065	0.279317	0.553903	no
PSCA	434.542	-0.119153	0.0737129	1.61645	0.105996	0.30993	0.508736	no
PTK2	421.853	-0.119461	0.0644165	1.85451	0.0636655	0.228192	0.6417	no
IL15RA	497.587	-0.119519	0.0479948	2.49026	0.0127651	0.0895716	1.04783	no
PTEN	347.539	-0.119668	0.0735157	1.62779	0.103569	0.30386	0.517327	no
ARG1	265.311	-0.120472	0.0726397	1.65849	0.0972184	0.293704	0.53209	no
PPARD	546.561	-0.121366	0.0711355	1.70612	0.0879849	0.279317	0.553903	no
TNXA/B	674.694	-0.121683	0.086662	1.40411	0.160288	0.391693	0.407054	no
CCL22	390.304	-0.122257	0.0739787	1.6526	0.098413	0.29465	0.530694	no
MAML2	390.607	-0.123503	0.0944266	1.30792	0.1909	0.424221	0.372407	no
IGFBP6	432.758	-0.123669	0.0598762	2.06542	0.0388834	0.178326	0.748785	no
RORA	358.528	-0.124221	0.0691453	1.79651	0.0724127	0.247142	0.607053	no
ICA1	398.75	-0.124645	0.0754946	1.65104	0.0987294	0.294715	0.530598	no
ATR	446.05	-0.124653	0.0623026	2.00077	0.0454172	0.192446	0.715691	no
CELSR1	474.542	-0.125015	0.0525656	2.37826	0.0173947	0.107387	0.969049	no
PLAC9	644.897	-0.125672	0.0738754	1.70113	0.0889177	0.281385	0.550699	no
IL1A	424.66	-0.125853	0.0578581	2.1752	0.0296152	0.149503	0.825351	no
EFNA5	419.189	-0.12602	0.0714745	1.76315	0.0778752	0.254494	0.594322	no
COL8A1	235.952	-0.126059	0.0723972	1.74122	0.081645	0.262874	0.580253	no
TLR1	356.606	-0.126304	0.0574989	2.19663	0.028047	0.146078	0.835415	no
KLK3	431.079	-0.126475	0.0850229	1.48754	0.136873	0.361253	0.442189	no
CD69	366.589	-0.126534	0.0753041	1.68031	0.0928974	0.287099	0.541968	no
RYK	538.006	-0.128226	0.0672494	1.90672	0.0565564	0.214221	0.669138	no
NDUFA4L2	470.245	-0.128654	0.0551749	2.33175	0.0197138	0.113215	0.946095	no
NLRC4	387.581	-0.12895	0.0589421	2.18774	0.0286885	0.147879	0.830094	no
CD3E	355.073	-0.12951	0.0964636	1.34258	0.179408	0.412925	0.384128	no
IGF2	416.912	-0.129761	0.0816638	1.58897	0.112068	0.319281	0.495826	no
BAX	749.87	-0.13112	0.0876823	1.4954	0.13481	0.358538	0.445465	no
TNFRSF14	865.058	-0.132329	0.107003	1.23668	0.216207	0.450281	0.346516	no
TNFRSF4	509.14	-0.132362	0.0694783	1.90509	0.0567686	0.214221	0.669138	no
DPP4	365.756	-0.132448	0.0670127	1.97647	0.0481016	0.197949	0.703447	no
TNFRSF12A	679.331	-0.132548	0.0990013	1.33885	0.18062	0.413606	0.383413	no
IL18	314.736	-0.132728	0.0973754	1.36305	0.172866	0.40739	0.38999	no
APOC1	670.982	-0.132872	0.0854496	1.55498	0.119951	0.338777	0.470086	no
EFNB2	331.172	-0.13293	0.0937057	1.41859	0.156018	0.389073	0.409969	no
TNFSF12	546.501	-0.133148	0.0861289	1.54592	0.122124	0.340606	0.467748	no
RGS13	217.791	-0.134793	0.0963293	1.3993	0.161724	0.392019	0.406693	no
PDGFA	530.297	-0.134946	0.103043	1.30961	0.190329	0.424221	0.372407	no
TLR4	381.504	-0.138981	0.0747102	1.86027	0.0628474	0.226886	0.644193	no
DDC	594.737	-0.13924	0.0836477	1.66459	0.0959938	0.290994	0.536116	no
PTGIS	535.555	-0.139586	0.0560925	2.4885	0.0128282	0.0895716	1.04783	no
WNT3	565.172	-0.139785	0.0678724	2.05953	0.0394434	0.178477	0.748418	no
FABP5	1650.64	-0.139793	0.0785621	1.77939	0.075175	0.25003	0.602008	no
INHA	566.395	-0.14076	0.0605611	2.32427	0.020111	0.114267	0.942079	no
COL9A3	445.874	-0.140928	0.0793496	1.77603	0.0757273	0.25003	0.602008	no
FPR1	483.249	-0.140997	0.104911	1.34397	0.178957	0.412925	0.384128	no
RAMP2	412.874	-0.141197	0.0704397	2.0045	0.0450161	0.191796	0.717161	no
ITGAE	469.857	-0.141862	0.0629665	2.25297	0.0242609	0.133545	0.874373	no
NR1H3	527.515	-0.142359	0.0709767	2.00571	0.0448872	0.191796	0.717161	no
IL11RA	475.601	-0.143605	0.0735957	1.95126	0.0510258	0.204425	0.689466	no
CCND1	621.742	-0.144488	0.0726379	1.98915	0.0466846	0.195333	0.709224	no
AATK	476.837	-0.145494	0.0559627	2.59984	0.00932675	0.0781049	1.10732	no
CSHL1	606.513	-0.146132	0.0758959	1.92542	0.0541763	0.212456	0.672731	no
ABL2	402.343	-0.147821	0.08324	1.77584	0.0757591	0.25003	0.602008	no
MXRA8	547.552	-0.148583	0.061888	2.40085	0.0163572	0.102875	0.987689	no
DHRS2	621.039	-0.1493	0.0574203	2.60013	0.00931884	0.0781049	1.10732	no
DUSP2	579.671	-0.149311	0.0615826	2.42456	0.015327	0.0976242	1.01044	no
MST1R	473.251	-0.14951	0.0814246	1.83618	0.0663305	0.234383	0.630073	no
BMP4	486.694	-0.151212	0.068372	2.21161	0.0269935	0.14435	0.840582	no
TGFB3	473.428	-0.151524	0.053576	2.8282	0.00468107	0.0544516	1.26399	no
FFAR2	586.806	-0.151702	0.0731483	2.07389	0.0380893	0.177159	0.751636	no
XCL1/2	731.548	-0.152212	0.0909733	1.67315	0.0942971	0.288134	0.540406	no
NTRK2	219.904	-0.152329	0.0853365	1.78503	0.0742557	0.250019	0.602027	no
IL11	477.373	-0.15309	0.0698277	2.19239	0.0283513	0.146898	0.832984	no
IL1RL1	265.215	-0.153889	0.0773063	1.99064	0.0465201	0.195333	0.709224	no
IL17RB	374.017	-0.153958	0.0858686	1.79295	0.0729807	0.248234	0.605139	no
TNFSF4	370.815	-0.153993	0.0689551	2.23324	0.0255333	0.138018	0.860065	no
WNT10B	382.941	-0.154336	0.049512	3.11715	0.00182612	0.0304353	1.51662	no
RGS1	399.392	-0.15474	0.0854524	1.81084	0.070166	0.241314	0.617418	no
MYL4	467.724	-0.155704	0.0640554	2.43078	0.0150665	0.0969843	1.0133	no
ABL1	483.809	-0.155929	0.0625236	2.49392	0.0126342	0.0895716	1.04783	no
EPHB4	434.061	-0.15939	0.0707565	2.25266	0.0242807	0.133545	0.874373	no
FLT3LG	484.608	-0.159981	0.0770915	2.07521	0.0379669	0.177159	0.751636	no
KRT10	246.213	-0.160097	0.0798893	2.00398	0.045072	0.191796	0.717161	no
SPRY2	493.448	-0.160538	0.0861226	1.86406	0.0623132	0.225772	0.646329	no
FZD5	714.471	-0.162181	0.129821	1.24926	0.21157	0.44635	0.350324	no
EPHA2	698.494	-0.1622	0.0914648	1.77336	0.0761684	0.250285	0.601565	no
CELSR2	447.028	-0.162552	0.0631329	2.57475	0.0100311	0.0803374	1.09508	no
IL17B	567.049	-0.163113	0.0654313	2.49289	0.0126708	0.0895716	1.04783	no
LEFTY1	737.521	-0.164833	0.145926	1.12957	0.258659	0.49838	0.30244	no
HEY1	593.671	-0.165115	0.0929559	1.77627	0.0756884	0.25003	0.602008	no
JAG1	562.772	-0.165154	0.0926948	1.78169	0.0747991	0.25003	0.602008	no
APOD	372.291	-0.165863	0.0976293	1.69891	0.0893361	0.281817	0.550032	no
ACE	368.919	-0.165867	0.0622767	2.66339	0.00773574	0.0736637	1.13275	no
ELANE	606.274	-0.166872	0.0640343	2.60598	0.00916113	0.0781049	1.10732	no
PRTN3	520.54	-0.166982	0.0759029	2.19994	0.0278109	0.145607	0.836819	no
CIDEA	296.976	-0.167985	0.092841	1.80939	0.0703908	0.241314	0.617418	no
PGF	578.986	-0.168412	0.0693264	2.42926	0.0151296	0.0969843	1.0133	no
SPRY4	443.621	-0.1685	0.0814403	2.069	0.0385459	0.177862	0.749916	no
FZD8	585.389	-0.169614	0.0674589	2.51433	0.0119259	0.088261	1.05423	no
ITGB8	443.597	-0.169713	0.0562795	3.01555	0.00256516	0.0381752	1.41822	no
IL17D	601.798	-0.169845	0.0576546	2.9459	0.00322018	0.0431242	1.36528	no
IL27RA	518.087	-0.170796	0.0664501	2.5703	0.0101611	0.0806438	1.09343	no
IL20	415.008	-0.171118	0.0529214	3.23344	0.00122307	0.0249607	1.60274	no
CX3CR1	456.865	-0.172181	0.0661513	2.60284	0.00924562	0.0781049	1.10732	no
SOX2	307.68	-0.172684	0.065837	2.62291	0.00871835	0.0778424	1.10878	no
PF4/V1	618.674	-0.174687	0.0615857	2.83649	0.00456124	0.0544516	1.26399	no
BRCA1	251.887	-0.174832	0.0669761	2.61036	0.00904462	0.0781049	1.10732	no
CD37	537.035	-0.176812	0.127002	1.39219	0.163864	0.392019	0.406693	no
LINC02446	482.21	-0.177802	0.0775959	2.29139	0.021941	0.123264	0.909163	no
ANGPT1	252.129	-0.177882	0.0698448	2.54681	0.0108711	0.0849308	1.07093	no
FZD1	541.304	-0.177959	0.0633515	2.80908	0.00496835	0.0547599	1.26154	no
CXCL17	467.047	-0.182167	0.0719307	2.53253	0.0113241	0.0863902	1.06354	no
ADIRF	867.746	-0.183068	0.124511	1.47029	0.141483	0.372323	0.42908	no
EPOR	494.208	-0.184141	0.0737017	2.49846	0.0124733	0.0895716	1.04783	no
PPARG	399.589	-0.184355	0.132083	1.39575	0.162789	0.392019	0.406693	no
KRT14	576.873	-0.184478	0.123302	1.49615	0.134616	0.358538	0.445465	no
MSMB	360.782	-0.184617	0.0776285	2.37822	0.0173967	0.107387	0.969049	no
INS	360.454	-0.184853	0.0718052	2.57437	0.0100422	0.0803374	1.09508	no
POU5F1	1710.6	-0.185485	0.0935333	1.98309	0.0473577	0.196635	0.706338	no
GADD45B	746.161	-0.189032	0.0781072	2.42016	0.0155138	0.0981887	1.00794	no
MRC2	596.948	-0.18942	0.05891	3.21542	0.00130256	0.0260447	1.58428	no
ADGRA2	639.947	-0.189712	0.0810998	2.33925	0.0193227	0.111783	0.951623	no
NOTCH1	658.905	-0.190262	0.0896146	2.12312	0.0337439	0.163805	0.785672	no
AZU1	508.273	-0.193478	0.0766871	2.52296	0.0116372	0.0874981	1.058	no
ESAM	594.027	-0.194113	0.0950373	2.04249	0.0411029	0.181871	0.740236	no
WNT11	262.478	-0.194743	0.0773308	2.51831	0.0117918	0.0879984	1.05553	no
PTGES	664.529	-0.194884	0.073345	2.65708	0.00788202	0.0736637	1.13275	no
CCRL2	413.233	-0.199332	0.084345	2.3633	0.0181131	0.109451	0.960781	no
TNNC1	551.104	-0.199416	0.0662088	3.01193	0.00259591	0.0381752	1.41822	no
TCAP	529.642	-0.19993	0.0720845	2.77355	0.00554481	0.0599861	1.22195	no
DUSP4	543.695	-0.200096	0.0557801	3.58723	0.000334205	0.0163502	1.78648	no
HDAC4	596.486	-0.200554	0.0632575	3.17044	0.00152211	0.0271805	1.56574	no
FGF9	524.792	-0.20238	0.0602563	3.35864	0.000783257	0.0211691	1.6743	no
TNFSF9	525.683	-0.203193	0.0738553	2.75123	0.00593716	0.0624964	1.20414	no
ANGPTL1	413.787	-0.203314	0.0623659	3.26002	0.00111404	0.0242182	1.61586	no
GPER1	677.607	-0.203456	0.050221	4.05122	5.09514e-05	0.00636893	2.19593	no
GDF15	528.527	-0.207404	0.106329	1.95059	0.0511062	0.204425	0.689466	no
CSF3	410.529	-0.208124	0.0631684	3.29475	0.000985078	0.0234542	1.62978	no
TPSAB1/B2	763.781	-0.209939	0.120289	1.74528	0.080936	0.262411	0.581019	no
PSD3	357.627	-0.211397	0.0734457	2.87828	0.00399851	0.050551	1.29627	no
HSD17B2	418.395	-0.211631	0.109161	1.93871	0.0525366	0.206837	0.684372	no
SCG5	441.94	-0.214244	0.0566433	3.78234	0.000155364	0.0119511	1.92259	no
ADGRA3	376.473	-0.217477	0.0809523	2.68648	0.00722091	0.0702631	1.15327	no
HBA1/2	1034.76	-0.218538	0.0760211	2.8747	0.00404408	0.050551	1.29627	no
FZD7	536.026	-0.218559	0.0669137	3.26628	0.00108971	0.0242182	1.61586	no
EMP3	963.626	-0.218972	0.141285	1.54986	0.121174	0.339424	0.469257	no
EPHB3	433.148	-0.220211	0.0885604	2.48656	0.0128983	0.0895716	1.04783	no
LIF	540.482	-0.221364	0.0568357	3.8948	9.8279e-05	0.01026	1.98885	no
CCL13	404.065	-0.222071	0.0650038	3.41628	0.000634824	0.0199301	1.70049	no
KRT17	1141.75	-0.224351	0.104858	2.13956	0.0323905	0.158777	0.799213	no
LTBR	456.056	-0.22567	0.117686	1.91756	0.0551668	0.213369	0.670868	no
VEGFB	664.347	-0.226897	0.108189	2.09724	0.0359725	0.170316	0.768745	no
CCR10	674.948	-0.226938	0.0770708	2.94454	0.00323431	0.0431242	1.36528	no
CNTFR	440.212	-0.227634	0.0648414	3.51063	0.000447049	0.0171942	1.76462	no
BCL2	775.749	-0.228179	0.123227	1.85169	0.0640697	0.22882	0.640505	no
IL6R	582.081	-0.229239	0.0609969	3.75821	0.00017113	0.0122236	1.9128	no
CFD	520.998	-0.232596	0.0931556	2.49685	0.0125301	0.0895716	1.04783	no
PPARA	528.13	-0.235008	0.0801077	2.93365	0.00334998	0.0440394	1.35616	no
VPREB3	589.673	-0.237381	0.100649	2.3585	0.018349	0.109451	0.960781	no
PTK6	849.78	-0.238725	0.110483	2.16074	0.0307151	0.152811	0.815845	no
ACVR1B	565.466	-0.239469	0.0688644	3.4774	0.000506297	0.017576	1.75508	no
LAG3	453.671	-0.242573	0.0856446	2.83232	0.00462122	0.0544516	1.26399	no
KLRK1	333.926	-0.242806	0.0756452	3.2098	0.00132828	0.0260447	1.58428	no
TNFRSF11A	362.865	-0.243484	0.0826306	2.94666	0.00321226	0.0431242	1.36528	no
UPK3A	523.589	-0.245429	0.0830441	2.9554	0.00312262	0.0431242	1.36528	no
DPT	392.136	-0.247398	0.0874889	2.82776	0.00468751	0.0544516	1.26399	no
NR2F2	655.162	-0.256035	0.0825681	3.1009	0.00192936	0.0316289	1.49992	no
IL20RA	283.354	-0.259924	0.0701214	3.70677	0.000209923	0.0127351	1.895	no
GPBAR1	613.747	-0.263708	0.0990385	2.66268	0.00775217	0.0736637	1.13275	no
BEST1	464.382	-0.265067	0.0741081	3.57677	0.000347867	0.0163502	1.78648	no
DLL1	677.823	-0.265545	0.0724628	3.66457	0.000247753	0.0130396	1.88474	no
DLL4	463.128	-0.26714	0.0764982	3.4921	0.000479236	0.017576	1.75508	no
EFNA4	622.377	-0.267466	0.0752081	3.55634	0.000376055	0.0163502	1.78648	no
HILPDA	544.518	-0.280163	0.0660481	4.2418	2.21731e-05	0.00369552	2.43232	no
THSD4	367.95	-0.286634	0.0667173	4.29624	1.73716e-05	0.00369552	2.43232	no
JUN	871.881	-0.288619	0.165816	1.7406	0.0817538	0.262874	0.580253	no
SOX9	440.902	-0.305305	0.0828314	3.68587	0.000227926	0.0127351	1.895	no
CYP1B1	470.319	-0.311271	0.0811781	3.83442	0.00012586	0.0104883	1.97929	no
TIE1	479.236	-0.315858	0.0774874	4.07625	4.57678e-05	0.00636893	2.19593	no
RPS4Y1	522.8	-0.351762	0.407315	0.863613	0.3878	0.615187	0.210993	no
KRT16	1220.06	-0.450449	0.258222	1.74443	0.0810849	0.262411	0.581019	no
PTGDR2	481.99	-0.450571	0.088035	5.11809	3.08652e-07	0.000308652	3.51053	yes
Supplemental Table 7. Pseudobulk DE gene analysis of CosMx Dataset 1 comparing colon biopsies in UC PRE versus HC. Significance was set as log2fc >0.4 or <-0.4, p-adj < 0.1 and baseMean >400.

## Sheet: ST8
Gene	baseMean	log2FoldChange	lfcSE	stat	pvalue	padj	-log10(q-value)	Significance
S100P	6198.43	3.74281	0.545611	6.85985	6.8935e-12	1.09607e-09	8.96016	Yes
SPINK4	11398.2	3.48671	0.575959	6.05374	1.41522e-09	7.50064e-08	7.1249	Yes
LCN2	6822.67	3.20067	0.511746	6.25441	3.99018e-10	3.17219e-08	7.49864	Yes
IDO1	6683.94	2.64182	0.56481	4.67736	2.90595e-06	3.55419e-05	4.44926	Yes
REG4	13278.3	2.53956	0.557288	4.557	5.18883e-06	5.50016e-05	4.25962	Yes
DUOX2	1780.63	2.45583	0.398402	6.16421	7.08346e-10	4.22351e-08	7.37433	Yes
MUC2	5661.72	2.38042	0.618669	3.84764	0.00011926	0.000758491	3.12005	Yes
GBP1	9963.24	2.25903	0.422242	5.35007	8.79192e-08	2.62109e-06	5.58152	Yes
C1QC	7722.22	2.2248	0.56609	3.93012	8.49028e-05	0.000570403	3.24382	Yes
IGFBP5	8023.74	2.1372	0.387338	5.51764	3.43577e-08	1.26066e-06	5.8994	Yes
CXCL9	4866.01	2.10566	0.55194	3.81501	0.000136178	0.000832781	3.07947	Yes
S100A11	17232.8	2.10059	0.409528	5.12929	2.90837e-07	5.33575e-06	5.2728	Yes
NKG7	1326.11	1.95438	0.484314	4.03536	5.45192e-05	0.000400087	3.39785	Yes
HLA-DRA	24071.5	1.92343	0.547323	3.51426	0.000440986	0.00196589	2.70644	Yes
HLA-DRB1	12610.8	1.91294	0.536312	3.56683	0.000361323	0.00167331	2.77642	Yes
AGR2	52478.7	1.87211	0.617631	3.03112	0.00243648	0.0085456	2.06826	Yes
C1QA	4840.68	1.82552	0.397689	4.59031	4.42595e-06	4.79813e-05	4.31893	Yes
GREM1	5015.65	1.7921	0.497788	3.60013	0.00031806	0.00155158	2.80923	Yes
S100A9	2227.27	1.77699	0.497153	3.57434	0.000351119	0.00165826	2.78035	Yes
CXCL10	2180	1.76423	0.470917	3.74637	0.000179412	0.00099511	3.00213	Yes
CCL5	4391.8	1.76322	0.44506	3.96176	7.43978e-05	0.000514316	3.28877	Yes
NLRC5	8069.68	1.73085	0.342605	5.05202	4.37161e-07	7.19055e-06	5.14324	Yes
S100A16	13165.3	1.66064	0.451979	3.67416	0.000238637	0.00123728	2.90753	Yes
TIMP1	2562.49	1.64113	0.313107	5.24144	1.59331e-07	4.22228e-06	5.37445	Yes
IFIT3	3595.41	1.60189	0.325857	4.91592	8.83657e-07	1.27729e-05	4.89371	Yes
GNLY	557.476	1.57242	0.487666	3.22437	0.00126248	0.00497689	2.30304	Yes
CD8A	3225.02	1.57204	0.411041	3.82455	0.000131013	0.000811599	3.09066	Yes
MZB1	7238.4	1.55585	0.473073	3.28881	0.00100613	0.00413726	2.38329	Yes
PECAM1	5001.86	1.55185	0.364101	4.26215	2.02473e-05	0.000166517	3.77854	Yes
XBP1	21534.7	1.53881	0.491724	3.12943	0.00175147	0.00642656	2.19202	Yes
FCER1G	3379.83	1.51523	0.421567	3.59429	0.000325278	0.00155158	2.80923	Yes
GZMA	2868.59	1.51266	0.40535	3.73174	0.000190159	0.00103211	2.98627	Yes
IRF1	14957.1	1.48119	0.366554	4.04085	5.32581e-05	0.000396939	3.40128	Yes
XDH	6072.24	1.45518	0.421509	3.45231	0.000555799	0.00241015	2.61796	Yes
CALD1	1646.32	1.42113	0.534436	2.65912	0.00783457	0.0230446	1.63743	Yes
OLFM4	30604.5	1.41963	0.690656	2.05548	0.0398329	0.0818979	1.08673	Yes
APOE	2052.59	1.41385	0.715908	1.97491	0.0482785	0.0947688	1.02333	Yes
CD163	3135.9	1.41105	0.327707	4.30584	1.66354e-05	0.000144274	3.84081	Yes
CD79A	4970.99	1.39655	0.461546	3.02581	0.00247969	0.00863367	2.0638	Yes
TUBB	17210	1.39445	0.4216	3.30753	0.000941224	0.00390403	2.40849	Yes
CIITA	5085.59	1.34338	0.367356	3.65688	0.0002553	0.00130944	2.88291	Yes
TGFB1	3428.27	1.33884	0.361473	3.70384	0.000212361	0.00112552	2.94865	Yes
SSR4	23371.7	1.32576	0.540328	2.45362	0.0141426	0.0368635	1.4334	Yes
MMP12	3849.46	1.31537	0.454728	2.89264	0.00382016	0.0127428	1.89474	Yes
SERPINA1	10817.7	1.31162	0.383515	3.42	0.000626211	0.00269102	2.57008	Yes
ZBP1	2875.1	1.3022	0.271066	4.804	1.55527e-06	2.06073e-05	4.68598	Yes
MKI67	10086	1.29368	0.362374	3.57001	0.000356964	0.00166933	2.77746	Yes
COL1A1	7403.08	1.27383	0.508713	2.50403	0.0122788	0.0336609	1.47287	Yes
NOS2	4541.48	1.26303	0.396633	3.18437	0.00145069	0.00553584	2.25682	Yes
CEACAM6	19228.1	1.25989	0.547384	2.30166	0.0213544	0.0501775	1.29949	Yes
IFITM2	5911.73	1.25748	0.256241	4.9074	9.22913e-07	1.29479e-05	4.8878	Yes
CD6	671.296	1.25422	0.514571	2.4374	0.0147932	0.0377346	1.42326	Yes
HMGB2	10415.5	1.25415	0.395461	3.17136	0.00151727	0.00569872	2.24422	Yes
SLAMF7	8027.99	1.25143	0.44295	2.82521	0.00472498	0.0152285	1.81734	Yes
A2M	13314.3	1.24827	0.578093	2.15929	0.0308278	0.0671455	1.17298	Yes
TM4SF1	2985.21	1.22663	0.500466	2.45098	NA	NA	#VALUE!	#VALUE!
TRAC	5447.11	1.22551	0.497907	2.46133	0.0138422	0.0364435	1.43838	Yes
TNC	3064.11	1.21298	0.319339	3.79842	0.000145622	0.000861572	3.06471	Yes
TUBA1B	45814.7	1.19106	0.429582	2.7726	0.00556098	0.0173372	1.76102	Yes
CSF1R	3392.45	1.17788	0.31044	3.79422	0.000148111	0.000861572	3.06471	Yes
IL2RB	1664.6	1.16961	0.426856	2.74006	0.00614278	0.018545	1.73177	Yes
FCGR3A	1683.08	1.16457	0.304192	3.82841	0.000128971	0.000809465	3.0918	Yes
PRF1	1631.6	1.15855	0.44611	2.597	0.00940426	0.0268613	1.57087	Yes
WFDC2	5077.46	1.15369	0.554562	2.08036	0.0374928	0.079133	1.10164	Yes
SPARC	9567.11	1.14035	0.551844	2.06644	0.0387872	0.080958	1.09174	Yes
ITGB2	2776.53	1.13432	0.323884	3.50225	0.000461352	0.00203764	2.69087	Yes
TYROBP	1245	1.13252	0.367328	3.08313	0.00204839	0.00734647	2.13392	Yes
SPINK1	11652.1	1.1304	0.449748	2.51342	0.0119568	0.0329676	1.48191	Yes
TYMS	10904.6	1.12405	0.383808	2.92868	0.00340403	0.0115158	1.93871	Yes
MYH11	7920.09	1.11075	0.526461	2.10985	0.0348713	0.0749261	1.12537	Yes
TNFRSF1B	4126.66	1.10804	0.275666	4.01949	5.83246e-05	0.000421527	3.37517	Yes
TIMP2	9529.44	1.08618	0.436198	2.49012	0.0127701	0.0348077	1.45832	Yes
CTSL	1925.92	1.07629	0.334379	3.21877	0.00128744	0.00503368	2.29811	Yes
CD52	2936.36	1.06006	0.448498	2.36357	0.0180997	0.0433847	1.36266	Yes
JAK3	1076.92	1.04304	0.456249	2.28613	0.0222466	0.0517067	1.28645	Yes
C3	3211.46	1.03329	0.460773	2.24252	0.0249278	0.0566217	1.24702	Yes
ITGA5	2425.89	1.01807	0.313462	3.24784	0.00116284	0.00462229	2.33514	Yes
ZFP36L1	11041.1	1.01386	0.439317	2.3078	0.0210103	0.0496134	1.3044	Yes
LYZ	17274.5	1.00619	0.504705	1.99362	0.0461936	0.0921938	1.0353	Yes
SEC61B	7606.42	0.999606	0.301014	3.3208	0.000897603	0.00375576	2.4253	Yes
ANXA2	53202.3	0.99809	0.495696	2.01352	0.0440605	0.0890544	1.05034	Yes
PRNP	2171.33	0.974621	0.361761	2.6941	0.00705791	0.0210414	1.67693	Yes
SELENOP	21819.6	0.960302	0.576102	1.6669	0.095535	0.163922	0.785364	No
SPARCL1	4377.12	0.947413	0.396618	2.38873	0.0169068	0.0413472	1.38355	Yes
ITGAL	4957.72	0.935276	0.385915	2.42353	0.0153707	0.0385885	1.41354	Yes
COL6A2	2820.65	0.931553	0.46705	1.99455	0.0460924	0.0921938	1.0353	Yes
CD40	2180.98	0.92624	0.311305	2.97534	0.0029266	0.00997134	2.00125	Yes
IRF4	6971.57	0.914927	0.37159	2.46219	0.013809	0.0364435	1.43838	Yes
BCL3	6211.58	0.913167	0.343633	2.65739	0.00787478	0.0230446	1.63743	Yes
BATF	1054.01	0.911785	0.418992	2.17614	0.029545	0.0655487	1.18344	Yes
CLU	4726.48	0.908567	0.396483	2.29157	0.0219306	0.051279	1.29006	Yes
ITGAE	2775.66	0.906764	0.355294	2.55215	0.010706	0.0300399	1.5223	Yes
PTGDS	2316.45	0.899147	0.56414	1.59384	0.110973	0.186387	0.729585	No
RGS5	2803.34	0.895656	0.322988	2.77303	0.00555374	0.0173372	1.76102	Yes
CD44	9895.32	0.885475	0.319692	2.76978	0.00560949	0.0173749	1.76008	Yes
COL18A1	5009.24	0.883682	0.373411	2.36652	0.0179563	0.0433847	1.36266	Yes
TGFBR2	7682.01	0.88235	0.36307	2.43025	0.0150885	0.0380805	1.4193	Yes
VWF	1744.98	0.874052	0.324704	2.69184	0.00710582	0.0210527	1.67669	Yes
CASP10	4203.19	0.864637	0.304065	2.84359	0.00446083	0.0145741	1.83642	Yes
TMPRSS2	22985.3	0.857046	0.530682	1.61499	0.106313	0.179192	0.746681	No
DUOXA2	1105.61	0.84544	0.465107	1.81773	0.0691047	0.127311	0.895134	No
MUC1	10024.7	0.845107	0.410086	2.0608	0.0393218	0.0815499	1.08858	Yes
CD4	3570.72	0.843571	0.369637	2.28216	0.02248	0.0517067	1.28645	Yes
MAF	8013.03	0.843319	0.339417	2.48461	0.0129694	0.0351501	1.45407	Yes
C4A	3840.25	0.841498	0.35002	2.40414	0.0162104	0.0400641	1.39724	Yes
S100A8	753.167	0.835248	0.612416	1.36386	0.172613	0.263898	0.578563	No
ITM2C	36961.8	0.832646	0.560503	1.48553	0.137402	0.222985	0.651725	No
ACSL4	1931.79	0.829084	0.253779	3.26695	0.00108712	0.0043576	2.36075	Yes
CD27	2761.39	0.8279	0.343014	2.41361	0.0157955	0.0392419	1.40625	Yes
COL3A1	9137.63	0.825052	0.602673	1.36899	0.171003	0.262278	0.581238	No
COL4A1	5411.68	0.82318	0.300689	2.73765	0.00618805	0.0185642	1.73132	Yes
UBE2C	2906.38	0.813129	0.292212	2.78267	0.0053914	0.0170311	1.76876	Yes
GSN	17328.3	0.807596	0.543688	1.4854	0.137437	0.222985	0.651725	No
SOCS3	3638.23	0.799217	0.36076	2.21537	0.0267345	0.0598703	1.22279	Yes
CXCL14	5455.44	0.788894	0.474717	1.66182	0.0965493	0.165068	0.782337	No
TOP2A	6035.44	0.785751	0.316507	2.48257	0.0130438	0.0351519	1.45405	Yes
TC2N	10190.1	0.780889	0.323021	2.41745	0.0156295	0.0390329	1.40857	Yes
TMEM176B	13136.1	0.761571	0.48871	1.55833	0.119156	0.198039	0.703249	No
CD2	4815.48	0.758203	0.389923	1.94449	0.0518361	0.100759	0.996715	No
CD3D	2571.44	0.756995	0.432311	1.75104	0.0799386	0.14175	0.848477	No
POU2AF1	4317.93	0.756209	0.267147	2.83069	0.00464479	0.0150719	1.82183	Yes
CD59	12702.2	0.753443	0.465232	1.6195	0.10534	0.178182	0.749137	No
ZAP70	2587.51	0.751913	0.401679	1.87192	0.0612171	0.116337	0.934283	No
FCRL5	2434.83	0.749587	0.267223	2.8051	0.00503015	0.0161032	1.79309	Yes
PPIF	7064.34	0.741648	0.384192	1.93041	0.053556	0.103009	0.987125	No
IGHA2	66291.3	0.736334	0.562195	1.30975	0.190281	0.284526	0.545878	No
ITGB7	1843.15	0.735999	0.290143	2.53668	0.011191	0.031217	1.50561	Yes
JAK1	8779.86	0.719108	0.373538	1.92513	0.0542135	0.103855	0.983574	No
FCGR3B	3557.7	0.710607	0.338285	2.10062	0.0356747	0.075968	1.11937	Yes
CD3E	3216.15	0.706337	0.397449	1.77717	0.0755396	0.135971	0.866553	No
ACTG1	107068	0.694573	0.438309	1.58466	0.113043	0.189198	0.723083	No
TMEM176A	11110.2	0.689892	0.440364	1.56664	0.117199	0.195468	0.708925	No
SERPINF1	3005.73	0.688952	0.39411	1.74812	0.0804432	0.141959	0.847837	No
STMN1	8194.56	0.686435	0.353208	1.94343	0.0519638	0.100759	0.996715	No
CAV1	3033.31	0.660657	0.270896	2.43879	0.0147366	0.0377346	1.42326	Yes
FABP5	17952.9	0.655774	0.364271	1.80024	0.0718229	0.131543	0.880933	No
MMP14	7554.36	0.655085	0.343136	1.90911	0.0562478	0.107321	0.969316	No
PDGFRB	1786.69	0.648368	0.271632	2.38693	0.0169896	0.0413472	1.38355	Yes
SLAMF8	1204.62	0.638678	0.307869	2.07451	0.0380318	0.079917	1.09736	Yes
PTPRC	6106.23	0.636364	0.302339	2.1048	0.0353084	0.0755251	1.12191	Yes
JAK2	6357.54	0.633558	0.247337	2.56152	0.0104216	0.0294147	1.53143	Yes
NPC2	5449.46	0.61919	0.312179	1.98345	0.0473175	0.0934377	1.02948	Yes
IL16	5348.5	0.616825	0.333445	1.84985	0.0643346	0.119874	0.921277	No
TNFRSF11A	12000.7	0.601589	0.410174	1.46667	0.142466	0.229582	0.639061	No
MUC13	34226.9	0.596049	0.507969	1.1734	0.240637	0.34575	0.461238	No
TNFRSF25	5302.78	0.590848	0.281611	2.0981	0.0358961	0.0760998	1.11862	Yes
ANXA3	5070.61	0.580739	0.333667	1.74047	0.0817757	0.142016	0.847664	No
LAG3	1595.51	0.576942	0.407579	1.41553	0.156912	0.247362	0.606666	No
CEACAM1	30064.7	0.575098	0.562456	1.02248	0.306556	0.418932	0.377857	No
CCL18	3233.44	0.569116	0.54183	1.05036	0.293553	0.407049	0.390353	No
PLCG2	4402.82	0.567785	0.264107	2.14983	0.0315686	0.0681368	1.16662	Yes
ACSL1	3842.01	0.565525	0.239267	2.36358	0.0180996	0.0433847	1.36266	Yes
FCGBP	35204.7	0.556969	0.551864	1.00925	0.312854	0.421557	0.375143	No
ITGA1	4852.8	0.552501	0.311926	1.77126	0.0765181	0.136701	0.864229	No
CSF1	3830.41	0.549634	0.271873	2.02165	0.0432122	0.0877115	1.05694	Yes
TGFBR3	1295.62	0.543345	0.296592	1.83196	0.0669574	0.124275	0.905616	No
CYTH1	9166.48	0.5376	0.308981	1.73991	0.0818748	0.142016	0.847664	No
COL5A1	5252.84	0.526502	0.424641	1.23987	0.215022	0.314618	0.502217	No
IL1B	512.974	0.518538	0.389531	1.33118	0.183128	0.275559	0.559786	No
GZMB	1576.41	0.515199	0.489913	1.05161	0.292977	0.407049	0.390353	No
CLCA4	19091.2	0.513283	0.692563	0.741136	0.458611	0.560917	0.251102	No
LTBR	9213.86	0.511167	0.412155	1.24023	0.214891	0.314618	0.502217	No
SLC2A1	3602.88	0.493087	0.366606	1.34501	0.178624	0.270487	0.567853	No
BASP1	3520.05	0.492786	0.242394	2.033	0.0420528	0.086091	1.06504	Yes
CXCR4	111.185	0.484543	0.484332	1.00044	0.317099	0.424878	0.371736	No
TCF4	2732.34	0.479564	0.247121	1.9406	0.0523063	0.101013	0.995625	No
CD14	2315.08	0.469288	0.326213	1.43859	0.150266	0.240052	0.619695	No
MRC2	1168.65	0.461283	0.29677	1.55434	0.120103	0.19892	0.701322	No
TNFSF13B	1980.81	0.441515	0.320273	1.37856	0.168031	0.259388	0.586051	No
MMP9	1171.45	0.437436	0.5339	0.819322	0.412603	0.515213	0.288013	No
PLAU	915.719	0.42978	0.347849	1.23554	0.216631	0.316002	0.50031	No
MAP7	5630.3	0.427095	0.376641	1.13396	0.256812	0.364581	0.438206	No
IRF7	2060.39	0.420296	0.236369	1.77814	0.0753813	0.135971	0.866553	No
CPE	2560.28	0.412155	0.318172	1.29539	0.195187	0.290951	0.536181	No
IL1R2	3248	0.412122	0.351229	1.17337	0.240648	0.34575	0.461238	No
IL10RA	2756.12	0.409388	0.234747	1.74395	0.0811671	0.141959	0.847837	No
PDGFRA	2806.85	0.405097	0.405929	0.99795	0.318304	0.425296	0.371308	No
FABP2	6747.24	0.402293	0.391085	1.02866	0.303641	0.417397	0.379451	No
F3	4228.63	0.397881	0.468289	0.849647	0.395521	0.503103	0.298343	No
SOX9	6414.89	0.387334	0.410102	0.944482	0.344924	0.455758	0.341266	No
EPHA2	4285.37	0.376118	0.343354	1.09542	0.27333	0.384598	0.414993	No
IL6ST	12340.8	0.368037	0.270912	1.35851	0.174302	0.265629	0.575724	No
CD5	751.379	0.364081	0.441787	0.824111	0.409876	0.513834	0.289177	No
CD55	8140.94	0.362876	0.283209	1.2813	0.200088	0.297327	0.526766	No
ALOX5AP	2356.3	0.358478	0.27051	1.32519	0.185107	0.27766	0.556487	No
ITLN1	11746.4	0.356853	0.569592	0.626506	0.530983	0.633197	0.198461	No
LILRB4	1678.91	0.355936	0.344948	1.03186	0.30214	0.416534	0.38035	No
IL1R1	4410.35	0.352926	0.286408	1.23225	0.217856	0.316821	0.499186	No
TYK2	7984.38	0.348242	0.300841	1.15756	0.247043	0.35176	0.453754	No
MRC1	3630.14	0.345271	0.228982	1.50785	0.131593	0.214965	0.667633	No
IRF8	5291.81	0.339041	0.265332	1.2778	0.201321	0.29823	0.525449	No
CD96	2917.95	0.337686	0.333879	1.0114	0.311824	0.42136	0.375347	No
SI	4336.41	0.335989	0.514284	0.653314	0.513554	0.617289	0.209512	No
MS4A7	4016.95	0.313633	0.308387	1.01701	0.309148	0.418932	0.377857	No
CCL20	1547.36	0.312642	0.365243	0.855983	0.392007	0.501307	0.299897	No
CCL24	1981.31	0.303842	0.380241	0.799078	0.424245	0.524261	0.280452	No
FGFR1	3187.76	0.294619	0.25267	1.16602	0.243606	0.348125	0.458264	No
LGALS4	113945	0.272721	0.542467	0.502742	0.615146	0.708755	0.149504	No
NFKBIA	4066.26	0.271557	0.309225	0.878188	0.379842	0.489688	0.310081	No
VCAM1	3135.3	0.264255	0.251543	1.05054	0.293471	0.407049	0.390353	No
TNFRSF1A	11315.8	0.247658	0.381636	0.648939	0.516378	0.618875	0.208397	No
APP	38854.2	0.247581	0.513064	0.482555	0.629412	0.719975	0.142683	No
MCAM	2431.4	0.241613	0.30955	0.78053	0.435079	0.534878	0.271745	No
RGCC	1591.99	0.240678	0.191776	1.255	0.209479	0.309355	0.509543	No
GPR15	4242.57	0.234579	0.45973	0.510253	0.609875	0.704383	0.152191	No
CRACR2A	6353.94	0.230635	0.400057	0.576504	0.564274	0.667888	0.175296	No
PLAT	3623.35	0.223618	0.427651	0.522899	0.601045	0.697563	0.156417	No
TLE4	3215.89	0.220327	0.260591	0.845491	0.397837	0.503364	0.298118	No
ITGA4	6721.34	0.220109	0.256097	0.859474	0.390079	0.500182	0.300872	No
TRAF1	1449.71	0.199725	0.317057	0.629935	0.528737	0.632099	0.199215	No
OSMR	1769.21	0.19951	0.228784	0.872046	0.383183	0.492664	0.307449	No
DUSP4	1436.85	0.198247	0.299155	0.662691	0.507529	0.612889	0.212618	No
LEFTY1	4653.43	0.195673	0.49882	0.392272	0.694857	0.779875	0.107975	No
TNIP1	13084.5	0.19389	0.362049	0.535536	0.592279	0.690751	0.160678	No
CD209	2621.14	0.186636	0.231043	0.807798	0.419207	0.520734	0.283384	No
EPCAM	91111	0.186275	0.511	0.36453	0.715462	0.795514	0.0993521	No
TGFBR1	3136.83	0.182645	0.221884	0.823153	0.410421	0.513834	0.289177	No
PLVAP	2150.43	0.174907	0.312747	0.55926	0.575984	0.676	0.170053	No
MS4A1	3649.73	0.158496	0.559478	0.283293	0.776952	0.840377	0.075526	No
CCL11	1104.73	0.157416	0.504853	0.311805	0.755189	0.830012	0.0809158	No
CLEC10A	1439.69	0.145515	0.222843	0.652994	0.51376	0.617289	0.209512	No
INAVA	8356.71	0.139037	0.459482	0.302596	0.762198	0.833627	0.0790284	No
IFIT2	1671.41	0.131116	0.299942	0.437139	0.662011	0.748292	0.125929	No
LTB	1211.86	0.125667	0.520247	0.241552	0.809127	0.863431	0.0637724	No
HMGN2	54971	0.124043	0.304293	0.407644	0.683535	0.768977	0.114087	No
TNFAIP3	4573.78	0.123379	0.264503	0.466458	0.640888	0.729603	0.136913	No
BMP7	633.73	0.115093	0.385098	0.298867	0.765041	0.833627	0.0790284	No
IL7R	3055.65	0.102136	0.265032	0.385371	0.699962	0.781925	0.106835	No
SLC12A2	20381	0.0989411	0.472599	0.209355	0.834171	0.884379	0.0533616	No
CCL23	1585.58	0.0947794	0.36134	0.2623	0.79309	0.852036	0.069542	No
CRYAB	1407.14	0.0939959	0.31066	0.302569	0.762219	0.833627	0.0790284	No
KLRB1	1904.73	0.092963	0.336318	0.276414	0.78223	0.844171	0.0735694	No
CD22	1945.75	0.0916629	0.499769	0.183411	0.854476	0.895791	0.0477933	No
KRT8	94203.2	0.0835158	0.44719	0.186757	0.851851	0.895007	0.0481736	No
GZMK	1935.69	0.0798599	0.452036	0.176667	0.85977	0.897397	0.0470155	No
STMN3	553.783	0.0796291	0.252989	0.314754	0.752948	0.829461	0.0812043	No
ZBTB16	1377.96	0.0741993	0.605677	0.122506	0.902498	0.933821	0.0297363	No
AKR1B10	10216.5	0.0737662	0.58907	0.125225	0.900346	0.933619	0.0298302	No
CA7	2998.22	0.0661411	0.353302	0.187209	0.851497	0.895007	0.0481736	No
CXCL12	6236.2	0.0639164	0.30558	0.209165	0.83432	0.884379	0.0533616	No
ASCL2	1707.69	0.0622347	0.350943	0.177336	0.859245	0.897397	0.0470155	No
ALOX5	2384.5	0.0523675	0.279735	0.187204	0.851501	0.895007	0.0481736	No
BMP4	3168.52	0.0506437	0.338592	0.149571	0.881103	0.917655	0.0373206	No
CCDC80	2275.35	0.04196	0.324393	0.129349	0.897081	0.932261	0.0304625	No
CD247	2662.73	0.0337329	0.39074	0.0863308	0.931203	0.946854	0.0237168	No
IL32	15156.7	0.0321907	0.359097	0.0896435	0.928571	0.946854	0.0237168	No
CD302	2966.93	0.0187281	0.255498	0.0733003	0.941567	0.953562	0.0206512	No
FASLG	699.203	0.0146919	0.453868	0.0323704	0.974177	0.980342	0.00862222	No
SMOC2	1713.86	0.0104499	0.424741	0.0246029	0.980372	0.9845	0.00678445	No
VCAN	2991.04	0.00419635	0.318961	0.0131563	0.989503	0.989503	0.00458285	No
CCL13	1648.41	-0.00535656	0.336986	-0.0158955	0.987318	0.989392	0.00463162	No
KLF2	2096.63	-0.0146256	0.22608	-0.0646922	0.948419	0.958466	0.0184234	No
TCF7	2717.94	-0.0221049	0.382881	-0.0577331	0.953961	0.962029	0.016812	No
MPZ	1261	-0.0249579	0.296686	-0.0841222	0.932959	0.946854	0.0237168	No
CCL2	1994.57	-0.0277387	0.325236	-0.0852878	0.932033	0.946854	0.0237168	No
TINAGL1	5200.97	-0.0344821	0.365297	-0.0943947	0.924796	0.946626	0.0238218	No
THBS1	12217.9	-0.0508701	0.447391	-0.113704	0.909473	0.934696	0.0293298	No
ADAMDEC1	8608.34	-0.0527672	0.473042	-0.111549	0.911181	0.934696	0.0293298	No
PLAC8	25698.7	-0.0581001	0.507274	-0.114534	0.908815	0.934696	0.0293298	No
NOTCH3	847.819	-0.0616386	0.311753	-0.197716	0.843267	0.891881	0.0496931	No
C15orf48	39126.6	-0.0623363	0.522191	-0.119375	0.904979	0.934361	0.0294853	No
CD34	1897.81	-0.0653954	0.259313	-0.252187	0.800896	0.856564	0.0672402	No
ADGRL2	2723.31	-0.0833859	0.258285	-0.322845	0.746813	0.824606	0.0837537	No
ITGAX	3589.26	-0.085366	0.319858	-0.266888	0.789556	0.850154	0.0705026	No
LAMA3	5275.64	-0.0887542	0.399712	-0.222046	0.824278	0.877636	0.0566857	No
TNFRSF17	4806.22	-0.091676	0.320581	-0.285969	0.774902	0.840377	0.075526	No
QDPR	3240.83	-0.0952967	0.200348	-0.475656	0.634319	0.723852	0.14035	No
CDH5	1452.74	-0.0963805	0.29633	-0.325247	0.744994	0.824506	0.0838061	No
PLAUR	3335.36	-0.0969624	0.325042	-0.298307	0.765469	0.833627	0.0790284	No
THY1	1139.14	-0.113077	0.312691	-0.361627	0.717631	0.79607	0.0990488	No
CD19	1251.43	-0.131785	0.464088	-0.283964	0.776438	0.840377	0.075526	No
CHGA	6447.29	-0.133241	0.519928	-0.256268	0.797744	0.85511	0.0679782	No
IKZF1	5913.49	-0.134048	0.258362	-0.518837	0.603874	0.699146	0.155432	No
TRGC2	2445.85	-0.138645	0.336057	-0.412564	0.679926	0.766726	0.11536	No
IL18R1	1374.44	-0.144292	0.236421	-0.610318	0.541651	0.644308	0.190906	No
BANK1	2987.25	-0.160985	0.422586	-0.380952	0.703239	0.78375	0.105822	No
FRZB	2566.72	-0.17783	0.359723	-0.494352	0.621058	0.713842	0.146398	No
LST1	1429.29	-0.181527	0.325277	-0.558069	0.576797	0.676	0.170053	No
CLCA1	28535.8	-0.187441	0.483466	-0.387703	0.698236	0.781827	0.106889	No
FXYD5	3728.33	-0.195662	0.267367	-0.731812	0.464283	0.566402	0.246875	No
C3AR1	1396.6	-0.204641	0.205626	-0.995211	0.319634	0.425881	0.370712	No
CD7	925.376	-0.207743	0.450336	-0.461308	0.644578	0.732056	0.135456	No
TPSAB1	3919.19	-0.208217	0.375713	-0.554192	0.579447	0.677442	0.169128	No
LRMP	3151.68	-0.21388	0.20716	-1.03244	0.301868	0.416534	0.38035	No
FGF7	3394.13	-0.214696	0.378759	-0.566842	0.570822	0.673874	0.171421	No
NUPR1	4485.78	-0.222613	0.323989	-0.687101	0.492019	0.595667	0.224996	No
IL3RA	1943.36	-0.224049	0.278263	-0.80517	0.420722	0.521258	0.282947	No
LAMP3	1062.56	-0.224672	0.374488	-0.599944	0.548544	0.650884	0.186496	No
WFDC1	2110.65	-0.245643	0.29608	-0.829649	0.406737	0.511909	0.290807	No
CCL4L2	1855.72	-0.254405	0.450371	-0.564878	0.572157	0.673874	0.171421	No
CCL14	1654.18	-0.260841	0.281665	-0.926068	0.354411	0.464434	0.333076	No
NLRP1	3390.28	-0.266137	0.291342	-0.913485	0.360988	0.467705	0.330028	No
PROX1	1384.27	-0.275087	0.298669	-0.921041	0.357029	0.465308	0.332259	No
FZD4	1715.48	-0.276182	0.245871	-1.12328	0.261319	0.368785	0.433227	No
CD79B	1523.35	-0.282655	0.402397	-0.70243	0.482411	0.585522	0.232457	No
DDC	6172.34	-0.284607	0.334659	-0.850438	0.395082	0.503103	0.298343	No
S100B	1863.21	-0.286988	0.26976	-1.06386	0.28739	0.402009	0.395764	No
DUSP1	2989.21	-0.287391	0.54204	-0.530203	0.595971	0.693362	0.15904	No
SLC26A3	35688.3	-0.294073	0.645977	-0.455238	0.648938	0.735258	0.13356	No
TNF	1205.04	-0.303065	0.358006	-0.846538	0.397253	0.503364	0.298118	No
MEF2C	3808.41	-0.310035	0.247917	-1.25056	0.211096	0.31078	0.507547	No
TNFRSF18	449.5	-0.32466	0.316382	-1.02616	0.304815	0.417807	0.379024	No
TNFRSF13C	2391.58	-0.328589	0.413167	-0.795293	0.426443	0.525616	0.279332	No
NFKBID	1536.37	-0.348023	0.186232	-1.86876	0.0616566	0.116707	0.932902	No
CR2	1050.94	-0.364707	0.515236	-0.707845	0.479041	0.582915	0.234395	No
TLR2	1911.05	-0.365982	0.257477	-1.42142	0.155196	0.245941	0.609169	No
MGLL	7440.97	-0.372013	0.458657	-0.811091	0.417313	0.519735	0.284218	No
CD1D	2444.38	-0.374187	0.25644	-1.45916	0.14452	0.232108	0.634309	No
SHANK3	3290.26	-0.381776	0.27354	-1.39569	0.162809	0.255461	0.592676	No
PSTPIP2	2176.82	-0.38588	0.279098	-1.3826	0.166788	0.25884	0.586968	No
KLRD1	2648.86	-0.389604	0.396111	-0.983572	0.325326	0.432258	0.364257	No
NCAM1	1593.35	-0.393481	0.286325	-1.37425	0.169365	0.260604	0.584019	No
CD36	2455.99	-0.399365	0.258571	-1.54451	0.122466	0.202132	0.694365	No
PIGR	212267	-0.404783	0.438667	-0.922758	0.356133	0.465308	0.332259	No
ABI3BP	5022.95	-0.420964	0.302932	-1.38963	0.164641	0.256646	0.590666	No
SELL	1516.13	-0.421877	0.462624	-0.911923	0.361809	0.467705	0.330028	No
GUCA2A	6514.92	-0.428344	0.879658	-0.486943	0.626298	0.718135	0.143794	No
LYVE1	1649.55	-0.431516	0.424273	-1.01707	0.309119	0.418932	0.377857	No
FABP1	66426	-0.434345	0.569354	-0.762874	0.445539	0.546329	0.262546	No
TNFSF9	630.62	-0.435281	0.523273	-0.831843	0.405498	0.5117	0.290985	No
CLDN5	1525.22	-0.445022	0.395494	-1.12523	0.260492	0.368708	0.433318	No
CCSER1	2534.5	-0.446268	0.331013	-1.34819	0.177598	0.26979	0.568973	No
CD69	793.595	-0.452656	0.319945	-1.41479	0.15713	0.247362	0.606666	No
FCGR1A	2470.05	-0.453799	0.384179	-1.18122	0.237517	0.343319	0.464302	No
CSF3R	1386.1	-0.455296	0.4681	-0.972646	0.330729	0.438216	0.358312	No
JUN	5386.48	-0.468773	0.500912	-0.935841	0.349355	0.45907	0.338121	No
TRPA1	2734.61	-0.483708	0.353466	-1.36847	NA	NA	#VALUE!	#VALUE!
INSR	7664.85	-0.493762	0.423598	-1.16564	0.243761	0.348125	0.458264	No
POSTN	4208.57	-0.506921	0.498442	-1.01701	0.309149	0.418932	0.377857	No
GLIS3	1104.56	-0.509498	0.366184	-1.39137	0.164113	0.256646	0.590666	No
CXCR5	877.859	-0.522075	0.554496	-0.941531	0.346433	0.456488	0.340571	No
CD86	2619.25	-0.52787	0.282999	-1.86527	0.0621436	0.117164	0.931206	No
MMP1	476.246	-0.528732	0.368814	-1.4336	0.151687	0.241182	0.617656	No
KIT	1741.11	-0.545547	0.251439	-2.1697	0.0300293	0.0662417	1.17887	Yes
BEST4	2636.68	-0.556956	0.459427	-1.21229	0.225403	0.3268	0.485718	No
CD28	1408.81	-0.558553	0.320364	-1.7435	0.0812469	0.141959	0.847837	No
CCL19	746.005	-0.562888	0.615179	-0.914999	0.360192	0.467705	0.330028	No
DEFA6	503.91	-0.565989	0.564291	-1.00301	0.315857	0.424405	0.37222	No
CTLA4	1773.49	-0.593726	0.444857	-1.33464	0.181993	0.274717	0.561115	No
CD83	2135.25	-0.59838	0.321398	-1.8618	0.0626306	0.117617	0.929529	No
CCR6	941.13	-0.622424	0.313331	-1.98648	0.0469805	0.0933738	1.02978	Yes
TNFSF14	879.279	-0.631988	0.457474	-1.38147	0.167134	0.25884	0.586968	No
CD80	1291.78	-0.633612	0.364779	-1.73698	0.0823911	0.142393	0.84651	No
INSM1	2309.94	-0.635073	0.318259	-1.99546	0.0459931	0.0921938	1.0353	Yes
STAT4	2910.63	-0.636116	0.266445	-2.38742	0.0169672	0.0413472	1.38355	Yes
MEFV	965.08	-0.637317	0.384158	-1.659	0.0971163	0.165444	0.781348	No
TNXB	5432.61	-0.638561	0.365569	-1.74676	0.0806788	0.141959	0.847837	No
PDGFC	2667.03	-0.648825	0.226328	-2.86675	0.00414716	0.0136427	1.8651	Yes
TMIGD1	8725.83	-0.661976	0.61195	-1.08175	0.279364	0.391932	0.40679	No
WNT5A	1415.59	-0.663706	0.230679	-2.87718	0.00401245	0.0132913	1.87643	Yes
MMRN1	1608.92	-0.67121	0.378681	-1.7725	0.0763122	0.136701	0.864229	No
KLRG1	1046.44	-0.671257	0.369312	-1.81759	0.069127	0.127311	0.895134	No
ALDOB	1898.59	-0.696132	0.573181	-1.21451	NA	NA	#VALUE!	#VALUE!
KCNS3	1134.84	-0.699112	0.287616	-2.43071	0.0150691	0.0380805	1.4193	Yes
RORC	2498.72	-0.701838	0.287309	-2.4428	0.014574	0.0375772	1.42508	Yes
CPA3	2611	-0.713627	0.273807	-2.60631	0.00915232	0.0262991	1.58006	Yes
TBX21	701.501	-0.718176	0.48617	-1.47721	0.139619	0.225757	0.646358	No
TNFRSF9	1065.32	-0.725474	0.474066	-1.53032	0.125937	0.206433	0.685221	No
CD300A	3180.78	-0.749965	0.328411	-2.28362	0.0223941	0.0517067	1.28645	Yes
S1PR1	1107.09	-0.766964	0.371304	-2.0656	0.0388666	0.080958	1.09174	Yes
TPH1	4653.49	-0.768964	0.430259	-1.78721	0.0739033	0.134037	0.872774	No
MMP3	388.224	-0.779497	0.435354	-1.79049	0.0733752	0.133588	0.874233	No
EOMES	1152.3	-0.806629	0.43403	-1.85847	0.063103	0.11804	0.927972	No
TNFRSF11B	679.79	-0.80995	0.411579	-1.96791	0.0490788	0.095945	1.01798	Yes
MS4A8	2600.63	-0.815377	0.357461	-2.28102	0.0225472	0.0517067	1.28645	Yes
IFNG	1323.25	-0.840115	0.513525	-1.63598	0.101844	0.172882	0.762251	No
LGR5	1882.11	-0.853759	0.474503	-1.79927	0.0719762	0.131543	0.880933	No
REG3A	619.356	-0.861505	0.599156	-1.43786	0.150473	0.240052	0.619695	No
C7	2625.91	-0.861599	0.349405	-2.4659	0.0136668	0.0364194	1.43867	Yes
TIGIT	1445.13	-0.866195	0.426815	-2.02944	0.0424135	0.0864582	1.06319	Yes
BLK	1107.97	-0.881346	0.406484	-2.16822	0.0301423	0.0662417	1.17887	Yes
OTOP2	1723.78	-0.891357	0.582167	-1.5311	0.125744	0.206433	0.685221	No
HHIP	3563.61	-0.899786	0.328178	-2.74176	0.00611102	0.018545	1.73177	Yes
FOXP3	767.969	-0.90257	0.513733	-1.75689	0.0789372	0.140496	0.852334	No
CCL8	1527.37	-0.905888	0.440362	-2.05714	0.0396724	0.0818979	1.08673	Yes
CHGB	1575.97	-0.911427	0.36923	-2.46845	0.0135699	0.0363643	1.43932	Yes
ICOS	1104.76	-0.914103	0.411523	-2.22127	0.0263329	0.059249	1.22732	Yes
ACKR1	1830.76	-0.940787	0.384954	-2.44389	0.0145298	0.0375772	1.42508	Yes
ELANE	114.543	-0.958656	0.429884	-2.23003	0.0257452	0.0582012	1.23507	No
EBF1	954.212	-0.96665	0.349888	-2.76274	0.00573177	0.0176391	1.75352	Yes
SOX6	880.878	-0.980195	0.299274	-3.27525	0.00105569	0.00426751	2.36983	Yes
TNFSF15	1007.2	-1.00123	0.276922	-3.61557	0.000299683	0.00148905	2.82709	Yes
ASPN	1321.9	-1.01104	0.38286	-2.64075	0.00827237	0.0240605	1.6187	Yes
CA4	21506	-1.0168	0.599595	-1.69582	0.0899201	0.154844	0.810105	No
GATA2	1571.69	-1.01798	0.285819	-3.56163	0.000368561	0.00169042	2.77201	Yes
REG1B	1163.18	-1.023	0.515973	-1.98267	0.0474045	0.0934377	1.02948	Yes
GATA3	1161.88	-1.03281	0.402199	-2.5679	0.0102318	0.029051	1.53684	Yes
OGN	1542.54	-1.0501	0.476494	-2.2038	0.0275387	0.0613831	1.21195	Yes
TNFSF12	2332.85	-1.06029	0.351569	-3.01587	0.00256243	0.00885711	2.05271	Yes
SOX8	624.065	-1.06801	0.388096	-2.75191	0.00592489	0.0181165	1.74193	Yes
KCNJ2	1878.56	-1.0884	0.29919	-3.63783	0.000274948	0.00139522	2.85536	Yes
TNFRSF13B	2693.91	-1.09277	0.283098	-3.86004	0.000113366	0.000730754	3.13623	Yes
CACNA1A	1419.01	-1.11612	0.353116	-3.16077	0.00157353	0.00586387	2.23182	Yes
HAND2	1029.51	-1.12154	0.455966	-2.45971	0.0139051	0.0364435	1.43838	Yes
CD8B	2309.82	-1.12583	0.429663	-2.62027	0.008786	0.0253995	1.59517	Yes
PDCD1	371.576	-1.16152	0.536128	-2.16649	0.030274	0.0662417	1.17887	No
SLC16A6	871.713	-1.18379	0.348879	-3.39313	0.000690986	0.00294286	2.53123	Yes
TRDC	954.063	-1.18948	0.384547	-3.0932	0.00198013	0.00715547	2.14536	Yes
S100A12	325.929	-1.20889	0.521501	-2.31809	0.0204443	0.0485171	1.31411	No
NFATC4	1401.48	-1.21367	0.308248	-3.9373	8.24025e-05	0.000561514	3.25064	Yes
PLP1	1251.29	-1.22118	0.381415	-3.20172	0.00136609	0.00529778	2.27591	Yes
CRTAM	766.402	-1.23248	0.489006	-2.52038	0.011723	0.0325108	1.48797	Yes
KLRC2	3404.24	-1.23448	0.348704	-3.54019	0.000399845	0.00181644	2.74078	Yes
NOTCH4	1598.88	-1.24294	0.374043	-3.32298	0.000890625	0.00375576	2.4253	Yes
CCR7	2124.7	-1.25548	0.551339	-2.27715	0.022777	0.0519839	1.28413	Yes
LEF1	3276.33	-1.27211	0.334401	-3.80416	0.000142288	0.000859129	3.06594	Yes
CD1C	1203.19	-1.27265	0.407878	-3.12017	0.00180747	0.00658141	2.18168	Yes
HOPX	1811.42	-1.27485	0.354652	-3.59465	0.000324825	0.00155158	2.80923	Yes
SLC17A4	10111.5	-1.27508	0.591455	-2.15584	0.0310965	0.0674229	1.17119	Yes
CSPG4	3482.68	-1.2823	0.342053	-3.74882	0.000177667	0.00099511	3.00213	Yes
GPR84	479.071	-1.31135	0.453133	-2.89396	0.00380416	0.0127428	1.89474	No
IL10	1227.85	-1.32266	0.415878	-3.1804	0.00147072	0.00556771	2.25432	Yes
XCR1	762.172	-1.32283	0.431106	-3.06845	0.00215173	0.00765953	2.1158	Yes
TRGV9	564.393	-1.34273	0.426491	-3.14833	0.00164206	0.00607182	2.21668	Yes
FLT3	1199.22	-1.42157	0.356762	-3.98464	6.75832e-05	0.000474076	3.32415	Yes
IL1RL1	1597.11	-1.42671	0.34026	-4.193	2.75293e-05	0.000222567	3.65254	Yes
DPEP1	1044.45	-1.47646	0.483952	-3.05084	0.00228199	0.00806302	2.0935	Yes
IL23R	1392.5	-1.50517	0.342422	-4.39566	1.10435e-05	0.000107505	3.96857	Yes
RTKN2	5565.74	-1.50791	0.36964	-4.07939	4.51541e-05	0.000347395	3.45918	Yes
BACH2	1409.21	-1.54557	0.350443	-4.41034	1.03209e-05	0.000102564	3.989	Yes
KCNJ8	1036.44	-1.55521	0.409844	-3.79464	0.00014786	0.000861572	3.06471	Yes
STC1	1193.21	-1.55866	0.422309	-3.6908	0.000223547	0.00117178	2.93115	Yes
HPGDS	898.943	-1.5658	0.31455	-4.97791	6.42744e-07	1.02196e-05	4.99056	Yes
TRGC1	2165.57	-1.58538	0.391838	-4.046	5.20992e-05	0.000394465	3.40399	Yes
TRAV1-2	719.038	-1.60137	0.460968	-3.47393	0.000512903	0.00224454	2.64887	Yes
GLP2R	1390.05	-1.62244	0.311201	-5.21349	1.85317e-07	4.34415e-06	5.3621	Yes
NELL2	1775.25	-1.62747	0.344598	-4.72281	2.32603e-06	2.99869e-05	4.52307	Yes
CHP2	21706.8	-1.64621	0.457475	-3.59848	0.000320086	0.00155158	2.80923	Yes
LYPD8	13950.9	-1.65574	0.706234	-2.34446	0.0190549	0.0454459	1.3425	Yes
LTA	1050.6	-1.65832	0.456926	-3.62931	0.000284181	0.00142689	2.84561	Yes
MS4A2	2474.22	-1.65975	0.300444	-5.52434	3.30729e-08	1.26066e-06	5.8994	Yes
OSM	744.296	-1.68117	0.47552	-3.53544	0.000407091	0.00183191	2.7371	Yes
CD177	6873.79	-1.68958	0.60697	-2.78363	0.00537551	0.0170311	1.76876	Yes
AQP9	964.982	-1.73397	0.542223	-3.19788	0.0013844	0.00532546	2.27364	Yes
IL23A	988.665	-1.751	0.451792	-3.87568	0.000106326	0.000696752	3.15692	Yes
FCER2	910.011	-1.76609	0.473303	-3.73141	0.00019041	0.00103211	2.98627	Yes
IL17A	666.273	-1.80591	0.466043	-3.87499	0.000106631	0.000696752	3.15692	Yes
IGHE	889.445	-1.82015	0.418857	-4.34552	1.38945e-05	0.000127456	3.89464	Yes
NTRK2	1966.9	-1.8356	0.344953	-5.32129	1.03035e-07	2.89105e-06	5.53894	Yes
PYY	473.321	-1.88192	0.471463	-3.99166	6.56136e-05	0.000467129	3.33056	No
ABCC9	1775.98	-1.94809	0.42383	-4.59639	4.29866e-06	4.79813e-05	4.31893	Yes
CXCR1	678.923	-1.95368	0.518243	-3.76982	0.000163365	0.000937283	3.02813	Yes
SOX10	1925.51	-1.96361	0.470379	-4.17454	2.98588e-05	0.000235178	3.6286	Yes
ADGRB3	327.009	-1.9762	0.459471	-4.30102	1.7001e-05	0.000144812	3.83919	No
MADCAM1	4960.42	-1.99183	0.45746	-4.35411	1.33611e-05	0.000124966	3.90321	Yes
CLEC9A	1359.63	-2.03145	0.412039	-4.93023	8.21338e-07	1.22431e-05	4.91211	Yes
KLK10	1034.61	-2.04613	0.490337	-4.1729	3.00752e-05	0.000235178	3.6286	Yes
KCNB2	984.81	-2.0671	0.467139	-4.42502	9.64313e-06	9.78675e-05	4.00936	Yes
LILRA4	869.79	-2.10011	0.484966	-4.33043	1.48816e-05	0.000133935	3.87311	Yes
TREM1	1836.6	-2.10472	0.465342	-4.52295	6.09835e-06	6.32372e-05	4.19903	Yes
SLC26A2	27082	-2.12	0.646871	-3.27731	0.00104801	0.00426751	2.36983	Yes
FCER1A	850.67	-2.12469	0.341625	-6.21936	4.99188e-10	3.40161e-08	7.46832	Yes
IL5RA	1265.74	-2.13724	0.411076	-5.19913	2.00223e-07	4.34415e-06	5.3621	Yes
SH2D6	894.672	-2.15521	0.413491	-5.21223	1.86589e-07	4.34415e-06	5.3621	Yes
MALRD1	749.683	-2.1716	0.419629	-5.17505	2.27856e-07	4.52864e-06	5.34403	Yes
S1PR5	762.004	-2.1795	0.505685	-4.31	1.63257e-05	0.000144211	3.841	Yes
APOC3	358.519	-2.19584	0.582875	-3.76725	0.000165056	0.000937283	3.02813	No
KLRF1	1908.71	-2.19621	0.37973	-5.78361	7.3116e-09	3.48763e-07	6.45747	Yes
IGHD	44918.7	-2.21279	0.437106	-5.06237	4.14081e-07	7.05417e-06	5.15155	Yes
SLC10A2	652.478	-2.22474	0.508147	-4.37815	1.19693e-05	0.000114187	3.94238	Yes
MT1G	4142.27	-2.22807	0.477477	-4.66633	3.06623e-06	3.65648e-05	4.43694	Yes
SLC9A3	13278.4	-2.23585	0.601454	-3.71741	0.000201279	0.00107876	2.96707	Yes
IL21	988.567	-2.23631	0.486853	-4.5934	4.36075e-06	4.79813e-05	4.31893	Yes
CYP2C19	2208.76	-2.26775	0.329338	-6.88578	5.74706e-12	1.09607e-09	8.96016	Yes
MGAM	1429.26	-2.28895	0.364126	-6.28614	3.25467e-10	3.17219e-08	7.49864	Yes
IL13RA2	1959.59	-2.30261	0.489398	-4.70498	2.53893e-06	3.18702e-05	4.49662	Yes
PCDH15	1576.12	-2.30867	0.467413	-4.93925	7.8423e-07	1.2067e-05	4.9184	Yes
TRPM5	1230.55	-2.31729	0.425358	-5.44786	5.09781e-08	1.64213e-06	5.78459	Yes
MMP10	772.984	-2.32388	0.45274	-5.13292	2.85283e-07	5.33575e-06	5.2728	Yes
MT1F	3523.81	-2.32902	0.42769	-5.44557	5.16393e-08	1.64213e-06	5.78459	Yes
CXCL5	1138.47	-2.33922	0.456821	-5.12065	3.04492e-07	5.37935e-06	5.26927	Yes
MS4A3	1273.76	-2.44327	0.471694	-5.17977	2.22163e-07	4.52864e-06	5.34403	Yes
EPX	682.765	-2.45435	0.573841	-4.27706	1.89377e-05	0.000158479	3.80003	Yes
IL22	1057.6	-2.46678	0.503266	-4.90153	9.50909e-07	1.29595e-05	4.88741	Yes
AQP8	16184.5	-2.61023	0.868247	-3.00632	0.00264431	0.00907437	2.04218	Yes
FABP6	420.002	-2.61866	0.567812	-4.61185	3.99096e-06	4.64314e-05	4.33319	No
AFF2	1826.22	-2.65041	0.509791	-5.199	2.00359e-07	4.34415e-06	5.3621	Yes
TREM2	1819.86	-2.69411	0.429566	-6.27171	3.57102e-10	3.17219e-08	7.49864	Yes
MT1H	1902.33	-2.75516	0.328153	-8.39594	4.62166e-17	2.20453e-14	13.6567	Yes
AFF3	38902	-3.13739	0.566071	-5.54241	2.98342e-08	1.26066e-06	5.8994	Yes
Supplemental Table 8. Pseudobulk DE gene analysis on Dataset 3 comparing colon biopsies in ICI versus HC. Significance was set as log2fc >0.4 or <-0.4, p-adj < 0.1 and baseMean >500.

## Sheet: ST9
Gene	baseMean	log2FoldChange	lfcSE	stat	pvalue	padj	-log10(q-value)	Significance
AQP8	2489.31	5.24039	0.800141	6.54933	NA	NA	#VALUE!	#VALUE!
GUCA2A	3350.78	4.5449	0.728968	6.23471	NA	NA	#VALUE!	#VALUE!
TMIGD1	4342.19	3.36803	0.633453	5.31694	1.05529e-07	6.29215e-06	5.2012	Yes
OTOP2	774.141	3.21592	0.586886	5.47963	4.26219e-08	2.90438e-06	5.53695	Yes
CA7	2124.89	2.7454	0.580804	4.72689	2.27979e-06	9.30336e-05	4.03136	Yes
SLC26A3	22923.6	2.63655	0.877324	3.00522	0.00265391	0.0168789	1.77266	Yes
BEST4	1471.33	2.57093	0.456253	5.63489	1.75174e-08	1.39263e-06	5.85616	Yes
SLC26A2	6865.13	2.48526	0.582426	4.26708	1.98051e-05	0.000472352	3.32573	Yes
SLC17A4	4291.13	2.23324	0.663154	3.3676	0.000758257	0.00657616	2.18203	Yes
FABP1	42276	2.19872	0.819988	2.6814	0.00733145	0.0345395	1.46168	Yes
CHGA	4535.25	2.19114	0.627096	3.49411	0.000475647	0.00504186	2.29741	Yes
LYPD8	5102.94	2.00137	0.807632	2.47807	0.0132096	0.054319	1.26505	Yes
DDC	4305.16	1.94697	0.532176	3.6585	0.000253694	0.00327059	2.48537	Yes
ZBTB16	1230.69	1.74535	0.584029	2.98846	0.00280386	0.0172954	1.76207	Yes
ADAMDEC1	7047.72	1.72604	0.487128	3.5433	0.000395147	0.00475275	2.32305	Yes
CHP2	8205.15	1.72139	0.583051	2.95238	0.00315336	0.0188019	1.7258	Yes
FABP5	19461.6	1.5957	0.34452	4.63167	3.62727e-06	0.000133093	3.87585	Yes
AKR1B10	9458.55	1.57788	0.747633	2.11051	0.0348147	0.118619	0.925847	No
WFDC2	6685.61	1.54427	0.757724	2.03803	0.0415467	0.132118	0.879037	No
CCL5	6192.75	1.54296	0.4557	3.38591	0.000709431	0.00626664	2.20297	Yes
LGALS4	111872	1.53615	0.849603	1.80808	0.0705939	0.183007	0.737532	No
UBE2C	3386.54	1.53593	0.383676	4.00319	6.24952e-05	0.00110408	2.957	Yes
TYMS	13963.8	1.5001	0.43229	3.47012	0.000520229	0.00527977	2.27738	Yes
MS4A8	1599.65	1.49719	0.469048	3.19199	0.00141298	0.0112332	1.9495	Yes
HMGB2	13728.8	1.49578	0.406056	3.68367	0.000229898	0.00304615	2.51625	Yes
GPR15	4018.7	1.46684	0.4781	3.06806	0.00215451	0.0151132	1.82064	Yes
C1QC	12567	1.44345	0.36865	3.91549	9.02204e-05	0.00153697	2.81333	Yes
C1QA	7384.69	1.42218	0.345838	4.11226	3.91798e-05	0.000778698	3.10863	Yes
CD8A	4501.01	1.42074	0.470983	3.01654	0.00255678	0.0165397	1.78147	Yes
CHGB	928.818	1.37707	0.50668	2.71783	0.00657113	0.0322598	1.49134	Yes
CXCL9	7861.61	1.35812	0.669788	2.02768	0.0425928	0.133663	0.873989	No
GZMA	4052.68	1.35732	0.446906	3.03715	0.00238824	0.0161663	1.79139	Yes
TPH1	3047.98	1.32142	0.43541	3.03488	0.0024063	0.0161663	1.79139	Yes
TOP2A	7398.96	1.28497	0.375821	3.41909	0.000628311	0.00576354	2.23931	Yes
FABP2	7478.11	1.26963	0.685125	1.85314	0.063862	0.172103	0.764213	No
TNFSF9	509.373	1.26346	0.465476	2.71433	0.00664095	0.0322598	1.49134	Yes
CXCL14	6885.87	1.26218	0.691763	1.82458	0.0680639	0.180369	0.743837	No
INSM1	1602.09	1.25298	0.353846	3.54104	0.000398554	0.00475275	2.32305	Yes
HHIP	2262.51	1.2495	0.439489	2.84308	0.00446793	0.0244966	1.61089	Yes
CD177	2805.22	1.24897	0.625004	1.99833	0.0456806	0.135381	0.868444	No
CCL23	1591.2	1.24341	0.436404	2.84921	0.00438279	0.0243092	1.61423	Yes
MT1G	1251.16	1.22902	0.421964	2.91261	0.0035842	0.0203531	1.69137	Yes
TNFRSF11A	14299.5	1.2241	0.612025	2.00009	0.0454907	0.135381	0.868444	No
CLCA4	23181.4	1.19026	0.864756	1.37642	0.168693	0.311885	0.506005	No
ITGAE	3478.54	1.18659	0.338389	3.50658	0.0004539	0.00503512	2.29799	Yes
ITM2C	48561.2	1.18148	0.53545	2.20651	0.0273482	0.0980833	1.00841	Yes
NKG7	2170.08	1.17959	0.541406	2.17875	0.0293505	0.103705	0.9842	No
MKI67	14695.7	1.17782	0.466238	2.52622	0.0115298	0.0498171	1.30262	Yes
MUC2	10904.7	1.17225	1.09069	1.07478	0.282475	0.43231	0.364205	No
STMN1	10117.1	1.13744	0.326509	3.48365	0.000494624	0.00512904	2.28996	Yes
C15orf48	37273.3	1.11851	0.425736	2.62723	0.0086083	0.0394823	1.4036	Yes
CLEC10A	1497.13	1.08085	0.337769	3.19996	0.00137447	0.0112332	1.9495	Yes
CPE	3013.04	1.02711	0.340616	3.01546	0.00256591	0.0165397	1.78147	Yes
CCL13	1677.68	1.0092	0.345372	2.92207	0.00347718	0.0199833	1.69933	Yes
PLP1	705.861	0.99517	0.355452	2.79973	0.00511454	0.0273933	1.56235	Yes
IL32	15736.7	0.992118	0.31733	3.12645	0.00176928	0.0129838	1.8866	Yes
AGR2	94794.3	0.989126	0.866566	1.14143	0.25369	0.403368	0.394299	No
CRACR2A	7225.53	0.964134	0.472151	2.042	0.0411511	0.131739	0.880287	No
INAVA	9366.2	0.952073	0.653744	1.45634	0.145299	0.279466	0.553671	No
KLRD1	2217.81	0.948644	0.323759	2.9301	0.00338856	0.0197115	1.70528	Yes
S100A16	23397.3	0.899728	0.506106	1.77775	0.0754455	0.19041	0.72031	No
MAP7	7005.03	0.886717	0.452385	1.9601	0.0499846	0.143631	0.842753	No
S100P	15001.3	0.878897	0.783368	1.12195	0.261885	0.41364	0.383378	No
SPINK4	26905.4	0.87658	0.928447	0.944136	0.3451	0.495822	0.304675	No
GBP1	18988.3	0.869533	0.416442	2.088	0.0367974	0.121892	0.914026	No
SLC12A2	22359.2	0.868868	0.550135	1.57937	0.114251	0.236763	0.625687	No
TGFBR3	1685.74	0.862319	0.335061	2.57361	0.0100643	0.0444505	1.35212	Yes
NUPR1	4304.24	0.85192	0.40214	2.11847	0.0341354	0.117141	0.931291	No
HMGN2	60897.4	0.848693	0.312469	2.71609	0.00660584	0.0322598	1.49134	Yes
MYH11	12182.8	0.846167	0.618937	1.36713	0.171585	0.312474	0.505186	No
CCSER1	2227.53	0.845836	0.392217	2.15655	0.0310407	0.108871	0.963088	No
SI	5573.31	0.839763	0.766166	1.09606	0.273053	0.421509	0.375193	No
FCGBP	47714.3	0.830502	0.872162	0.952234	0.340978	0.494731	0.305631	No
TNFRSF25	7065.87	0.830405	0.343721	2.41592	0.0156953	0.0629479	1.20102	Yes
CA4	15308.9	0.821398	0.840346	0.977452	0.328345	0.482987	0.316064	No
TMPRSS2	34587.9	0.819985	0.82725	0.991218	0.321579	0.476377	0.32205	No
QDPR	3358.1	0.811501	0.23635	3.43347	0.000595901	0.00573077	2.24179	Yes
NCAM1	1447.94	0.807408	0.305867	2.63973	0.00829718	0.0384248	1.41539	Yes
KRT8	107883	0.802276	0.698487	1.14859	0.250724	0.399985	0.397956	No
CLCA1	28123.5	0.794231	0.910234	0.872557	0.382905	0.527877	0.277467	No
SOX9	8038.14	0.793568	0.523287	1.51651	0.129391	0.26042	0.584325	No
BMP4	3585.12	0.788601	0.448317	1.75902	0.0785735	0.195206	0.709507	No
ITGB7	2580.16	0.772579	0.307555	2.512	0.0120049	0.0506756	1.2952	Yes
EPCAM	109147	0.759632	0.826535	0.919056	0.358066	0.499408	0.301545	No
GSN	26373.9	0.757365	0.501648	1.50975	0.131106	0.261664	0.582256	No
FASLG	746.821	0.755033	0.40288	1.87409	0.0609179	0.166999	0.777286	No
FRZB	2690.89	0.738375	0.4041	1.82721	0.0676688	0.180324	0.743946	No
OGN	1012.29	0.735644	0.495449	1.4848	0.137596	0.265722	0.575573	No
ASCL2	1926.16	0.734971	0.464444	1.58248	0.113541	0.236763	0.625687	No
C7	1938.96	0.732694	0.424761	1.72496	0.0845354	0.198637	0.701939	No
NLRC5	14794.6	0.730817	0.319554	2.28699	0.0221965	0.0827166	1.08241	Yes
CEACAM1	42862	0.719227	0.644913	1.11523	0.264751	0.415416	0.381517	No
PIGR	201770	0.708524	0.858977	0.824847	0.409459	0.556444	0.254579	No
CD96	3619.17	0.68771	0.392999	1.7499	0.080135	0.196023	0.707694	No
CCL14	1703.64	0.681215	0.376111	1.81121	0.0701087	0.183007	0.737532	No
XDH	11060	0.660872	0.717511	0.921061	0.357018	0.499408	0.301545	No
CD3E	4597.99	0.636103	0.39708	1.60195	0.109166	0.231432	0.635576	No
DEFA6	430.116	0.635939	0.612961	1.03749	0.299509	0.452106	0.344759	No
TUBA1B	78791.9	0.624125	0.297742	2.09619	0.0360652	0.120301	0.91973	No
RORC	2127.95	0.611161	0.378911	1.61294	0.106757	0.229384	0.639437	No
IRF8	6959.22	0.609188	0.338885	1.79762	0.0722365	0.185252	0.732238	No
CD302	3515.79	0.607486	0.226765	2.67893	0.0073858	0.0345395	1.46168	Yes
MT1F	1230.72	0.595495	0.286	2.08215	0.0373287	0.122799	0.910806	No
TUBB	31225	0.594237	0.328499	1.80895	0.0704595	0.183007	0.737532	No
TRAC	9198.09	0.592356	0.472956	1.25245	0.210405	0.35096	0.454743	No
APOE	3864.16	0.583665	0.464947	1.25534	0.209356	0.35096	0.454743	No
SOX6	667.142	0.57845	0.366666	1.57759	0.114659	0.236763	0.625687	No
SLC2A1	5268.61	0.570326	0.490878	1.16185	0.245297	0.396076	0.402221	No
HLA-DRB1	26179.4	0.565001	0.488006	1.15778	0.246955	0.396625	0.401619	No
TMEM176B	20442.9	0.557745	0.36924	1.51052	0.13091	0.261664	0.582256	No
TMEM176A	16973.1	0.554713	0.405612	1.36759	0.171439	0.312474	0.505186	No
JUN	5275.94	0.552318	0.321078	1.7202	0.0853967	0.199678	0.699671	No
GZMK	2348.02	0.548052	0.512145	1.07011	0.28457	0.433673	0.362837	No
ELANE	88.6157	0.5478	0.430835	1.27148	0.203556	0.348016	0.458401	No
IFIT3	6799.73	0.53001	0.330275	1.60475	0.108548	0.231432	0.635576	No
SELENOP	36882.1	0.52955	0.644281	0.821923	0.411121	0.557115	0.254055	No
KLRC2	2236.95	0.527075	0.304511	1.73089	0.0834711	0.197108	0.705297	No
PRF1	2778.09	0.525258	0.476532	1.10225	0.270352	0.420958	0.375761	No
TRGC2	2698.87	0.518295	0.326433	1.58775	0.112342	0.236763	0.625687	No
KLRB1	2306.48	0.518218	0.383706	1.35056	0.176836	0.318305	0.497156	No
LEFTY1	6060.87	0.517251	0.770993	0.67089	0.502291	0.652841	0.185193	No
CD2	7358.44	0.51398	0.392404	1.30982	0.190255	0.331211	0.479895	No
CCL8	1221.08	0.509542	0.37275	1.36698	0.171631	0.312474	0.505186	No
GLP2R	756.427	0.5091	0.401362	1.26843	0.204644	0.348625	0.457641	No
CD8B	1593.97	0.490278	0.325262	1.50733	0.131726	0.261806	0.582021	No
CRYAB	1762.68	0.483152	0.310515	1.55597	0.119715	0.244035	0.612547	No
CD3D	3965.56	0.480772	0.408107	1.17805	0.238775	0.387401	0.41184	No
CD209	3407.3	0.476979	0.293404	1.62567	0.104019	0.224512	0.648761	No
WFDC1	2360.3	0.467862	0.365781	1.27908	0.20087	0.347155	0.459476	No
MUC13	53880.5	0.464826	0.817801	0.568385	0.569774	0.696942	0.156803	No
TINAGL1	6481.12	0.46268	0.50067	0.924122	0.355423	0.499408	0.301545	No
CD6	1206.66	0.458538	0.445019	1.03038	0.302833	0.455197	0.341801	No
SMOC2	2029.88	0.458065	0.487707	0.939221	0.347617	0.497938	0.302825	No
MPZ	1530.58	0.445144	0.254366	1.75001	0.0801162	0.196023	0.707694	No
TNXB	5065.38	0.440497	0.340796	1.29255	0.196166	0.340259	0.468191	No
CD36	2583.98	0.437874	0.280991	1.55832	0.119157	0.24394	0.612718	No
CSF1R	6265.98	0.437134	0.272813	1.60232	0.109084	0.231432	0.635576	No
CSF1	5866.37	0.436929	0.211763	2.0633	0.0390845	0.125968	0.899738	No
ZAP70	4097.21	0.422662	0.451159	0.936835	0.348844	0.498199	0.302597	No
TNFRSF17	5826.1	0.415098	0.331512	1.25213	0.210521	0.35096	0.454743	No
HLA-DRA	51686.9	0.404406	0.402383	1.00503	0.314884	0.470845	0.327122	No
MRC1	5152.11	0.39998	0.233184	1.7153	0.0862901	0.199829	0.699342	No
MGLL	8285.3	0.393706	0.445066	0.884601	0.376372	0.520375	0.283683	No
NPC2	8658.53	0.388427	0.205116	1.89369	0.0582656	0.161585	0.791598	No
MAF	13639.1	0.387362	0.231451	1.67362	0.0942051	0.208036	0.681861	No
ITGAL	8461.27	0.37972	0.386903	0.981435	0.326378	0.481989	0.316963	No
MUC1	16957.9	0.370514	0.657462	0.563552	0.573059	0.696942	0.156803	No
LGR5	1583.93	0.366321	0.60112	0.609399	0.54226	0.673927	0.171387	No
TLE4	4556.45	0.361379	0.26571	1.36005	0.173813	0.315243	0.501355	No
A2M	26238.2	0.347516	0.372743	0.93232	0.351171	0.49877	0.3021	No
RTKN2	3400.6	0.341898	0.321681	1.06285	0.287851	0.437277	0.359244	No
CRTAM	527.07	0.341615	0.375297	0.910252	0.362689	0.503664	0.297859	No
TC2N	17309.2	0.340366	0.589619	0.577264	0.563761	0.693077	0.159218	No
FCGR3A	3151.15	0.336787	0.428712	0.785578	0.432115	0.578985	0.237333	No
MS4A7	5912.95	0.33547	0.368961	0.909229	0.363229	0.503664	0.297859	No
HAND2	783.777	0.326691	0.420042	0.777758	0.436711	0.583505	0.233955	No
SEC61B	14031.4	0.320562	0.251398	1.27512	0.202268	0.348016	0.458401	No
LAG3	2494.5	0.317636	0.394971	0.804202	0.42128	0.567658	0.245914	No
PLAC8	33336.9	0.316162	0.617868	0.511698	0.608862	0.727888	0.137935	No
ACTG1	181012	0.31169	0.283639	1.0989	0.271814	0.420958	0.375761	No
CD7	1062.32	0.307839	0.359075	0.857312	0.391273	0.537433	0.269676	No
ASPN	1067.94	0.297079	0.365096	0.813702	0.415816	0.561882	0.250355	No
CD4	6360.92	0.264506	0.273576	0.966848	0.33362	0.486657	0.312777	No
SH2D6	383.177	0.256508	0.433552	0.591643	0.554089	0.684717	0.164489	No
CD52	5469.45	0.248516	0.508957	0.488285	0.625348	0.741438	0.129925	No
TRAV1-2	423.069	0.24035	0.427036	0.562834	0.573548	0.696942	0.156803	No
EOMES	1054.92	0.237111	0.380402	0.623316	0.533077	0.670913	0.173334	No
SOX10	937.077	0.236563	0.329059	0.718906	0.472199	0.620493	0.207263	No
CACNA1A	1129.71	0.233887	0.469488	0.498174	0.618361	0.735557	0.133384	No
IL2RB	3223.48	0.220201	0.433333	0.508157	0.611344	0.729027	0.137256	No
MT1H	592.38	0.212051	0.388215	0.54622	0.584915	0.706026	0.151179	No
TBX21	671.553	0.211295	0.396434	0.532988	0.594042	0.711955	0.147548	No
CD5	1136.11	0.210276	0.38702	0.543321	0.586909	0.706026	0.151179	No
CD163	6719.54	0.20184	0.434174	0.464882	0.642016	0.752437	0.12353	No
GATA3	957.096	0.198619	0.279715	0.710075	0.477657	0.625941	0.203466	No
INSR	8656.42	0.198513	0.319561	0.621205	0.534464	0.670913	0.173334	No
JAK2	10808	0.190714	0.289624	0.65849	0.510223	0.654238	0.184264	No
APP	59175.8	0.190449	0.31273	0.608988	0.542533	0.673927	0.171387	No
CYTH1	15573.1	0.185226	0.263649	0.70255	0.482336	0.630341	0.200425	No
TRPM5	499.349	0.183224	0.419879	0.436373	0.662566	0.76524	0.116203	No
ABI3BP	5637.63	0.179335	0.546675	0.328047	0.742876	0.839697	0.0758775	No
CD1D	2899.32	0.178372	0.32892	0.542296	0.587615	0.706026	0.151179	No
SLAMF8	2085.85	0.151006	0.371341	0.406651	0.684264	0.782719	0.106394	No
CXCL10	5039.2	0.150631	0.761549	0.197796	0.843205	0.918285	0.0370227	No
IL23R	931.158	0.148092	0.331342	0.446945	0.654915	0.765039	0.116316	No
TYK2	12816.3	0.144607	0.18865	0.766535	0.443358	0.590731	0.22861	No
CEACAM6	41859.8	0.14312	0.807459	0.177248	0.859314	0.925266	0.0337335	No
LTBR	15761.7	0.137176	0.31103	0.441039	0.659184	0.765039	0.116316	No
KCNB2	464.744	0.131539	0.454882	0.289172	0.77245	0.858878	0.0660687	No
LYVE1	1967.11	0.13104	0.418014	0.313483	0.753914	0.850158	0.0705004	No
SPINK1	24074.6	0.123948	0.739024	0.167718	0.866805	0.926503	0.0331529	No
SLC9A3	6221.16	0.118715	0.77226	0.153724	0.877828	0.927099	0.032874	No
TRDC	760.284	0.102618	0.38365	0.267479	0.789101	0.869286	0.0608371	No
KLRG1	1095.94	0.101193	0.357312	0.283206	0.777019	0.860398	0.0653006	No
TGFBR2	15054	0.0974686	0.220757	0.441521	0.658836	0.765039	0.116316	No
CXCL12	9128.89	0.0898406	0.301719	0.297762	0.765885	0.855887	0.0675838	No
PLAT	5819.92	0.0813309	0.350925	0.231762	0.816723	0.893525	0.0488932	No
TRGV9	412.809	0.0762623	0.361654	0.210871	0.832988	0.909234	0.0413242	No
HPGDS	598.467	0.0677523	0.363655	0.186309	0.852202	0.92177	0.0353775	No
IL6ST	20719.4	0.0634345	0.215005	0.295037	0.767965	0.855887	0.0675838	No
PROX1	1772.51	0.0606053	0.37082	0.163436	0.870175	0.926503	0.0331529	No
BMP7	988.123	0.0591273	0.425945	0.138815	0.889597	0.93384	0.0297273	No
PSTPIP2	2711.48	0.0588592	0.436469	0.134853	0.892728	0.93384	0.0297273	No
CIITA	11129.7	0.0540595	0.465903	0.116032	0.907627	0.939129	0.0272749	No
TNFSF13B	3328.12	0.0537206	0.449931	0.119397	0.904961	0.938405	0.0276098	No
TCF7	3839.07	0.0496026	0.400202	0.123944	0.90136	0.937286	0.0281279	No
ITGA4	10601.1	0.04607	0.294733	0.156311	0.875788	0.927099	0.032874	No
FZD4	2234.71	0.0446154	0.235128	0.18975	0.849505	0.92177	0.0353775	No
XCR1	572.909	0.0421108	0.341696	0.12324	0.901917	0.937286	0.0281279	No
TNFSF12	2060.57	0.0419988	0.161578	0.259929	0.794918	0.873678	0.0586488	No
GZMB	2681.71	0.0364522	0.60664	0.0600887	0.952085	0.966265	0.0149038	No
CD247	3848.12	0.0345303	0.385356	0.0896063	0.9286	0.955836	0.0196168	No
NTRK2	1138.58	0.0309049	0.407303	0.0758769	0.939517	0.961695	0.0169629	No
NELL2	1140.43	0.028323	0.391987	0.0722548	0.942399	0.962579	0.0165636	No
ALDOB	2191.4	0.0201113	0.720338	0.0279193	NA	NA	#VALUE!	#VALUE!
SOX8	554.629	0.0199933	0.332365	0.0601546	0.952033	0.966265	0.0149038	No
ANXA2	112701	0.0154044	0.366483	0.042033	0.966472	0.97671	0.0102342	No
CD27	5502.98	0.0120448	0.387045	0.03112	0.975174	0.981508	0.00810633	No
TGFBR1	4984.87	0.0113421	0.172813	0.0656323	0.947671	0.965895	0.0150701	No
CLDN5	1829.63	0.001222	0.369735	0.00330508	0.997363	0.997363	0.00114678	No
ANXA3	9682.11	-0.00811548	0.435673	-0.0186274	0.985138	0.987532	0.00544897	No
ITLN1	20403.4	-0.0164067	0.900355	-0.0182225	0.985461	0.987532	0.00544897	No
IGHA2	130800	-0.0190087	0.6148	-0.0309184	0.975335	0.981508	0.00810633	No
TIGIT	1417.74	-0.0205984	0.386702	-0.0532669	0.957519	0.969717	0.013355	No
IFIT2	2588.9	-0.0251099	0.293361	-0.0855938	0.931789	0.955836	0.0196168	No
TRGC1	1460.04	-0.0274988	0.316662	-0.0868397	0.930799	0.955836	0.0196168	No
TREM2	647.004	-0.0323166	0.315528	-0.102421	0.918423	0.948242	0.023081	No
PRNP	4609.87	-0.0452475	0.272248	-0.166199	0.868	0.926503	0.0331529	No
ADGRB3	182.209	-0.0460697	0.28806	-0.159931	0.872936	0.927099	0.032874	No
CASP10	8773.48	-0.0554745	0.36291	-0.15286	0.878509	0.927099	0.032874	No
PYY	273.391	-0.0590855	0.467083	-0.126499	0.899337	0.937286	0.0281279	No
ITGA1	9140.88	-0.0598021	0.320089	-0.18683	0.851794	0.92177	0.0353775	No
TYROBP	2807.9	-0.0698289	0.405679	-0.172129	0.863336	0.926503	0.0331529	No
APOC3	170.131	-0.0749375	0.550493	-0.136128	0.89172	0.93384	0.0297273	No
VCAM1	5306.02	-0.0797875	0.282257	-0.282677	0.777425	0.860398	0.0653006	No
CCL18	6157.02	-0.082382	0.604819	-0.136209	0.891656	0.93384	0.0297273	No
IRF7	3733.53	-0.0882996	0.181395	-0.48678	0.626414	0.741438	0.129925	No
IL16	10342	-0.0922485	0.379359	-0.24317	0.807874	0.885876	0.0526273	No
EPHA2	7919.78	-0.0945413	0.527691	-0.17916	0.857812	0.925266	0.0337335	No
FLT3	919.126	-0.10814	0.290334	-0.372466	0.709546	0.805842	0.0937502	No
PDGFC	3168.11	-0.124878	0.464892	-0.268617	0.788224	0.869286	0.0608371	No
CD86	3246.88	-0.132072	0.299387	-0.441142	0.65911	0.765039	0.116316	No
REG4	43255.3	-0.14504	0.886559	-0.163599	0.870047	0.926503	0.0331529	No
DPEP1	806.152	-0.145974	0.443072	-0.329459	0.741809	0.839697	0.0758775	No
ZFP36L1	24933.1	-0.146142	0.25835	-0.565676	0.571614	0.696942	0.156803	No
S100A11	50219.3	-0.149831	0.3511	-0.426747	0.669564	0.771454	0.11269	No
CD28	1718.49	-0.155152	0.323874	-0.479051	0.631903	0.744241	0.128286	No
CCL24	3661.05	-0.161477	0.538825	-0.299684	0.764419	0.855887	0.0675838	No
SPARCL1	9809.8	-0.166609	0.409565	-0.406795	0.684159	0.782719	0.106394	No
SSR4	58494.4	-0.1667	0.346612	-0.480941	0.630558	0.744241	0.128286	No
PDCD1	337.219	-0.177632	0.316149	-0.561862	0.57421	0.696942	0.156803	No
CLEC9A	758.002	-0.17769	0.377857	-0.470258	0.638171	0.749772	0.125071	No
FCGR1A	3248.52	-0.192771	0.517299	-0.372649	0.70941	0.805842	0.0937502	No
HOPX	1560.51	-0.193492	0.267845	-0.722402	0.470048	0.619372	0.208048	No
TNFRSF1A	20550.5	-0.203226	0.335671	-0.605431	0.544893	0.675101	0.170631	No
IRF1	38154.7	-0.207318	0.474673	-0.43676	0.662285	0.76524	0.116203	No
KCNJ2	1870.7	-0.216795	0.351517	-0.616741	0.537406	0.672815	0.172104	No
FGFR1	5923.4	-0.221159	0.334912	-0.660349	0.50903	0.654238	0.184264	No
EPX	294.15	-0.224558	0.539746	-0.416043	0.677378	0.778577	0.108698	No
CALD1	4392.98	-0.22777	0.366557	-0.621378	0.534351	0.670913	0.173334	No
KLRF1	1000.07	-0.230756	0.378405	-0.609813	0.541986	0.673927	0.171387	No
NFKBID	2181.33	-0.232246	0.173511	-1.33851	0.180731	0.320408	0.494296	No
JAK1	18988.6	-0.236344	0.242163	-0.97597	0.329079	0.482987	0.316064	No
CSPG4	3088.59	-0.240392	0.386991	-0.621182	0.53448	0.670913	0.173334	No
IDO1	20708.4	-0.24127	0.800151	-0.30153	0.76301	0.855887	0.0675838	No
LYZ	40473.5	-0.251448	0.378019	-0.665173	0.50594	0.654238	0.184264	No
BLK	1228.47	-0.263271	0.452039	-0.582407	0.560292	0.690593	0.160778	No
IKZF1	9245.01	-0.263768	0.3082	-0.855835	0.392089	0.537433	0.269676	No
OLFM4	79463.1	-0.265296	0.895387	-0.296292	0.767007	0.855887	0.0675838	No
ACKR1	1970.47	-0.271932	0.320433	-0.848641	0.396081	0.541349	0.266523	No
TNFRSF13B	2711.25	-0.272725	0.288189	-0.946339	0.343976	0.495743	0.304744	No
ALOX5AP	4464.66	-0.282635	0.442219	-0.639128	0.522739	0.666702	0.176068	No
SLAMF7	20364.2	-0.282657	0.505917	-0.558703	0.576365	0.697781	0.156281	No
ITGB2	6852.39	-0.293351	0.29305	-1.00103	0.316814	0.472251	0.325827	No
CCL11	1982.08	-0.293851	0.727611	-0.403857	0.686318	0.78319	0.106133	No
CYP2C19	1152.66	-0.301728	0.478919	-0.630018	0.528682	0.670913	0.173334	No
STAT4	3686.46	-0.304061	0.306403	-0.992357	0.321023	0.476377	0.32205	No
IL18R1	2190.15	-0.305381	0.203721	-1.49902	0.133869	0.2649	0.576918	No
FCER1G	9260.97	-0.310821	0.468296	-0.663728	0.506864	0.654238	0.184264	No
CD40	5064.95	-0.313907	0.329825	-0.951739	0.34123	0.494731	0.305631	No
FABP6	175.353	-0.324003	0.495376	-0.654054	0.513077	0.656133	0.183008	No
NLRP1	5299.28	-0.350018	0.234147	-1.49487	0.134949	0.2649	0.576918	No
TNFRSF9	1310.12	-0.352343	0.372345	-0.94628	0.344006	0.495743	0.304744	No
MS4A2	1889.79	-0.354808	0.365493	-0.970765	0.331666	0.48529	0.313999	No
ICOS	1235.88	-0.359557	0.334746	-1.07412	0.282769	0.43231	0.364205	No
SLC10A2	347.773	-0.365055	0.502738	-0.726134	0.467757	0.618061	0.208969	No
TPSAB1	6459.83	-0.365323	0.480191	-0.760786	0.446785	0.59199	0.227685	No
KIT	2438.97	-0.377218	0.475794	-0.792819	0.427883	0.574931	0.240385	No
S100B	2887.37	-0.379142	0.308546	-1.2288	0.219146	0.360544	0.443041	No
TCF4	5870.43	-0.383753	0.284066	-1.35093	0.176718	0.318305	0.497156	No
MEF2C	5964.89	-0.384243	0.266099	-1.44398	0.148743	0.283802	0.546984	No
STMN3	1018.86	-0.39438	0.282296	-1.39704	0.162401	0.304981	0.515727	No
CD300A	4025.86	-0.394662	0.374085	-1.05501	0.291423	0.441297	0.355269	No
KCNS3	1471.16	-0.395207	0.470278	-0.84037	0.400701	0.546098	0.262729	No
TGFB1	9499.87	-0.399318	0.324461	-1.23071	0.21843	0.360544	0.443041	No
MS4A3	611.648	-0.405088	0.440317	-0.919991	0.357577	0.499408	0.301545	No
IL1R2	7063.51	-0.411202	0.655327	-0.627476	0.530347	0.670913	0.173334	No
PDGFRA	6103.37	-0.412545	0.44556	-0.925902	0.354497	0.499408	0.301545	No
POSTN	6359.42	-0.414673	0.543225	-0.763355	0.445252	0.591602	0.22797	No
IRF4	17474.5	-0.416259	0.360902	-1.15338	0.248753	0.398171	0.39993	No
C4A	9338.09	-0.428329	0.383335	-1.11738	0.263834	0.415342	0.381594	No
IGHE	632.151	-0.440054	0.373536	-1.17808	0.238765	0.387401	0.41184	No
LILRA4	523.03	-0.441734	0.406117	-1.0877	0.276727	0.425802	0.370792	No
LAMA3	9570.75	-0.443784	0.642086	-0.691159	0.489465	0.63791	0.195241	No
LILRB4	3483.45	-0.444853	0.480865	-0.92511	0.354909	0.499408	0.301545	No
IFNG	1571.99	-0.447513	0.67677	-0.661248	0.508453	0.654238	0.184264	No
RGCC	3227.12	-0.450413	0.252154	-1.78626	0.0740566	0.187899	0.726076	No
CLU	11718.8	-0.455007	0.488203	-0.932004	0.351335	0.49877	0.3021	No
C3AR1	2367.53	-0.467575	0.414526	-1.12797	0.259331	0.410966	0.386194	No
LTA	830.48	-0.472773	0.339206	-1.39377	0.163389	0.30556	0.514903	No
LRMP	5344.87	-0.472805	0.254121	-1.86055	0.0628082	0.171197	0.766503	No
XBP1	65189.8	-0.473655	0.359338	-1.31813	0.18746	0.327539	0.484737	No
CCR6	1322.69	-0.490448	0.279837	-1.75262	0.0796673	0.196023	0.707694	No
IL21	562.546	-0.493909	0.369535	-1.33657	0.181363	0.320408	0.494296	No
TNIP1	27052.9	-0.494138	0.394242	-1.25339	0.210064	0.35096	0.454743	No
CD1C	1216.53	-0.496665	0.414361	-1.19863	0.230672	0.378112	0.42238	No
PLCG2	10266.3	-0.499999	0.295179	-1.69389	0.090287	0.204711	0.688859	No
IL10RA	5994.27	-0.503169	0.323898	-1.55348	0.120308	0.244201	0.612253	No
LEF1	3314.15	-0.508583	0.245037	-2.07553	0.0379372	0.123621	0.907907	No
KLF2	3939.34	-0.518398	0.256147	-2.02384	0.042987	0.134018	0.872836	No
TNFSF14	1226.97	-0.523757	0.378476	-1.38386	0.166401	0.308846	0.510258	No
LST1	2494.67	-0.525846	0.352586	-1.4914	0.135857	0.264996	0.576761	No
GATA2	1868.79	-0.527801	0.302949	-1.74221	0.0814713	0.196272	0.707142	No
ADGRL2	5118.72	-0.539621	0.319568	-1.6886	0.0912966	0.204711	0.688859	No
EBF1	1162.71	-0.543035	0.242316	-2.24102	0.0250245	0.0918208	1.03706	Yes
IL1RL1	1561.12	-0.547486	0.346558	-1.57978	0.114156	0.236763	0.625687	No
MMRN1	2281.51	-0.551201	0.352819	-1.56228	0.118223	0.24307	0.614268	No
PCDH15	878.627	-0.552354	0.449557	-1.22866	0.219199	0.360544	0.443041	No
FCER1A	539.193	-0.552412	0.325053	-1.69945	0.0892341	0.204638	0.689014	No
SERPINF1	7592.77	-0.564762	0.329259	-1.71525	0.0862992	0.199829	0.699342	No
ABCC9	1268.61	-0.56509	0.27853	-2.02883	0.0424758	0.133663	0.873989	No
NFATC4	1537.61	-0.56654	0.234818	-2.41267	0.015836	0.0629479	1.20102	Yes
CD79A	15278.9	-0.567553	0.488995	-1.16065	0.245783	0.396076	0.402221	No
BANK1	5373.51	-0.567797	0.551777	-1.02903	0.303465	0.455197	0.341801	No
PTPRC	14845.2	-0.576785	0.420653	-1.37117	0.170323	0.312474	0.505186	No
POU2AF1	11211.4	-0.578251	0.387974	-1.49044	0.136109	0.264996	0.576761	No
MADCAM1	3422.36	-0.583297	0.301209	-1.93652	0.0528041	0.148162	0.829263	No
BCL3	16799.9	-0.584304	0.297941	-1.96114	0.0498627	0.143631	0.842753	No
ZBP1	8643.6	-0.58942	0.339802	-1.7346	0.0828114	0.196523	0.706587	No
TRAF1	3014.34	-0.589839	0.345395	-1.70772	0.0876879	0.202063	0.694512	No
IL10	1255.52	-0.60029	0.418734	-1.43358	0.151691	0.288274	0.540195	No
FOXP3	970.523	-0.601136	0.428931	-1.40147	0.161072	0.303682	0.517581	No
FCRL5	6433.78	-0.616797	0.308676	-1.9982	0.0456945	0.135381	0.868444	No
CXCR5	1375.77	-0.63252	0.575198	-1.09966	0.271482	0.420958	0.375761	No
TNFRSF13C	4149.88	-0.635545	0.508286	-1.25037	0.211164	0.35096	0.454743	No
CD69	1291.83	-0.655468	0.492019	-1.3322	0.182794	0.321745	0.492488	No
TNFRSF18	796.569	-0.656939	0.242435	-2.70975	0.0067334	0.0322598	1.49134	Yes
MALRD1	486.41	-0.658905	0.491426	-1.3408	0.179985	0.320408	0.494296	No
TNFSF15	1291.99	-0.661997	0.314935	-2.10201	0.0355523	0.119426	0.922902	No
IL5RA	844.609	-0.664389	0.331941	-2.00152	0.0453359	0.135381	0.868444	No
LTB	2568.02	-0.669114	0.49644	-1.34782	0.177715	0.318685	0.496638	No
CD80	1966.14	-0.674914	0.373239	-1.80826	0.0705657	0.183007	0.737532	No
CD34	3818.65	-0.687233	0.296159	-2.32049	0.0203145	0.0775202	1.11059	Yes
BACH2	1349.94	-0.692942	0.356689	-1.94271	0.0520515	0.146915	0.832935	No
CD59	35310	-0.70221	0.40255	-1.7444	0.0810886	0.196272	0.707142	No
NFKBIA	9602.65	-0.7074	0.419077	-1.688	0.0914118	0.204711	0.688859	No
PTGDS	6487.33	-0.717012	0.602215	-1.19062	0.233801	0.381928	0.418018	No
IL3RA	3687.1	-0.718278	0.413962	-1.73513	0.0827175	0.196523	0.706587	No
TNF	2177.16	-0.725583	0.417376	-1.73844	0.0821335	0.196523	0.706587	No
CD14	5938.93	-0.727112	0.391983	-1.85496	0.0636023	0.172103	0.764213	No
S1PR1	1644.23	-0.727388	0.243109	-2.99202	0.00277138	0.0172954	1.76207	Yes
AFF3	14347.9	-0.727557	0.55126	-1.31981	0.186899	0.327539	0.484737	No
PLVAP	4936.87	-0.731974	0.331333	-2.20918	0.0271621	0.0980833	1.00841	Yes
IGHD	30529.4	-0.734613	0.294908	-2.49099	0.0127388	0.053302	1.27326	Yes
CCL20	3813.65	-0.741752	0.498975	-1.48655	0.137133	0.265722	0.575573	No
IL22	592.184	-0.743402	0.442694	-1.67927	0.0930999	0.206552	0.684971	No
FXYD5	7333.88	-0.743955	0.32335	-2.30077	0.0214044	0.081031	1.09135	Yes
MZB1	25436.8	-0.75407	0.426532	-1.76791	0.0770763	0.192489	0.715594	No
CCDC80	4809.4	-0.755564	0.388693	-1.94386	0.0519128	0.146915	0.832935	No
JAK3	3265.72	-0.756186	0.410251	-1.84323	0.0652954	0.174977	0.757019	No
CCL2	4178.84	-0.761817	0.508902	-1.49698	0.134398	0.2649	0.576918	No
PPIF	19976.5	-0.77187	0.577263	-1.33712	0.181184	0.320408	0.494296	No
COL18A1	15100.6	-0.778818	0.354912	-2.1944	0.0282068	0.100408	0.998233	No
CTLA4	2866.29	-0.78225	0.388101	-2.01558	0.0438437	0.134061	0.872699	No
FGF7	6993.76	-0.792501	0.475247	-1.66756	0.0954034	0.209712	0.678378	No
KCNJ8	1040.65	-0.797632	0.331788	-2.40404	0.0162149	0.0639215	1.19435	Yes
MS4A1	8438.57	-0.802113	0.726854	-1.10354	0.269792	0.420958	0.375761	No
S1PR5	525.916	-0.803954	0.398159	-2.01918	0.0434687	0.134061	0.872699	No
CXCR4	299.237	-0.804007	0.489484	-1.64256	0.100474	0.217846	0.661851	No
CR2	1991.39	-0.825492	0.652709	-1.26472	0.205973	0.348786	0.457441	No
TNFRSF1B	13481	-0.844189	0.484054	-1.744	0.0811594	0.196272	0.707142	No
CPA3	4307.74	-0.847186	0.479037	-1.76852	0.076974	0.192489	0.715594	No
THBS1	27771.7	-0.848632	0.535222	-1.58557	0.112837	0.236763	0.625687	No
BATF	3179.98	-0.860512	0.517211	-1.66375	0.0961614	0.210408	0.676937	No
IFITM2	20348.6	-0.875707	0.416097	-2.10458	0.0353283	0.119426	0.922902	No
CCR7	2571.36	-0.876356	0.486243	-1.8023	0.0714979	0.184349	0.73436	No
GLIS3	2098.87	-0.88122	0.570714	-1.54407	0.122572	0.247742	0.606001	No
NOTCH4	2039.07	-0.882132	0.304249	-2.89937	0.00373914	0.0209832	1.67813	Yes
PECAM1	18620.7	-0.892034	0.388614	-2.29542	0.0217088	0.0815362	1.08865	Yes
IGFBP5	33873.6	-0.89423	0.539583	-1.65726	0.0974665	0.21229	0.67307	No
CD19	2725.32	-0.902649	0.535757	-1.68481	0.0920252	0.205122	0.687989	No
CDH5	3234.9	-0.90433	0.332044	-2.72353	0.00645889	0.0322598	1.49134	Yes
TM4SF1	11056.3	-0.908961	0.653095	-1.39178	0.163991	0.30556	0.514903	No
VWF	5547.7	-0.911138	0.328597	-2.77281	0.00555741	0.0291306	1.53565	Yes
MCAM	6257.78	-0.913835	0.376015	-2.43031	0.0150858	0.0615036	1.2111	Yes
SHANK3	6528.14	-0.916527	0.296789	-3.08815	0.00201408	0.0145563	1.83695	Yes
CD44	31864.2	-0.917039	0.457655	-2.00378	0.0450938	0.135381	0.868444	No
MRC2	3274.99	-0.917699	0.464114	-1.97731	0.0480061	0.140484	0.852373	No
TNFAIP3	11293.5	-0.91787	0.411416	-2.231	0.0256809	0.09351	1.02914	Yes
CCL19	1323.66	-0.92829	0.642376	-1.44509	0.148433	0.283802	0.546984	No
SERPINA1	39798.3	-0.928732	0.460563	-2.01651	0.0437464	0.134061	0.872699	No
TIMP2	32860.6	-0.933064	0.48297	-1.93193	0.0533679	0.148868	0.827198	No
CTSL	6564.55	-0.948809	0.529486	-1.79194	0.0731424	0.186572	0.729154	No
CD83	3847.33	-0.95899	0.38099	-2.5171	0.0118324	0.0503933	1.29763	Yes
CD22	4808.86	-0.970996	0.680718	-1.42643	0.153744	0.291016	0.536083	No
NOS2	16368.5	-1.00074	0.791672	-1.26408	0.2062	0.348786	0.457441	No
CD79B	3276.26	-1.00182	0.403452	-2.48312	0.0130236	0.0540195	1.26745	Yes
COL6A2	9751.56	-1.00217	0.483253	-2.07381	0.0380971	0.123621	0.907907	No
IL1R1	12793.3	-1.05022	0.406191	-2.58553	0.00972299	0.0433445	1.36307	Yes
GREM1	21890.9	-1.10867	0.653243	-1.69718	0.0896634	0.204639	0.689013	No
COL5A1	16980.8	-1.10982	0.522943	-2.12227	0.0338154	0.116884	0.932246	No
TRPA1	6014.18	-1.1163	0.5623	-1.98524	0.0471174	0.138735	0.857815	No
DUSP1	7132.35	-1.11751	0.661113	-1.69035	0.0909608	0.204711	0.688859	No
RGS5	10271	-1.12998	0.50301	-2.24643	0.0246762	0.0912445	1.03979	Yes
LAMP3	2488.39	-1.14985	0.491324	-2.34032	0.0192674	0.0741175	1.13008	Yes
IL23A	1071.68	-1.15617	0.36888	-3.13428	0.00172276	0.0128399	1.89144	Yes
COL3A1	33633.6	-1.16597	0.486876	-2.3948	0.0166294	0.0650181	1.18697	Yes
FCGR3B	12206.6	-1.17534	0.624862	-1.88096	0.0599777	0.165372	0.781538	No
AFF2	1164.1	-1.19398	0.455665	-2.6203	0.00878514	0.0399096	1.39892	Yes
LCN2	39956.7	-1.20203	0.945345	-1.27152	0.203543	0.348016	0.458401	No
ALOX5	6723.04	-1.20798	0.361225	-3.34413	0.000825399	0.00703063	2.15301	Yes
VCAN	8524.33	-1.22708	0.44716	-2.74417	0.00606646	0.0311151	1.50703	Yes
IL7R	8925.35	-1.28128	0.418671	-3.06036	0.00221072	0.0152828	1.8158	Yes
C3	12792.6	-1.28172	0.507751	-2.52431	0.0115927	0.0498171	1.30262	Yes
SLC16A6	1422.95	-1.31652	0.545417	-2.41379	0.0157876	0.0629479	1.20102	Yes
SPARC	42033.5	-1.3336	0.524101	-2.54455	0.0109418	0.0478828	1.31982	Yes
F3	15075.4	-1.34028	0.565282	-2.37099	0.0177403	0.0687978	1.16243	Yes
CAV1	11693.3	-1.38482	0.644704	-2.148	0.0317141	0.110421	0.956949	No
OSMR	5925.81	-1.40886	0.496364	-2.83837	0.00453452	0.0245792	1.60943	Yes
REG3A	1215.61	-1.4112	0.71931	-1.96189	0.0497759	0.143631	0.842753	No
THY1	3294.82	-1.41924	0.371763	-3.8176	0.000134758	0.00207354	2.68329	Yes
IL13RA2	1837.25	-1.42352	0.482937	-2.94763	0.00320225	0.0188577	1.72451	Yes
GPR84	769.023	-1.42483	0.51717	-2.75505	0.0058683	0.0304258	1.51676	Yes
FCER2	1158.41	-1.43896	0.554464	-2.59523	0.00945275	0.0425374	1.37123	Yes
NOTCH3	2605	-1.45058	0.411902	-3.52167	0.000428831	0.00487029	2.31244	Yes
IL17A	820.223	-1.45332	0.415927	-3.49417	0.000475538	0.00504186	2.29741	Yes
PLAUR	10206.3	-1.4574	0.456009	-3.19599	0.00139353	0.0112332	1.9495	Yes
GNLY	2884.07	-1.46626	0.752781	-1.9478	0.0514393	0.146915	0.832935	No
BASP1	13672.8	-1.49026	0.499112	-2.98582	0.00282818	0.0172954	1.76207	Yes
MMP14	31628.2	-1.50971	0.557439	-2.70829	0.00676307	0.0322598	1.49134	Yes
MMP12	18673.7	-1.51398	0.556827	-2.71894	0.00654906	0.0322598	1.49134	Yes
PDGFRB	7753.7	-1.57752	0.497487	-3.17098	0.00151924	0.0118539	1.92614	Yes
DUSP4	5301.5	-1.60189	0.572852	-2.79634	0.00516856	0.0273933	1.56235	Yes
SELL	4723.64	-1.78026	0.493945	-3.60417	0.000313152	0.00393089	2.40551	Yes
TIMP1	16983.2	-1.81326	0.527287	-3.43885	0.00058419	0.00573077	2.24179	Yes
COL4A1	28946.4	-1.83187	0.519089	-3.52901	0.000417125	0.00485289	2.314	Yes
CD55	36833.9	-1.85129	0.406491	-4.55432	5.25556e-06	0.000179064	3.74699	Yes
ITGA5	14324.5	-1.90564	0.631411	-3.01807	0.0025439	0.0165397	1.78147	Yes
COL1A1	47479.9	-1.9101	0.603145	-3.16689	0.00154076	0.0118539	1.92614	Yes
CCL4L2	6905.96	-1.9454	0.657117	-2.96051	0.00307129	0.0185443	1.73179	Yes
STC1	2310.51	-1.9575	0.464851	-4.21103	2.54209e-05	0.000551171	3.25871	Yes
ITGAX	14864.6	-1.9775	0.529494	-3.73471	0.000187934	0.00256128	2.59154	Yes
TLR2	7348.28	-2.05778	0.66881	-3.07677	0.00209254	0.0148977	1.82688	Yes
ACSL1	22794.5	-2.16596	0.686833	-3.15354	0.00161301	0.0122128	1.91319	Yes
MGAM	2107.82	-2.20102	0.580067	-3.79442	0.000147989	0.00220597	2.6564	Yes
MEFV	3647.04	-2.26085	0.66514	-3.39906	0.000676172	0.00608555	2.2157	Yes
ACSL4	13830.7	-2.32465	0.616921	-3.76815	0.000164462	0.00237722	2.62393	Yes
TNC	26092	-2.44423	0.63141	-3.87107	0.000108359	0.00178232	2.74901	Yes
SOCS3	29047.2	-2.56365	0.639569	-4.0084	6.11306e-05	0.00110408	2.957	Yes
MMP9	8466.84	-2.58858	0.597776	-4.33034	1.48878e-05	0.000373763	3.4274	Yes
WNT5A	6725.9	-2.5967	0.633948	-4.09608	4.20209e-05	0.000801759	3.09596	Yes
DUOX2	26125.9	-2.85449	0.857466	-3.32898	0.000871634	0.0072942	2.13702	Yes
S100A9	31279.3	-2.99371	0.777594	-3.84996	0.000118136	0.00187837	2.72622	Yes
DUOXA2	13416.7	-3.09779	0.82458	-3.75681	0.000172092	0.00241434	2.6172	Yes
TREM1	5296.73	-3.09882	0.695708	-4.4542	8.4208e-06	0.00024142	3.61723	Yes
CXCR1	2168.86	-3.1234	0.719924	-4.33852	1.43446e-05	0.000373763	3.4274	Yes
TNFRSF11B	4456.35	-3.17655	0.747702	-4.24841	2.15289e-05	0.000489015	3.31068	Yes
MMP10	2094.11	-3.20514	0.53718	-5.96661	2.42231e-09	2.88861e-07	6.53931	Yes
S100A12	1771.12	-3.27813	0.722533	-4.537	5.70609e-06	0.000181454	3.74123	Yes
CSF3R	11516.4	-3.33096	0.748602	-4.44957	8.60405e-06	0.00024142	3.61723	Yes
KLK10	4168.66	-3.5588	1.03936	-3.42402	0.000617016	0.00576354	2.23931	Yes
PLAU	13815.2	-3.68197	0.779821	-4.72156	2.34047e-06	9.30336e-05	4.03136	Yes
S100A8	13036.5	-3.68981	0.888602	-4.15238	3.29038e-05	0.000682397	3.16596	Yes
REG1B	8814.44	-3.69215	1.07602	-3.43129	0.000600709	0.00573077	2.24179	Yes
AQP9	5833.94	-3.88458	0.819053	-4.74278	2.1081e-06	9.30336e-05	4.03136	Yes
OSM	5583.8	-4.17674	0.790189	-5.28574	1.25195e-07	6.63536e-06	5.17814	Yes
IL1B	20842.8	-5.09289	0.875936	-5.81423	6.09129e-09	5.81109e-07	6.23574	Yes
CXCL5	17679.4	-5.81474	0.873847	-6.65419	2.84865e-11	6.79403e-09	8.16787	Yes
MMP1	27655.5	-6.24656	0.993762	-6.28577	3.26225e-10	5.18698e-08	7.28509	Yes
MMP3	24245	-6.52456	0.951683	-6.85582	7.09057e-12	3.3822e-09	8.4708	Yes
Supplemental Table 9. Pseudobulk DE gene analysis on Dataset 3 comparing colon biopsies in ICI versus UC PRE. Significance was set as log2fc >0.4 or <-0.4, p-adj < 0.1 and baseMean >500.

## Sheet: ST10
Gene	baseMean	log2FoldChange	lfcSE	stat	pvalue	padj	-log10(q-value)	Significance
MMP1	4356.24	3.41523	0.970802	3.51795	0.00043489	0.0170968	1.76708	yes
SPINK1	10616.2	-2.18516	0.614454	-3.55626	0.00037617	0.0170968	1.76708	yes
C15orf48	26739.2	-2.44891	0.672138	-3.64346	0.000269	0.0170968	1.76708	yes
GPR15	3900.82	-2.68481	0.759452	-3.53519	0.00040748	0.0170968	1.76708	yes
LGALS4	94777	-2.93416	0.839202	-3.49637	0.00047164	0.0170968	1.76708	yes
PHGR1	74019.9	-3.03177	0.812782	-3.73011	0.00019139	0.0170968	1.76708	yes
FABP1	63313.6	-3.34771	0.908358	-3.68545	0.00022829	0.0170968	1.76708	yes
CA4	10499.4	-3.53308	0.93495	-3.7789	0.00015752	0.0170968	1.76708	yes
ZBTB16	709.079	1.75512	0.531625	3.30143	0.00096192	0.0236395	1.62636	yes
IL3RA	870.508	1.1549	0.350834	3.29186	0.00099527	0.0236395	1.62636	yes
MUC1	8206.3	-1.71088	0.524905	-3.25941	0.00111643	0.0236395	1.62636	yes
ITM2C	59915.1	-1.81619	0.561676	-3.23352	0.00122273	0.0236395	1.62636	yes
ADAMDEC1	10264.2	-1.9346	0.579031	-3.3411	0.00083446	0.0236395	1.62636	yes
SLC26A2	20711.9	-2.6731	0.824222	-3.24318	0.00118204	0.0236395	1.62636	yes
GUCA2A	1260.17	-3.10776	0.932604	-3.33235	0.00086116	0.0236395	1.62636	yes
IL18R1	1253.08	0.954631	0.297335	3.21062	0.00132447	0.024006	1.61968	yes
ITLN1	13676.6	-2.84775	0.907041	-3.1396	0.00169179	0.0272567	1.56453	yes
AQP8	10362.8	-3.64489	1.15982	-3.14263	0.00167436	0.0272567	1.56453	yes
LYPD8	8786.17	-2.64343	0.861539	-3.06826	0.0021531	0.0328631	1.48329	yes
CD69	1516.26	1.43061	0.471191	3.03615	0.00239618	0.0347446	1.45911	yes
BANK1	4178.99	2.22222	0.743156	2.99024	0.00278757	0.0356257	1.44824	yes
ALOX5AP	1967.03	1.25363	0.421662	2.97307	0.00294834	0.0356257	1.44824	yes
ITGAX	3566.66	1.03481	0.347365	2.97902	0.00289171	0.0356257	1.44824	yes
EPCAM	57971.2	-2.10395	0.70353	-2.99057	0.00278461	0.0356257	1.44824	yes
CST3	10473.5	-1.06338	0.361081	-2.94498	0.00322979	0.0362476	1.44072	yes
KRT8	97907.1	-1.72417	0.588181	-2.93136	0.00337478	0.0362476	1.44072	yes
WFDC2	1460.19	-2.49861	0.851412	-2.93467	0.00333902	0.0362476	1.44072	yes
TFF3	10832	-2.02279	0.704271	-2.87218	0.00407653	0.0422212	1.37447	yes
DDC	5190.06	-1.89434	0.667802	-2.83668	0.00455855	0.0455855	1.34117	yes
CD19	3401.99	2.08618	0.747638	2.79037	0.00526485	0.0508936	1.29334	yes
S100A16	8527.97	-1.76412	0.635242	-2.77708	0.00548494	0.0513107	1.28979	yes
CCR6	1063.6	1.43849	0.526013	2.73471	0.00624355	0.0565821	1.24732	yes
MS4A1	5393.16	2.57076	0.952005	2.70037	0.00692629	0.0578302	1.23785	yes
CD1C	870.395	1.73887	0.643022	2.70422	0.00684656	0.0578302	1.23785	yes
MUC2	12916.4	-2.49024	0.923056	-2.69782	0.00697951	0.0578302	1.23785	yes
PIGR	117128	-2.02926	0.756017	-2.68414	0.00727168	0.0585774	1.23227	yes
ICOS	712.357	1.1455	0.433285	2.64375	0.00819926	0.0625733	1.20361	yes
TMEM176B	19200.2	-1.16727	0.440968	-2.64706	0.00811957	0.0625733	1.20361	yes
MMP3	1673.19	2.74234	1.04599	2.62176	0.00874762	0.0626411	1.20314	yes
FCER2	1164.99	1.96606	0.746276	2.63449	0.00842632	0.0626411	1.20314	yes
LEFTY1	3988.96	-2.25708	0.862286	-2.61756	0.00885616	0.0626411	1.20314	yes
SPINK4	10731.9	-2.61376	1.01449	-2.57643	0.00998255	0.0689272	1.16161	yes
S1PR1	1096.07	1.31159	0.512326	2.56007	0.010465	0.0705781	1.15133	yes
IL1R2	177.226	1.73802	0.681424	2.55058	0.0107545	0.0708818	1.14947	no
CCR7	1745.06	2.05466	0.817845	2.51228	0.0119953	0.076209	1.11799	yes
FABP2	5896.2	-2.02191	0.808134	-2.50195	0.0123511	0.076209	1.11799	yes
AGR2	47284.3	-2.0362	0.811596	-2.50888	0.0121114	0.076209	1.11799	yes
CXCR5	1502.46	2.00831	0.813412	2.46899	0.0135493	0.0791885	1.10134	yes
SELL	2560.14	1.81666	0.733963	2.47514	0.0133183	0.0791885	1.10134	yes
TMEM176A	12356.4	-0.987175	0.400272	-2.46626	0.0136532	0.0791885	1.10134	yes
KLF2	1876.12	0.974796	0.398985	2.44319	0.0145582	0.0827818	1.08207	yes
SELENOP	34314.8	-1.24351	0.517762	-2.4017	0.0163191	0.0910101	1.04091	yes
NOS2	4415.26	-1.43788	0.600977	-2.39257	0.0167306	0.091545	1.03837	yes
CEACAM6	23845.9	-1.66809	0.700679	-2.38068	0.0172807	0.0928037	1.03243	yes
CD7	46.617	1.05645	0.451275	2.34104	0.0192299	0.0996291	1.00161	no
ABCC9	636.055	0.997954	0.427262	2.33569	0.0195073	0.0996291	1.00161	yes
NUPR1	5388.13	-0.95673	0.409865	-2.33426	0.0195823	0.0996291	1.00161	yes
CXCL14	8732.77	-1.53097	0.661007	-2.31612	0.0205518	0.102759	0.988179	no
TNFRSF11A	7263.15	-1.40181	0.609105	-2.30142	0.0213677	0.105028	0.978696	no
CEACAM1	21259.3	-1.61703	0.70494	-2.29385	0.0217992	0.105363	0.977313	no
SOX9	4574.57	-1.51054	0.667648	-2.26247	0.0236683	0.112521	0.948765	no
CD80	589.995	0.996151	0.451878	2.20447	0.0274914	0.12457	0.904586	no
C1QC	4069.14	-1.24003	0.559755	-2.2153	0.0267392	0.12457	0.904586	no
TNFRSF17	2792.85	-1.35863	0.615415	-2.20766	0.027268	0.12457	0.904586	no
LTBR	4714.63	-1.01829	0.46458	-2.19185	0.0283906	0.125209	0.902364	no
S100P	5597.96	-1.89028	0.862989	-2.19039	0.0284959	0.125209	0.902364	no
SERPINF1	6266.92	0.766782	0.353419	2.16961	0.0300365	0.128107	0.892427	no
MGLL	6414.94	-1.08757	0.501965	-2.16662	0.0302637	0.128107	0.892427	no
MS4A8	1287.99	-1.36374	0.630255	-2.16379	0.0304806	0.128107	0.892427	no
FLT3	867.919	1.08781	0.512453	2.12275	0.0337752	0.137736	0.860953	no
STAT4	1540	0.698993	0.330065	2.11775	0.0341965	0.137736	0.860953	no
INAVA	4294.78	-1.25593	0.590338	-2.12748	0.0333801	0.137736	0.860953	no
HAND2	636.829	1.04847	0.49761	2.10701	0.035117	0.139506	0.855407	no
CD28	1851.18	1.10502	0.535878	2.06208	0.0392004	0.152512	0.816696	no
TINAGL1	3562.7	-1.05917	0.514276	-2.05954	0.0394428	0.152512	0.816696	no
LTB	1866.54	1.43458	0.709645	2.02155	0.0432224	0.156574	0.805281	no
CTLA4	1716.01	1.10991	0.545766	2.03367	0.0419852	0.156574	0.805281	no
IL32	5750.57	-0.929331	0.460634	-2.0175	0.0436429	0.156574	0.805281	no
ANXA2	51690.2	-1.02723	0.509375	-2.01664	0.0437326	0.156574	0.805281	no
LYZ	27013.2	-1.09867	0.540057	-2.03436	0.0419151	0.156574	0.805281	no
MYH11	20743.4	-1.52046	0.752236	-2.02125	0.0432536	0.156574	0.805281	no
GSN	26004.7	-0.980845	0.490273	-2.00061	0.0454344	0.158747	0.799295	no
SSR4	10887.3	-1.22411	0.610431	-2.00532	0.0449291	0.158747	0.799295	no
CLU	5555.1	1.25463	0.640121	1.95999	0.0499973	0.172018	0.764427	no
CA7	1298.27	-1.48658	0.759857	-1.95639	0.050419	0.172018	0.764427	no
LTA	791.26	1.43269	0.747612	1.91636	0.0553196	0.180255	0.744113	no
IL7R	6618.94	0.992415	0.517551	1.91752	0.0551721	0.180255	0.744113	no
GATA3	338.899	0.963389	0.50007	1.92651	0.0540409	0.180255	0.744113	no
JUN	13975.5	-1.0465	0.545451	-1.9186	0.0550344	0.180255	0.744113	no
OSM	540.696	1.5105	0.80322	1.88056	0.0600325	0.193438	0.713458	no
ACKR1	1261.61	0.922057	0.493665	1.86778	0.0617928	0.196922	0.705706	no
TNF	1069.46	1.03661	0.557982	1.85779	0.0631995	0.197136	0.705235	no
DUSP23	915.195	-0.720541	0.387879	-1.85765	0.0632194	0.197136	0.705235	no
PTPRC	13970.4	0.948802	0.513842	1.84649	0.0648218	0.199982	0.699009	no
DUSP1	7987.85	1.35971	0.741048	1.83485	0.0665282	0.203086	0.69232	no
IRF8	4519.44	0.618889	0.340259	1.81888	0.0689301	0.208226	0.681464	no
C1QB	2214.66	-1.0471	0.580237	-1.80461	0.0711358	0.212674	0.672286	no
FXYD5	5369.07	0.55419	0.316829	1.74918	0.0802605	0.237506	0.624326	no
TNFSF15	451.779	0.871668	0.507037	1.71914	0.0855889	0.250715	0.60082	no
IGHD	555.956	1.63342	0.965454	1.69187	0.090671	0.262829	0.580326	no
BASP1	4239.58	0.677745	0.401664	1.68734	0.0915371	0.262829	0.580326	no
TUBA1B	57892.9	-0.772067	0.460252	-1.67749	0.0934469	0.265682	0.575637	no
TRDV2	198.094	1.15827	0.705334	1.64216	0.100557	0.275108	0.560497	no
TNFRSF13B	1217.16	0.938192	0.567307	1.65377	0.0981751	0.275108	0.560497	no
NOTCH4	739.349	0.76655	0.46665	1.64267	0.100452	0.275108	0.560497	no
OTOP2	738.769	-1.52839	0.929938	-1.64354	0.100272	0.275108	0.560497	no
TREM1	1611.9	1.39068	0.854405	1.62766	0.103597	0.278615	0.554996	no
C3	8969.75	1.24567	0.766438	1.62527	0.104106	0.278615	0.554996	no
IL10	695.611	1.06027	0.663115	1.59893	0.109837	0.278615	0.554996	no
TNFSF9	233.518	1.03395	0.644726	1.6037	0.108779	0.278615	0.554996	no
CCL4	2162.13	0.852049	0.533121	1.59823	0.109992	0.278615	0.554996	no
TIGIT	2064.11	0.84058	0.521069	1.61318	0.106705	0.278615	0.554996	no
MMRN1	1987.37	0.808199	0.500396	1.61512	0.106285	0.278615	0.554996	no
CDH5	2144.09	0.606183	0.376174	1.61144	0.107083	0.278615	0.554996	no
OLFM4	25435.5	-1.41775	0.888307	-1.59602	0.110485	0.278615	0.554996	no
JAK3	4521.55	0.917902	0.578518	1.58664	0.112593	0.279078	0.554275	no
C1QA	3218.34	-0.807431	0.508355	-1.58832	0.112213	0.279078	0.554275	no
RTKN2	1858.83	0.730323	0.464406	1.5726	0.115812	0.284624	0.545729	no
GZMK	1222.46	1.00617	0.644518	1.56112	0.118496	0.286365	0.54308	no
SEC61B	2324.73	-0.880677	0.562683	-1.56514	0.117551	0.286365	0.54308	no
TNFRSF1A	6989.82	-0.708107	0.455893	-1.55323	0.120368	0.288486	0.539876	no
PTGDS	7751.66	1.3061	0.846671	1.54262	0.122922	0.292192	0.534332	no
IFNG	487.783	0.831906	0.547052	1.52071	0.128333	0.297734	0.526172	no
ADGRB3	556.981	0.830715	0.545593	1.52259	0.127861	0.297734	0.526172	no
CD40	2964.34	0.657748	0.43157	1.52408	0.127488	0.297734	0.526172	no
NPC2	5980.98	-0.438659	0.289396	-1.51577	0.129576	0.298231	0.525447	no
FOLR3	190.087	1.29292	0.863394	1.49748	0.134268	0.301842	0.52022	no
S100A11	10790.1	-0.759789	0.506915	-1.49885	0.133913	0.301842	0.52022	no
LGR5	1818.89	-1.13897	0.760463	-1.49774	0.134201	0.301842	0.52022	no
CD8B	1926.93	0.939837	0.641915	1.46411	0.143163	0.319363	0.495715	no
S100A12	414.708	1.26764	0.870806	1.45571	0.145472	0.321282	0.493114	no
PLAC8	26890.6	-0.891723	0.613734	-1.45295	0.146239	0.321282	0.493114	no
S1PR5	221.73	1.1929	0.834395	1.42965	0.152816	0.333006	0.477548	no
NOTCH3	2021.87	0.52916	0.371083	1.42599	0.153872	0.333006	0.477548	no
LEF1	3583.38	0.483642	0.340123	1.42196	0.155038	0.333044	0.477499	no
CD3E	3772.72	0.702089	0.496377	1.41443	0.157237	0.335284	0.474587	no
TRAC	6948.11	0.877582	0.62513	1.40384	0.160367	0.33849	0.470454	no
ASCL2	1023.18	-0.892829	0.637067	-1.40147	0.161075	0.33849	0.470454	no
CD209	3280.26	-0.491876	0.355891	-1.3821	0.166942	0.348296	0.458052	no
REG4	15966.3	-1.34325	0.975241	-1.37735	0.168403	0.348835	0.45738	no
CD86	2135.88	0.582002	0.425727	1.36708	0.171601	0.350452	0.455371	no
CCL20	1862.03	-0.700752	0.512431	-1.36751	0.171467	0.350452	0.455371	no
ACTG1	105448	-0.544969	0.410894	-1.3263	0.18474	0.374648	0.426377	no
CLEC9A	681.957	0.74863	0.57308	1.30633	0.191442	0.385542	0.413928	no
KCNJ8	882.613	0.780183	0.601645	1.29675	0.194717	0.389153	0.40988	no
FCER1A	1467.94	-0.77474	0.599056	-1.29327	0.195918	0.389153	0.40988	no
CXCR1	657.026	1.11373	0.895324	1.24394	0.213521	0.400505	0.397392	no
FCN1	684.106	0.811939	0.64094	1.26679	0.205229	0.400505	0.397392	no
LYVE1	1537.22	0.706989	0.562295	1.25733	0.208635	0.400505	0.397392	no
FYB1	3987.68	0.652612	0.531604	1.22763	0.219587	0.400505	0.397392	no
KLRF1	670.004	0.525929	0.417365	1.26012	0.207626	0.400505	0.397392	no
UBE2C	1475.26	-0.444306	0.359059	-1.23742	0.215932	0.400505	0.397392	no
SOX6	1718.79	-0.475219	0.382435	-1.24261	0.21401	0.400505	0.397392	no
FABP5	12212.1	-0.516113	0.40971	-1.2597	0.207776	0.400505	0.397392	no
MKI67	7800.27	-0.51659	0.41813	-1.23548	0.216653	0.400505	0.397392	no
APP	28138.2	-0.66764	0.534479	-1.24914	0.211613	0.400505	0.397392	no
IGHA2	769.554	-0.671774	0.544339	-1.23411	0.217161	0.400505	0.397392	no
CD59	17776.8	-0.673031	0.53961	-1.24725	0.212304	0.400505	0.397392	no
MZB1	15536.4	-0.791899	0.643618	-1.23039	0.218552	0.400505	0.397392	no
TREM2	853.425	0.898085	0.75315	1.19244	0.233089	0.411446	0.385687	no
TRAV1-2	415.504	0.80491	0.666611	1.20747	0.227253	0.411446	0.385687	no
CCDC80	3139.18	0.760991	0.643545	1.1825	0.237008	0.411446	0.385687	no
SOX8	492.622	0.750535	0.636527	1.17911	0.238355	0.411446	0.385687	no
XCR1	582.64	0.599936	0.506229	1.18511	0.235975	0.411446	0.385687	no
CD3D	2876.53	0.593695	0.501581	1.18365	0.236553	0.411446	0.385687	no
OSMR	2661.86	0.390471	0.326613	1.19551	0.231886	0.411446	0.385687	no
KIT	2108.3	-0.467472	0.388206	-1.20419	0.228517	0.411446	0.385687	no
F3	7352.51	-0.798783	0.671288	-1.18993	0.234075	0.411446	0.385687	no
S100A8	1912.87	1.18893	1.01389	1.17265	0.240937	0.413442	0.383586	no
TM4SF1	4506.99	-0.740938	0.633885	-1.16888	0.242451	0.413592	0.383427	no
TNFSF13B	1863.36	0.457027	0.394218	1.15933	0.246324	0.417742	0.379092	no
STMN1	7112.85	-0.507433	0.449076	-1.12995	0.258497	0.435838	0.360675	no
PROX1	1646.79	-0.477791	0.425999	-1.12158	0.262042	0.439262	0.357277	no
PYY	288.42	0.682422	0.615603	1.10854	0.267627	0.446046	0.350621	no
CSPG4	2330.57	0.664354	0.604946	1.0982	0.272116	0.450934	0.345887	no
TRGC1	907.388	0.584592	0.539697	1.08318	0.278727	0.454105	0.342843	no
TRGC2	1582.57	0.428948	0.394746	1.08664	0.277195	0.454105	0.342843	no
RORC	2441.78	-0.474541	0.437354	-1.08503	0.27791	0.454105	0.342843	no
NTRK2	1115.41	0.680761	0.635206	1.07172	0.283847	0.459865	0.33737	no
IL1B	1957.75	0.884727	0.828252	1.06819	0.285437	0.459871	0.337364	no
CRYAB	2098.64	0.433535	0.419013	1.03466	0.300829	0.481991	0.316961	no
CD1D	1611.37	0.266455	0.262903	1.01351	0.310815	0.495255	0.305171	no
A2M	18885.9	-0.618585	0.61342	-1.00842	0.313253	0.496412	0.304158	no
RGS5	5353.97	-0.495941	0.497475	-0.996916	0.318805	0.502465	0.298894	no
CAV1	3118.44	-0.443147	0.462021	-0.95915	0.337483	0.529028	0.276522	no
CALD1	12046.6	-0.549803	0.583816	-0.941739	0.346326	0.539971	0.26763	no
IL1R1	6092.99	0.405211	0.433587	0.934555	0.350018	0.542809	0.265353	no
MRC1	3356.91	0.452828	0.500844	0.90413	0.365927	0.561475	0.25067	no
IL1RL1	1153.39	0.348801	0.384436	0.907305	0.364245	0.561475	0.25067	no
NEUROD1	791.465	0.560289	0.622524	0.900028	0.368105	0.561845	0.250383	no
HLA-DRB1	9531.98	-0.592694	0.663488	-0.8933	0.371697	0.564356	0.248447	no
CCSER1	2486.57	0.377263	0.428106	0.881237	0.378189	0.571224	0.243194	no
TNFAIP3	7131.71	0.329975	0.378828	0.871042	0.383731	0.576591	0.239132	no
QDPR	2915.61	-0.270609	0.316408	-0.855254	0.392411	0.584066	0.233538	no
CPE	2511.09	-0.355046	0.416443	-0.852566	0.3939	0.584066	0.233538	no
POSTN	6799.18	-0.49161	0.577659	-0.851039	0.394748	0.584066	0.233538	no
CYTH1	4619.96	0.356581	0.423312	0.842359	0.399587	0.585254	0.232656	no
INSM1	994.017	-0.467069	0.553421	-0.843966	0.398688	0.585254	0.232656	no
VWF	2640.62	0.367381	0.445245	0.82512	0.409303	0.596472	0.22441	no
TIMP1	4973.33	0.628744	0.77037	0.816159	0.414409	0.600894	0.221202	no
SH2D6	207.044	0.563801	0.705822	0.798786	0.424414	0.612339	0.213008	no
MT1G	237.254	0.635456	0.80697	0.787459	0.431013	0.61766	0.209251	no
TRGV9	716.779	0.458283	0.586393	0.781529	0.434492	0.61766	0.209251	no
WNT5A	3349.42	-0.476234	0.608524	-0.782605	0.433859	0.61766	0.209251	no
CLDN5	889.084	0.521398	0.671443	0.776533	0.437434	0.61881	0.208443	no
TGFBR2	7579.68	0.335703	0.442617	0.75845	0.448182	0.630936	0.200015	no
ALOX5	3354.62	0.333573	0.445096	0.749441	0.453592	0.635467	0.196907	no
ZFP36L1	12275.9	0.438862	0.592825	0.740289	0.459125	0.640126	0.193735	no
CACNA1A	960.236	0.481636	0.656631	0.733496	0.463256	0.642795	0.191927	no
CCL23	584.543	0.362149	0.502503	0.720691	0.471099	0.647483	0.188772	no
TPSAB1	676.973	-0.536076	0.743823	-0.720704	0.471092	0.647483	0.188772	no
BEST4	551.312	-0.554655	0.801192	-0.692288	0.488757	0.668582	0.174845	no
TNFRSF1B	5545.37	0.237197	0.35329	0.671393	0.50197	0.683433	0.165304	no
CSF3R	1189.81	0.519141	0.788152	0.658681	0.5101	0.691258	0.16036	no
VCAN	4267.31	0.337198	0.530113	0.636087	0.52472	0.707762	0.150113	no
BATF	409.524	0.200957	0.322873	0.622401	0.533678	0.716513	0.144776	no
CD8A	1127.59	0.320534	0.519711	0.616753	0.537398	0.718181	0.143766	no
TPH1	2162.43	-0.316627	0.53315	-0.59388	0.552592	0.7351	0.133654	no
FOXP3	506.931	0.367321	0.632647	0.580611	0.561503	0.736221	0.132992	no
NFKBIA	6678.05	0.288192	0.500633	0.575656	0.564848	0.736221	0.132992	no
CD4	3278.25	0.21539	0.373516	0.576656	0.564172	0.736221	0.132992	no
TUBB	8071.5	-0.165827	0.289017	-0.573762	0.566129	0.736221	0.132992	no
CD44	22491.6	-0.255122	0.439076	-0.581042	0.561212	0.736221	0.132992	no
S100A9	3473.15	0.535855	0.968581	0.553238	0.580101	0.750079	0.124893	no
TRDC	982.418	0.257723	0.468328	0.550306	0.58211	0.750079	0.124893	no
PLVAP	5503.59	-0.243547	0.445437	-0.546759	0.584544	0.750079	0.124893	no
HPGDS	935.046	0.243202	0.458266	0.5307	0.595627	0.756101	0.12142	no
KLRB1	1985.7	0.241028	0.454732	0.530044	0.596081	0.756101	0.12142	no
MCAM	3740.74	0.215893	0.412297	0.523635	0.600532	0.756101	0.12142	no
MEF2C	3166.65	0.194677	0.374022	0.520496	0.602718	0.756101	0.12142	no
S100B	1431.59	0.188074	0.357939	0.525435	0.599281	0.756101	0.12142	no
MS4A2	1147.41	-0.207683	0.401402	-0.517395	0.604881	0.756101	0.12142	no
CPA3	3586.25	-0.177941	0.356097	-0.499698	0.617288	0.768298	0.11447	no
MS4A7	5283.48	-0.163634	0.342955	-0.477129	0.633271	0.784822	0.105229	no
LILRA4	1838.12	0.154202	0.333494	0.462384	0.643806	0.794484	0.0999148	no
IGHE	97.0412	0.47858	1.06352	0.449997	0.652713	0.802062	0.0957921	no
FCGR3B	2307.79	0.297797	0.669192	0.44501	0.656313	0.802505	0.095552	no
LAMP3	3485.76	0.136146	0.309424	0.439997	0.65994	0.802505	0.095552	no
CD14	5297.9	-0.198721	0.457671	-0.434201	0.664142	0.802505	0.095552	no
PHLDA2	358.524	-0.258666	0.590734	-0.437872	0.661479	0.802505	0.095552	no
GLIS3	1096.8	0.203643	0.487403	0.417812	0.676085	0.811326	0.0908045	no
JAK1	11059.5	-0.179699	0.43144	-0.416509	0.677038	0.811326	0.0908045	no
GATA2	2043.52	0.198065	0.480131	0.412524	0.679955	0.811469	0.0907278	no
TGFB1	20332.7	-0.266264	0.675726	-0.394041	0.693551	0.824302	0.0839137	no
S100A4	1685.75	-0.138609	0.367062	-0.377619	0.705714	0.835335	0.0781394	no
COL1A2	24033.8	0.213542	0.607217	0.351673	0.725083	0.844475	0.0734133	no
IL10RA	5656.27	0.165647	0.463722	0.357213	0.720932	0.844475	0.0734133	no
IFITM2	2616.48	-0.132494	0.373636	-0.354608	0.722884	0.844475	0.0734133	no
CCL5	3433.53	-0.181297	0.507199	-0.357447	0.720757	0.844475	0.0734133	no
CD79A	6817.55	0.247301	0.769898	0.321212	0.74805	0.86428	0.0633453	no
FCER1G	6285.05	0.175524	0.546238	0.321333	0.747958	0.86428	0.0633453	no
COL1A1	27985.1	0.185467	0.614836	0.301653	0.762917	0.867631	0.061665	no
CTSL	5683.08	0.137645	0.447278	0.307738	0.758282	0.867631	0.061665	no
TOP2A	3752.55	-0.113183	0.375172	-0.301684	0.762893	0.867631	0.061665	no
IL13RA2	854.347	-0.23706	0.76737	-0.308925	0.757379	0.867631	0.061665	no
TGFBR1	4446.99	0.0825796	0.281645	0.293204	0.769366	0.871548	0.0597089	no
C7	2206.58	0.188436	0.743598	0.253411	0.79995	0.887601	0.051782	no
SPARC	16800.1	0.17186	0.66377	0.258916	0.7957	0.887601	0.051782	no
GZMB	859.259	0.150616	0.593225	0.253894	0.799578	0.887601	0.051782	no
MAF	9653.17	0.098745	0.393585	0.250886	0.801902	0.887601	0.051782	no
TLE4	3245.07	-0.0782954	0.293115	-0.267115	0.78938	0.887601	0.051782	no
JAK2	5120.9	-0.0853257	0.320798	-0.265979	0.790255	0.887601	0.051782	no
SPARCL1	10113.9	0.129634	0.562635	0.230406	0.817776	0.90044	0.045545	no
APOE	2353.42	0.124485	0.546186	0.227916	0.819711	0.90044	0.045545	no
COL6A2	9314.92	0.137006	0.666643	0.205516	0.837169	0.902524	0.0445413	no
COL3A1	35487.3	0.134681	0.620567	0.217029	0.828186	0.902524	0.0445413	no
FCGR3A	1237.28	0.108949	0.527535	0.206524	0.836382	0.902524	0.0445413	no
HMGB2	7935.81	0.0942344	0.452602	0.208206	0.835068	0.902524	0.0445413	no
PECAM1	9946.18	-0.110654	0.499968	-0.221322	0.824842	0.902524	0.0445413	no
NCAM1	1040.62	-0.083402	0.439819	-0.189628	0.849601	0.90611	0.042819	no
GZMA	1227.1	-0.0934198	0.493538	-0.189286	0.849869	0.90611	0.042819	no
HLA-DRA	16413.3	-0.105122	0.544813	-0.19295	0.846998	0.90611	0.042819	no
NKG7	583.1	0.10144	0.560688	0.180921	0.85643	0.90976	0.0410729	no
TNFRSF11B	1906.35	0.132792	0.779568	0.17034	0.864743	0.915239	0.0384657	no
OGN	1294.87	0.114203	0.692208	0.164984	0.868957	0.915387	0.0383952	no
CCL8	795.427	0.0957861	0.590764	0.162139	0.871196	0.915387	0.0383952	no
TPSB2	1488.32	-0.0801921	0.549091	-0.146045	0.883886	0.925368	0.0336857	no
RGCC	1611.68	-0.0466933	0.341338	-0.136795	0.891193	0.9289	0.0320312	no
PDGFRA	6603.13	-0.0586203	0.438553	-0.133667	0.893666	0.9289	0.0320312	no
TYROBP	1596.52	0.0620492	0.495206	0.1253	0.900286	0.932439	0.0303795	no
TCF4	2331.14	0.0491857	0.445568	0.110389	0.912101	0.941314	0.0262654	no
IRF7	100.856	0.055142	0.529707	0.104099	0.917091	0.943107	0.0254388	no
CLEC10A	1867.66	0.0437303	0.480712	0.0909698	0.927517	0.950459	0.0220668	no
PLP1	686.667	-0.026776	0.534832	-0.0500643	0.960071	0.980354	0.00861691	no
TRPM5	803.842	-0.0183568	0.70744	-0.0259483	0.979299	0.996479	0.00153173	no
ASPN	1211.93	0.00630214	0.485914	0.0129696	0.989652	0.997064	0.00127716	no
HMGN2	32112	-0.0016114	0.298788	-0.0053931	0.995697	0.997064	0.00127716	no
KLRC2	1351.28	-0.001848	0.502135	-0.0036803	0.997064	0.997064	0.00127716	no
TYK2	5738.74	-0.0037923	0.322102	-0.0117737	0.990606	0.997064	0.00127716	no
LST1	515.701	-0.0069104	0.402824	-0.017155	0.986313	0.997064	0.00127716	no
Supplemental Table 10. Pseudobulk DE gene analysis of Xenium Dataset 1 comparing colon biopsies in UC PRE Non-Responders versus UC PRE Responders. Significance was set as log2fc >0.4 or <-0.4, p-adj < 0.1 and baseMean >500.

[truncated: 1 more sheets: ST11]
