# Supplementary material for: Single-cell spatial transcriptomics of formalin-fixed, paraffin-embedded biopsies reveals colitis-associated cell networks
Source: J Clin Invest. 2026 Jun 9;136(14):e202488. doi: 10.1172/JCI202488 (PMC13367960; doi:10.1172/JCI202488)
Supplement: Supporting data values [file jci-136-202488-s340.xlsx]

## Sheet: Fig.2B
	HS31-HC	HS32-PRE-VDZ-R	HS33-HC	HS34-PRE-VDZ-R	HS35-HC	HS36-PRE-VDZ-R	HS37-HC	HS38-PRE-VDZ-R	HS39-HC	HS40-HC	HS41-HC	HS42-HC	HS43-HC	HS44-PRE-VDZ-R	HS46--PRE-VDZ-NR	HS48-PRE-VDZ-NR	HS50-PRE-VDZ-NR
ALOX5	-1.13303	-0.0084977	-1.12429	1.07229	-0.53707	0.785328	-0.94259	-0.61571	-0.404174	-0.970498	-0.870892	-0.615672	0.817533	-0.0022048	1.78303	1.70933	1.05712
AQP8	2.05422	-0.83618	0.948021	-0.861153	-0.597028	-0.875041	1.99764	0.433686	-0.0595057	0.152927	0.935414	0.523864	-0.760421	-0.59163	-0.86901	-0.739764	-0.856042
BANK1	-0.581327	-0.398692	-0.637035	-0.090142	-0.47354	-0.45326	-0.737803	-0.613081	-0.617428	-0.470071	-0.690576	-0.674852	0.395665	0.19753	2.2435	2.29648	1.30463
BASP1	-0.738585	-0.193942	-0.951641	0.840665	-0.446078	0.508087	-0.926305	-0.7308	-0.861429	-0.479702	-0.894702	-0.933654	0.549924	0.320144	2.35865	1.37974	1.19963
BEST4	2.38864	-0.670989	1.59483	-0.803404	1.19883	-0.77004	-0.643855	-0.169826	-0.560971	1.2686	0.0380784	-0.666584	-0.618399	-0.458578	-0.806438	0.348808	-0.6687
C15orf48	1.0485	-0.752996	0.995583	-1.08158	-0.212659	-0.590978	0.520056	0.417342	1.28341	1.33311	0.536179	1.19431	-0.474584	-0.0123342	-1.38806	-1.60802	-1.20728
C3	-0.667596	0.19535	-0.685076	0.605255	-0.488997	-0.249756	-0.674605	-0.603506	-0.618427	-0.606207	-0.694613	-0.622421	0.443984	0.276841	-0.406056	2.37321	2.42262
C7	0.429129	-0.256358	0.421772	-0.611431	3.06301	-1.04792	-0.743577	-0.666275	-0.585665	0.48788	-0.85291	1.20046	-0.0181123	-0.127379	-0.935584	0.280215	-0.0372541
CA7	2.4341	-0.80567	1.17566	-0.987587	0.958284	-0.944719	-0.50388	-0.125349	-0.455945	1.08651	1.07242	-0.759615	-0.336431	-0.0295513	-1.02994	0.0829345	-0.831219
CD19	-0.547148	-0.342956	-0.542852	0.00684119	-0.152205	-0.3279	-0.801385	-0.642675	-0.694479	-0.584767	-0.8061	-0.788489	0.15968	0.0929008	1.77554	2.18945	2.00654
CD1D	-0.709013	0.294226	-0.805047	1.44155	0.0221101	-0.127614	-1.15814	0.127123	-0.808615	-0.192485	-1.38848	-1.11465	0.100007	-0.11188	0.745495	1.64306	2.04235
CD44	-1.42474	0.237091	-1.3404	1.4939	-0.709182	0.98781	-0.932706	-0.493195	-0.484044	-1.00102	-0.970366	-0.0723456	1.2588	0.660894	1.46577	0.482344	0.841391
CD79A	-1.04975	-0.0064052	-1.01323	1.5409	-0.985598	1.09534	-0.958368	-0.234008	-0.731464	-0.99078	-0.789103	-0.871963	0.995369	0.429033	1.19768	1.06456	1.3078
CLDN5	1.08009	-0.383419	1.07044	-0.64941	3.12907	-0.737817	-0.710764	-0.319806	-0.558901	0.498072	-0.682628	-0.33029	-0.427365	-0.472353	-0.558021	0.427679	-0.374582
CLU	-0.713586	0.392537	-0.735924	0.37394	-0.292869	-0.446346	-0.493002	-0.579238	-0.639233	-0.59208	-0.597281	-0.208191	0.110197	-0.14802	-0.33213	1.9622	2.93903
COL1A1	-1.38245	1.02305	-1.15581	0.18943	-1.14569	1.12363	-0.155897	-0.0761116	-0.459686	-1.02971	-0.281302	-0.274274	-0.0011235	0.318158	2.65638	-0.0413466	0.69276
DDC	0.606682	-0.643743	0.491054	-0.73516	3.30253	-0.735774	-0.451403	-0.293932	0.395065	0.587483	-0.3804	0.541514	-0.513083	-0.100262	-0.86715	-0.533895	-0.669525
DUSP1	-0.266029	-0.75695	1.60665	-0.669812	-0.689338	-0.818546	0.362093	-0.688527	-0.301613	-0.143242	1.55163	-0.691319	1.08284	-0.657616	2.28917	-0.638624	-0.570773
EPCAM	0.992132	-0.538967	0.959606	-1.0057	0.372246	-0.645865	0.926468	0.317638	0.955235	0.889732	1.06753	1.13717	-0.992346	-0.258532	-1.56912	-1.64166	-0.965552
FABP1	1.5738	-0.539261	2.17001	-0.933693	-0.0206901	-0.765991	0.935591	0.538289	0.39369	0.319979	0.815914	0.329123	-0.803474	-0.628091	-1.1234	-1.19417	-1.06762
FABP2	0.817876	-0.247615	0.00302407	-0.596575	3.59659	-0.618578	0.119272	0.00933493	-0.155912	0.0270858	-0.309955	0.0138326	-0.565206	-0.360862	-0.657885	-0.552768	-0.521656
FCER1G	-0.866027	0.749136	-0.492904	0.537824	-0.791163	0.650764	-0.698065	-0.122534	-0.557253	-0.799088	-0.525093	-0.865807	1.03873	-0.318141	3.01429	0.448843	-0.403514
GUCA2A	1.78154	-0.720509	1.94617	-0.882493	1.24542	-0.907533	1.09481	0.165345	-0.317651	0.295875	0.724007	-0.400663	-0.774006	-0.679524	-0.901729	-0.836394	-0.83266
IGHD	-0.444524	-0.420356	-0.481961	1.42024	-0.341212	-0.528583	-0.641969	-0.610828	-0.621668	-0.514882	-0.640795	-0.63424	-0.366141	-0.126153	2.42609	2.13013	0.396856
IL32	1.84935	0.0356969	0.844305	-0.470332	2.47903	-0.449541	0.666656	-0.695727	0.0915568	-0.732154	0.470274	-0.91466	0.0266225	-0.703846	-0.493883	-1.10042	-0.902928
IL7R	-0.793467	-0.041684	-0.865686	0.588543	-0.411515	0.0644621	-0.882252	-0.806047	-0.66672	-0.497519	-0.616096	-0.566579	0.806463	-0.0831917	2.92738	0.502539	1.34137
JAK3	-0.898462	0.291949	-0.897039	1.1052	-0.615267	0.285629	-0.896121	-0.695357	-0.605921	-0.893529	-0.898109	-0.796592	0.50324	-0.0313058	1.66146	1.7036	1.67663
JUN	0.458273	-0.580922	1.86468	-0.698616	-0.680696	-1.03158	0.850237	-0.722465	0.426201	0.33508	2.208	-0.184949	0.815296	-0.185061	-0.846096	-1.15808	-0.8693
KRT8	1.64606	-0.595901	1.50204	-0.965239	1.53157	-0.672729	0.401695	0.230789	0.0770392	1.1275	0.520657	0.049652	-0.941856	-0.559714	-1.5114	-0.864644	-0.975518
LGALS4	1.0721	-0.603014	0.88503	-1.00724	-0.556822	-0.624179	0.853819	0.609916	1.10883	0.827014	1.12174	1.22588	-0.666563	-0.119227	-1.4456	-1.52786	-1.15382
LTB	-0.732974	-0.460679	-0.710304	0.547121	-0.328627	-0.209013	-0.788396	-0.549255	-0.628192	-0.675906	-0.806596	-0.787833	0.885122	0.245054	1.03682	2.84066	1.123
LYPD8	2.52328	-0.610541	2.09678	-0.798336	-0.384798	-0.727551	0.206048	0.265542	-0.2379	0.408337	0.84471	-0.0829636	-0.642	-0.634976	-0.824504	-0.612301	-0.788831
MEF2C	-0.895249	-0.0323168	-1.0242	1.06687	-0.367756	0.858832	-1.17425	-0.541083	-1.03573	-0.774608	-0.638666	-0.763932	0.628846	0.61153	0.785966	2.34909	0.946658
MRC1	-0.573178	0.284331	-0.506352	0.262398	-0.126973	0.729375	-0.764909	-0.236249	-0.513657	-0.480564	-0.56241	-0.70653	-0.152664	-0.284709	3.39844	0.853389	-0.619737
MS4A1	-0.585144	-0.3986	-0.62355	-0.137462	-0.510587	-0.49709	-0.667071	-0.603866	-0.583285	-0.537984	-0.648835	-0.643096	0.243284	0.350264	1.75801	2.63125	1.45376
MS4A8	0.319097	-0.48472	0.12796	-0.680969	3.51672	-0.822989	-0.484061	0.197059	0.440367	0.194364	-0.177852	0.232736	-0.633676	-0.14357	-0.854872	-0.131026	-0.61457
MZB1	-0.983471	0.804354	-0.890012	2.54398	-0.801065	1.83038	-0.770284	-0.0764485	-0.402683	-0.893634	-0.669896	-0.621935	0.106783	-0.0293722	0.262994	-0.194075	0.784382
NOS2	-0.726677	2.12089	-0.956879	1.50918	-0.162824	1.67989	-0.921191	0.340349	-0.459882	-0.231028	-1.45668	-0.682435	0.796869	-0.204809	0.211819	-0.543063	-0.313528
OSMR	-0.640964	0.455653	-1.06856	1.20216	0.332539	-0.404269	-0.711188	-0.743442	-0.965357	0.143981	-1.20859	-0.724995	-0.387101	0.265779	0.457455	1.76858	2.22833
OTOP2	2.39597	-0.754916	1.59941	-0.850555	1.04154	-0.886559	-0.516219	0.15872	-0.665511	1.24321	0.307106	-0.66919	-0.518484	-0.388525	-0.857405	0.102563	-0.741166
PECAM1	-1.03935	0.750186	-0.988749	2.66099	-0.742012	0.115576	-0.633716	-0.205517	-0.59698	-0.992928	-0.879151	-0.582042	0.707627	0.0506672	0.287218	0.856058	1.23212
PHGR1	1.30208	-0.684364	1.20196	-1.12083	-0.0569212	-0.6728	1.14136	0.901359	0.628344	0.434574	1.25528	0.742839	-0.719033	-0.439404	-1.32156	-1.42849	-1.16439
PIGR	1.0598	-0.606875	1.37064	-0.875173	-0.16081	-0.604951	0.0275907	0.178258	0.965032	1.79805	0.627219	0.982829	-0.745216	-0.154178	-1.51631	-1.5511	-0.794808
PTGDS	-0.769464	0.00812496	-0.73041	0.249581	-0.552428	-0.221269	-0.778978	-0.376015	-0.458483	-0.746263	-0.7765	-0.270773	0.599051	0.310154	-0.321193	2.51786	2.317
PTPRC	-0.876486	0.0736544	-0.914556	0.547981	-0.73534	0.0833479	-0.909078	-0.777456	-0.530069	-0.698548	-0.750867	-0.839805	0.88897	0.245449	1.52663	2.12599	1.54019
S100A8	-0.406622	0.516402	-0.432672	0.337602	-0.354872	0.788639	-0.470069	-0.411752	-0.46891	-0.409882	-0.470753	-0.466586	-0.379456	-0.445187	3.58162	-0.220337	-0.287168
S100A9	-0.305462	0.630401	-0.330829	0.372092	-0.0395237	1.13592	-0.596412	-0.520204	-0.583767	-0.440665	-0.540065	-0.587119	-0.394095	-0.510443	3.39332	-0.278102	-0.405038
SELL	-0.590069	0.00956416	-0.680968	0.110801	-0.478272	-0.545953	-0.814335	-0.698352	-0.694837	-0.434312	-0.812501	-0.751537	0.610214	0.193665	1.9468	2.45262	1.17746
SLC26A2	2.01098	-0.826866	2.1075	-0.867033	-0.492358	-0.876934	-0.322882	0.102268	0.531474	0.530207	1.08763	0.661666	-0.674982	-0.465222	-0.873017	-0.785702	-0.846732
SSR4	-1.02885	0.687341	-0.981441	2.82593	-0.94209	1.2492	-0.642383	0.0377685	-0.330795	-0.813093	-0.562699	-0.456407	0.807962	0.312651	-0.233222	-0.491673	0.561799
TCF4	-1.38442	0.354905	-1.35479	2.10467	-0.95109	0.723841	-0.718833	-0.479176	-0.516119	-1.00878	-0.255684	-0.435637	0.415287	0.355861	0.693075	0.927869	1.52903
TIMP1	-0.791606	1.46748	-0.730341	0.60394	-0.76609	0.449746	-0.404043	-0.507897	-0.616119	-0.723903	-0.479611	-0.585671	-0.0270409	-0.302482	3.07352	0.0320669	0.308053
TRAC	-0.977826	-0.172715	-0.991986	0.512713	-0.75109	0.0614444	-0.882792	-0.70524	-0.258527	-0.881582	-0.690065	-0.851276	1.49369	0.529647	1.03579	1.94287	1.58694
TREM2	1.32391	-0.460976	1.14463	-0.637942	2.93519	-0.645892	-0.71113	-0.312681	-0.628369	0.445336	-0.672695	-0.624054	-0.6482	-0.586487	-0.121874	0.573514	-0.372281
TRPM5	1.08822	-0.609436	0.960747	-0.673702	3.05817	-0.798421	-0.565513	-0.400263	0.157179	0.714267	-0.74838	-0.272855	-0.610684	-0.351798	-0.834907	0.281348	-0.393975
VWF	-0.562517	1.68112	-0.561743	0.605186	0.201437	-0.450327	-0.885281	-0.0053103	-1.09842	-0.937057	-1.2901	-0.243241	0.221198	-0.735302	0.456577	1.95794	1.64583

## Sheet: Fig.2E
Cell_type	HS31_HC	HS33_HC	HS35_HC	HS37_HC	HS39_HC	HS40_HC	HS41_HC	HS42_HC	HS43_HC	HS32_PRE_VDZ_R	HS34_PRE_VDZ_R	HS36_PRE_VDZ_R	HS38_PRE_VDZ_R	HS44_PRE_VDZ_R	HS46__PRE_VDZ_NR	HS48_PRE_VDZ_NR	HS50_PRE_VDZ_NR
04_32_IEC_CT_colonocyte	19.366	17.1615	1.03672	21.4061	5.9995	6.45095	19.826	7.77992	2.70838	1.34317	0.490292	0.403885	10.0776	1.97048	0.0713156	0	0.101394
07B_MNP_monocyte	0.198965	0.232751	0.604752	0.103589	0.0806655	0.10305	0.0564465	0.143151	1.00145	4.43001	3.81587	4.49614	0.317112	0.281947	29.0131	0.597372	1.673
07A_Neutrophil	0.0397931	0.0155167	0	0.00668315	0	0.0206101	0.00332038	0.00622394	0.0240898	0.976849	0.582747	1.12821	0.0279805	0.0141761	4.48048	0	0.0760456
Fibroblast_IAF	0	0.00517224	0	0.0300742	0	0	0.00332038	0.00622394	0.00344139	0.0732637	0.361415	0.367168	0.016322	0.0173264	0.313169	0	0.371779
15B_Fibroblast_FRC_S4	0	0.0206889	0.0863931	0.0969057	0.161331	0.195796	0.0929707	0.130703	1.78952	1.86578	1.77626	0.787743	0.678527	1.37508	0.0806177	2.38949	5.39079
B	2.36106	1.84649	3.7149	0.878834	1.65364	3.83347	0.700601	0.877575	9.6944	3.28221	5.18029	2.60356	1.76277	8.99239	29.1929	29.2712	20.4732

## Sheet: Fig.2F
	IEC_EC_EEC	IEC_Absorptive_colonocyte	IEC_PROX1_hi_colonocyte	IEC_ISC	IEC_NOS2_CCL20_colonocyte	IEC_Goblet	IEC_TNFRSF11B_hi_colonocyte	IEC_BEST4_OTOP2	IEC_CT_colonocyte	Cytotoxic_GZM_hi	T_gd	T_CD4	T_CD8	B	IEL	Neutrophil	Neutrophil_OSM_hi	MAST	Endothelial_lymphatic	Pericyte	Endothelial_arterial	Endothelial_venous	Enteric_glia	Fibroblast_FRC_S4	Myofibroblast	Endothelial_NOS	Fibroblast_submucosal_S3	Plasma	Fibroblast_IAF	MNP_monocyte	MNP_LYVE1_macrophage	MNP_macrophage	Fibroblast_CTF_S2	Fibroblast_cCF_S1
IEC_EC_EEC	60.074	43.9248	16.4772	17.7631	0.475175	9.94837	17.2744	8.43363	9.30133	7.29949	0.92078	-25.2117	-37.0033	-24.1569	3.80997	0.604043	9.49699	-18.0582	-11.7279	-18.9402	-25.8442	-14.3228	-14.6717	-14.6906	-26.6582	-16.7501	-17.6536	-47.7311	-1.37857	-9.10777	-2.35331	-37.3931	-27.2089	-12.4533
IEC_Absorptive_colonocyte	43.9248	128.02	26.3244	-17.0256	-2.47594	31.2227	25.4325	11.9993	-55.0032	8.75302	7.4368	-33.0699	-48.7087	-33.6185	-4.25232	-1.8606	9.01064	-23.6168	-20.1242	-28.6898	-36.4669	-22.0945	-18.9776	-21.0211	-40.3407	-24.8422	-25.5943	-58.0076	-2.08277	-12.891	-2.45547	-47.318	-14.8741	-12.1533
IEC_PROX1_hi_colonocyte	16.4772	26.3244	18.5823	21.1325	11.2418	7.47188	13.6529	12.0168	-5.40805	9.7595	4.50568	-14.5714	-21.0548	-10.2364	-6.71289	-0.860917	9.43463	-9.54146	-7.13515	-11.6195	-14.5617	-8.89206	-6.82435	-7.83906	-15.6041	-9.09532	-9.15122	-26.0114	-0.44096	-4.68908	-1.44141	-20.8049	-15.4545	-1.81527
IEC_ISC	17.7631	-17.0256	21.1325	156.389	21.1997	19.5164	27.2948	-18.9524	-54.1767	-5.67152	-2.80932	-13.1366	-17.776	-14.0431	-10.7507	-1.76635	-5.14943	-3.28393	-4.34626	-7.71945	-11.8579	-6.69386	-1.02583	-6.04683	-12.8406	-8.38269	4.33962	-29.7632	-1.42304	-4.62717	-1.14936	-23.782	-17.2619	-10.5007
IEC_NOS2_CCL20_colonocyte	0.475175	-2.47594	11.2418	21.1997	143.352	7.55242	11.7476	-2.14111	8.92953	-7.24193	-10.2229	-17.7832	-28.2106	-19.5858	-4.76461	-0.907361	-9.42815	-15.4905	-11.8179	-15.4185	-17.7852	-11.5925	-20.4336	-7.83101	-22.852	-15.0228	-14.2755	-39.171	-1.91538	-3.51625	-2.82815	-26.2335	-25.5055	-18.0246
IEC_Goblet	9.94837	31.2227	7.47188	19.5164	7.55242	156.155	26.5072	-22.2138	-65.7344	-18.8668	-14.1027	-20.9711	-31.7105	-27.438	31.567	-2.33608	-19.9539	-14.3618	-12.6383	-15.848	-21.9688	-10.3214	-15.9697	-12.8654	-21.758	-15.4267	-15.5101	-39.404	-0.272772	-9.38595	-3.0823	-31.004	-8.74027	-24.9785
IEC_TNFRSF11B_hi_colonocyte	17.2744	25.4325	13.6529	27.2948	11.7476	26.5072	15.651	0.980331	-16.1688	4.72191	3.67968	-15.3289	-21.4698	-12.7906	11.813	-1.68901	8.91474	-8.63275	-7.72472	-10.9363	-15.3078	-8.7672	-6.54837	-8.47101	-16.5923	-8.71241	-9.06167	-28.5038	0.810355	-4.78298	-1.87969	-22.5527	-17.1992	-6.13835
IEC_BEST4_OTOP2	8.43363	11.9993	12.0168	-18.9524	-2.14111	-22.2138	0.980331	104.264	40.8104	8.98966	1.15369	-16.901	-24.7659	-14.1824	18.7408	0.754331	15.5987	-14.9097	-8.57538	-13.8862	-17.6347	-10.8124	-10.4651	-9.42545	-17.4344	-11.9152	-11.3576	-30.3772	-0.932577	-5.95438	-1.69176	-23.3257	-25.5868	-6.23068
IEC_CT_colonocyte	9.30133	-55.0032	-5.40805	-54.1767	8.92953	-65.7344	-16.1688	40.8104	296.348	-26.091	-22.535	-41.5572	-60.9424	-52.4894	42.6079	-2.9347	-31.2404	-40.1235	-20.7349	-31.0917	-34.6914	-25.5244	-45.1021	-23.6192	-44.5861	-31.5341	-29.4803	-77.9479	-1.00659	-17.3317	-6.1124	-60.3285	-65.853	-43.6926
Cytotoxic_GZM_hi	7.29949	8.75302	9.7595	-5.67152	-7.24193	-18.8668	4.72191	8.98966	-26.091	25.0281	22.3619	2.75451	2.5417	11.2948	-23.1773	3.38507	31.9562	-0.930214	-4.43389	-4.37921	-5.79771	-4.03305	2.70281	-0.223767	-11.4933	-1.89353	-5.6118	-2.97995	3.27445	9.20971	-0.436559	-3.08306	-8.55182	10.2602
T_gd	0.92078	7.4368	4.50568	-2.80932	-10.2229	-14.1027	3.67968	1.15369	-22.535	22.3619	29.0179	3.66077	8.96891	14.1769	-20.1382	-1.36982	17.0986	-2.05308	-3.5836	-7.38997	-4.72368	-6.6442	-0.448378	2.2895	-8.77942	-4.42764	-4.75043	1.14558	1.02713	1.3646	0.33731	0.419	-5.23058	4.53332
T_CD4	-25.2117	-33.0699	-14.5714	-13.1366	-17.7832	-20.9711	-15.3289	-16.901	-41.5572	2.75451	3.66077	49.7647	81.1793	42.2128	-24.025	-0.423016	-4.68976	9.27094	5.17856	3.62809	3.74804	2.60383	3.80757	31.9012	-1.49403	4.0849	2.38098	49.2037	-1.00236	8.30433	3.16927	29.2758	6.487	4.90078
T_CD8	-37.0033	-48.7087	-21.0548	-17.776	-28.2106	-31.7105	-21.4698	-24.7659	-60.9424	2.5417	8.96891	81.1793	102.994	66.1437	-37.4117	2.83088	-5.59653	11.8291	10.1086	6.43801	10.1146	7.87958	5.35096	40.6129	0.121183	8.35746	1.2237	63.1915	-1.45924	16.3244	-0.143661	41.5681	2.2102	14.3808
B	-24.1569	-33.6185	-10.2364	-14.0431	-19.5858	-27.438	-12.7906	-14.1824	-52.4894	11.2948	14.1769	42.2128	66.1437	164.095	-34.1689	5.20102	6.20916	-1.64668	3.92512	-0.890607	-4.23847	1.09814	-3.0536	21.5659	-6.22254	1.53047	-4.80944	22.977	-1.46915	6.44631	-0.00699141	3.78318	-16.8674	-0.843757
IEL	3.80997	-4.25232	-6.71289	-10.7507	-4.76461	31.567	11.813	18.7408	42.6079	-23.1773	-20.1382	-24.025	-37.4117	-34.1689	229.11	-2.40215	-27.4049	-23.2413	-13.4515	-19.3389	-22.656	-15.9486	-28.0556	-14.5381	-26.825	-20.0762	-17.4006	-45.0354	-1.59468	-11.0963	-4.31901	-39.6181	-34.8316	-31.8019
Neutrophil	0.604043	-1.8606	-0.860917	-1.76635	-0.907361	-2.33608	-1.68901	0.754331	-2.9347	3.38507	-1.36982	-0.423016	2.83088	5.20102	-2.40215	-0.100504	2.80694	0.138751	-0.593849	-0.97803	-1.52115	0.621195	2.61187	-0.677699	0.287782	-0.954305	-0.806823	0.426996	-0.0898027	6.3296	-0.190734	2.16641	0.881345	1.165
Neutrophil_OSM_hi	9.49699	9.01064	9.43463	-5.14943	-9.42815	-19.9539	8.91474	15.5987	-31.2404	31.9562	17.0986	-4.68976	-5.59653	6.20916	-27.4049	2.80694	38.0441	-0.367282	-1.54882	-3.07185	-4.94082	-2.50864	6.56909	-1.24997	-3.86449	-0.598212	-3.68544	-11.0119	0.431301	8.18154	2.56778	5.33078	-3.50445	11.9087
MAST	-18.0582	-23.6168	-9.54146	-3.28393	-15.4905	-14.3618	-8.63275	-14.9097	-40.1235	-0.930214	-2.05308	9.27094	11.8291	-1.64668	-23.2413	0.138751	-0.367282	50.6941	7.64725	17.836	25.1438	8.26885	22.3821	6.86315	12.9733	12.287	19.7152	28.0911	1.5131	1.09429	0.85489	18.7559	31.6242	15.2988
Endothelial_lymphatic	-11.7279	-20.1242	-7.13515	-4.34626	-11.8179	-12.6383	-7.72472	-8.57538	-20.7349	-4.43389	-3.5836	5.17856	10.1086	3.92512	-13.4515	-0.593849	-1.54882	7.64725	160.144	15.699	-0.711969	-1.06744	11.4228	15.4269	43.0408	111.975	27.0014	-7.81429	-0.525584	0.476414	2.23823	-6.63119	-7.47211	-2.41091
Pericyte	-18.9402	-28.6898	-11.6195	-7.71945	-15.4185	-15.848	-10.9363	-13.8862	-31.0917	-4.37921	-7.38997	3.62809	6.43801	-0.890607	-19.3389	-0.97803	-3.07185	17.836	15.699	83.6879	70.0436	24.9835	14.1724	6.85211	22.5943	24.2487	23.8938	6.75514	1.54304	2.3881	1.72931	9.59137	14.2268	1.68207
Endothelial_arterial	-25.8442	-36.4669	-14.5617	-11.8579	-17.7852	-21.9688	-15.3078	-17.6347	-34.6914	-5.79771	-4.72368	3.74804	10.1146	-4.23847	-22.656	-1.52115	-4.94082	25.1438	-0.711969	70.0436	72.1799	58.809	16.4844	6.31716	-2.49045	6.56549	13.2518	25.8125	5.17311	1.52086	3.02623	25.2268	46.7104	12.1603
Endothelial_venous	-14.3228	-22.0945	-8.89206	-6.69386	-11.5925	-10.3214	-8.7672	-10.8124	-25.5244	-4.03305	-6.6442	2.60383	7.87958	1.09814	-15.9486	0.621195	-2.50864	8.26885	-1.06744	24.9835	58.809	199.737	6.94174	13.2192	-2.03324	11.6427	9.92354	4.19583	-0.599352	-0.905174	2.17704	-1.21305	-1.33163	1.91854
Enteric_glia	-14.6717	-18.9776	-6.82435	-1.02583	-20.4336	-15.9697	-6.54837	-10.4651	-45.1021	2.70281	-0.448378	3.80757	5.35096	-3.0536	-28.0556	2.61187	6.56909	22.3821	11.4228	14.1724	16.4844	6.94174	48.6845	2.86373	34.5537	22.5278	40.4717	23.0518	-1.35931	1.80445	2.30149	11.3598	17.5583	19.4475
Fibroblast_FRC_S4	-14.6906	-21.0211	-7.83906	-6.04683	-7.83101	-12.8654	-8.47101	-9.42545	-23.6192	-0.223767	2.2895	31.9012	40.6129	21.5659	-14.5381	-0.677699	-1.24997	6.86315	15.4269	6.85211	6.31716	13.2192	2.86373	27.8676	18.0829	21.5109	18.3161	18.2785	-0.556874	3.47631	0.338637	10.039	-7.99472	-0.922747
Myofibroblast	-26.6582	-40.3407	-15.6041	-12.8406	-22.852	-21.758	-16.5923	-17.4344	-44.5861	-11.4933	-8.77942	-1.49403	0.121183	-6.22254	-26.825	0.287782	-3.86449	12.9733	43.0408	22.5943	-2.49045	-2.03324	34.5537	18.0829	252.763	108.481	125.192	-11.6358	-1.06507	-1.90858	1.32014	-9.95767	-14.942	-8.15463
Endothelial_NOS	-16.7501	-24.8422	-9.09532	-8.38269	-15.0228	-15.4267	-8.71241	-11.9152	-31.5341	-1.89353	-4.42764	4.0849	8.35746	1.53047	-20.0762	-0.954305	-0.598212	12.287	111.975	24.2487	6.56549	11.6427	22.5278	21.5109	108.481	63.3161	54.3995	-2.91109	-0.819757	0.280246	4.34198	-2.30821	-1.08595	1.05177
Fibroblast_submucosal_S3	-17.6536	-25.5943	-9.15122	4.33962	-14.2755	-15.5101	-9.06167	-11.3576	-29.4803	-5.6118	-4.75043	2.38098	1.2237	-4.80944	-17.4006	-0.806823	-3.68544	19.7152	27.0014	23.8938	13.2518	9.92354	40.4717	18.3161	125.192	54.3995	84.333	-6.32564	-0.726411	-1.71517	0.79729	-6.60189	-8.52972	0.177198
Plasma	-47.7311	-58.0076	-26.0114	-29.7632	-39.171	-39.404	-28.5038	-30.3772	-77.9479	-2.97995	1.14558	49.2037	63.1915	22.977	-45.0354	0.426996	-11.0119	28.0911	-7.81429	6.75514	25.8125	4.19583	23.0518	18.2785	-11.6358	-2.91109	-6.32564	148.872	2.4794	18.6092	3.11282	52.9631	48.0803	42.036
Fibroblast_IAF	-1.37857	-2.08277	-0.44096	-1.42304	-1.91538	-0.272772	0.810355	-0.932577	-1.00659	3.27445	1.02713	-1.00236	-1.45924	-1.46915	-1.59468	-0.0898027	0.431301	1.5131	-0.525584	1.54304	5.17311	-0.599352	-1.35931	-0.556874	-1.06507	-0.819757	-0.726411	2.4794	-0.0447661	8.15426	-0.181818	-0.0876255	6.29752	-0.317117
MNP_monocyte	-9.10777	-12.891	-4.68908	-4.62717	-3.51625	-9.38595	-4.78298	-5.95438	-17.3317	9.20971	1.3646	8.30433	16.3244	6.44631	-11.0963	6.3296	8.18154	1.09429	0.476414	2.3881	1.52086	-0.905174	1.80445	3.47631	-1.90858	0.280246	-1.71517	18.6092	8.15426	47.7084	0.788247	19.6739	2.63033	3.25988
MNP_LYVE1_macrophage	-2.35331	-2.45547	-1.44141	-1.14936	-2.82815	-3.0823	-1.87969	-1.69176	-6.1124	-0.436559	0.33731	3.16927	-0.143661	-0.00699141	-4.31901	-0.190734	2.56778	0.85489	2.23823	1.72931	3.02623	2.17704	2.30149	0.338637	1.32014	4.34198	0.79729	3.11282	-0.181818	0.788247	-0.290228	9.00979	7.71573	2.00889
MNP_macrophage	-37.3931	-47.318	-20.8049	-23.782	-26.2335	-31.004	-22.5527	-23.3257	-60.3285	-3.08306	0.419	29.2758	41.5681	3.78318	-39.6181	2.16641	5.33078	18.7559	-6.63119	9.59137	25.2268	-1.21305	11.3598	10.039	-9.95767	-2.30821	-6.60189	52.9631	-0.0876255	19.6739	9.00979	109.47	73.0236	27.2024
Fibroblast_CTF_S2	-27.2089	-14.8741	-15.4545	-17.2619	-25.5055	-8.74027	-17.1992	-25.5868	-65.853	-8.55182	-5.23058	6.487	2.2102	-16.8674	-34.8316	0.881345	-3.50445	31.6242	-7.47211	14.2268	46.7104	-1.33163	17.5583	-7.99472	-14.942	-1.08595	-8.52972	48.0803	6.29752	2.63033	7.71573	73.0236	95.7427	23.9803
Fibroblast_cCF_S1	-12.4533	-12.1533	-1.81527	-10.5007	-18.0246	-24.9785	-6.13835	-6.23068	-43.6926	10.2602	4.53332	4.90078	14.3808	-0.843757	-31.8019	1.165	11.9087	15.2988	-2.41091	1.68207	12.1603	1.91854	19.4475	-0.922747	-8.15463	1.05177	0.177198	42.036	-0.317117	3.25988	2.00889	27.2024	23.9803	45.1891

## Sheet: Fig.2G
	IEC_EC_EEC	IEC_Absorptive_colonocyte	IEC_PROX1_hi_colonocyte	IEC_ISC	IEC_NOS2_CCL20_colonocyte	IEC_Goblet	IEC_TNFRSF11B_hi_colonocyte	IEC_BEST4_OTOP2	IEC_CT_colonocyte	Cytotoxic_GZM_hi	T_gd	T_CD4	T_CD8	B	IEL	Neutrophil	Neutrophil_OSM_hi	MAST	Endothelial_lymphatic	Pericyte	Endothelial_arterial	Endothelial_venous	Enteric_glia	Fibroblast_FRC_S4	Myofibroblast	Endothelial_NOS	Fibroblast_submucosal_S3	Plasma	Fibroblast_IAF	MNP_monocyte	MNP_LYVE1_macrophage	MNP_macrophage	Fibroblast_CTF_S2	Fibroblast_cCF_S1
IEC_EC_EEC	143.311	68.1796	43.935	59.8836	-1.35506	68.8202	33.724	14.4308	41.1716	-14.5895	-2.64925	-29.1397	-37.5539	-60.7061	47.9644	-19.0158	-12.1946	-13.7874	-13.2172	-21.5034	-24.1836	-16.9442	-9.34938	-22.2111	-30.9223	-10.4764	-10.5776	-72.3718	-7.59246	-52.3994	-3.80254	-30.7075	-4.35698	-12.6112
IEC_Absorptive_colonocyte	68.1796	111.592	51.8796	4.96591	11.1576	59.7849	31.5735	22.8714	31.3854	-9.31191	6.79901	-28.0212	-35.0079	-63.0315	48.3755	-19.4369	-12.8799	-12.2927	-14.7496	-20.6092	-23.1966	-17.9796	-5.44355	-22.862	-29.9407	-12.663	-10.5137	-66.4316	-7.94032	-49.4548	-3.4	-26.0519	10.9097	-4.73584
IEC_PROX1_hi_colonocyte	43.935	51.8796	36.8281	50.8179	13.5822	32.3296	25.24	8.95696	20.1632	-7.86746	-2.03226	-15.7025	-18.5901	-33.4624	22.9283	-9.75202	-5.95359	-7.57778	-5.7797	-10.8464	-13.9976	-9.59389	-4.46556	-11.2483	-15.9384	-4.31481	-5.26434	-39.1318	-4.09228	-26.8076	-1.91338	-16.8546	-4.42201	-5.90828
IEC_ISC	59.8836	4.96591	50.8179	260.893	8.38534	12.6229	43.591	-11.6374	-23.6058	-14.9972	-7.30295	-19.7218	-22.5541	-45.0738	6.51047	-14.21	-8.90654	-10.6213	-8.21385	-13.6885	-17.2087	-11.3333	-7.99651	-11.918	-17.887	-6.17736	-5.98493	-53.6355	-5.65968	-35.5455	-3.23029	-22.0184	-15.2815	-14.6318
IEC_NOS2_CCL20_colonocyte	-1.35506	11.1576	13.5822	8.38534	346.872	54.8311	44.8489	-14.9886	-2.46912	-21.9155	-27.3669	-43.7139	-54.5335	-98.0786	42.2225	-7.40923	-14.5918	-33.8005	-23.5339	-35.746	-41.8625	-29.2881	-32.2924	-38.0996	-49.1705	-29.1537	-19.3883	-95.1002	-8.12062	-64.4501	-5.58598	-39.9689	-24.9795	-37.2785
IEC_Goblet	68.8202	59.7849	32.3296	12.6229	54.8311	262.841	77.0875	-14.6621	-26.1121	-25.1255	-17.482	-43.6442	-52.6058	-85.8129	92.0927	-21.8106	-24.1791	-25.9639	-21.1515	-32.3592	-41.9119	-26.4153	-24.0629	-33.0919	-42.9139	-26.094	-16.9597	-93.1179	-10.6128	-64.2242	-5.88803	-40.8362	-22.2142	-29.7106
IEC_TNFRSF11B_hi_colonocyte	33.724	31.5735	25.24	43.591	44.8489	77.0875	41.0443	-1.14918	2.31043	-7.34529	-6.38143	-18.9546	-23.2465	-39.107	36.5868	-9.91769	-8.34787	-10.3483	-8.76528	-14.5239	-17.2698	-12.5928	-8.56112	-13.9502	-19.14	-8.97665	-7.53439	-42.5422	-3.50262	-30.4838	-2.09512	-18.0543	-6.57542	-9.35971
IEC_BEST4_OTOP2	14.4308	22.8714	8.95696	-11.6374	-14.9886	-14.6621	-1.14918	168.412	104.1	-3.56767	7.89385	-14.1345	-16.2984	-29.452	50.8939	-10.9758	-2.42294	-8.62673	-5.00387	-9.54054	-10.8228	-8.55429	-2.73266	-10.4274	-13.7095	-5.90571	-3.32425	-33.2915	-3.84708	-26.6556	-1.69117	-12.4202	-7.09173	1.10322
IEC_CT_colonocyte	41.1716	31.3854	20.1632	-23.6058	-2.46912	-26.1121	2.31043	104.1	284.318	-7.09316	19.654	-29.6509	-34.647	-56.3714	39.6282	-18.194	-15.1622	-18.6779	-14.5808	-18.2743	-18.1208	-18.3681	-15.3418	-22.791	-29.4649	-17.985	-11.4132	-65.281	-8.29288	-46.312	-3.83383	-20.3177	-14.87	-10.5968
Cytotoxic_GZM_hi	-14.5895	-9.31191	-7.86746	-14.9972	-21.9155	-25.1255	-7.34529	-3.56767	-7.09316	39.9526	8.5878	7.90086	15.7527	2.70508	-20.4042	-1.23337	7.46057	0.428185	0.791106	0.4159	1.98882	2.44086	0.882059	8.55136	-12.2609	-2.13612	-5.37677	16.2541	1.30937	3.67081	0.248118	8.7207	-0.407447	6.67884
T_gd	-2.64925	6.79901	-2.03226	-7.30295	-27.3669	-17.482	-6.38143	7.89385	19.654	8.5878	39.7603	9.28507	10.7685	10.6377	-9.78544	-13.3969	1.7024	-1.48567	0.0974167	-4.61063	-4.06062	-7.49103	2.7139	10.1464	-6.85356	1.81194	-2.07109	2.76777	-3.51376	-17.0163	0.0340159	0.699852	-1.42016	5.57299
T_CD4	-29.1397	-28.0212	-15.7025	-19.7218	-43.7139	-43.6442	-18.9546	-14.1345	-29.6509	7.90086	9.28507	78.9612	72.8858	54.3659	-30.4142	-11.4973	-2.66923	-0.629473	15.4194	-2.41067	-7.08281	-3.58823	0.31599	48.9453	-2.89303	7.35235	-2.18807	5.12659	-2.80098	-6.74606	1.5243	5.17136	-16.8234	-0.716804
T_CD8	-37.5539	-35.0079	-18.5901	-22.5541	-54.5335	-52.6058	-23.2465	-16.2984	-34.647	15.7527	10.7685	72.8858	84.8811	69.0592	-37.0637	-7.39849	-3.49939	-2.89278	5.41209	-4.42044	-9.29121	-5.89019	-1.27706	49.8722	-10.3002	3.76454	-2.33176	12.1715	-1.84578	2.09198	2.80783	9.11351	-20.2848	-0.275154
B	-60.7061	-63.0315	-33.4624	-45.0738	-98.0786	-85.8129	-39.107	-29.452	-56.3714	2.70508	10.6377	54.3659	69.0592	299.801	-59.507	4.57287	8.51838	-23.3796	-1.26468	-20.5668	-28.8043	-16.8693	-16.8088	22.569	-33.1502	-17.6086	-14.4369	-64.99	-3.7044	102.496	2.0595	-36.0364	-67.2993	-18.5549
IEL	47.9644	48.3755	22.9283	6.51047	42.2225	92.0927	36.5868	50.8939	39.6282	-20.4042	-9.78544	-30.4142	-37.0637	-59.507	298.329	-16.8823	-18.8827	-23.2434	-14.5639	-24.8706	-31.0325	-18.8903	-17.0777	-22.9597	-29.3192	-18.9062	-11.7959	-73.0623	-8.59326	-47.3112	-4.52053	-33.2764	-29.8485	-21.2389
Neutrophil	-19.0158	-19.4369	-9.75202	-14.21	-7.40923	-21.8106	-9.91769	-10.9758	-18.194	-1.23337	-13.3969	-11.4973	-7.39849	4.57287	-16.8823	167.367	58.4248	-8.00664	-1.75772	-1.19259	4.35128	24.7069	-9.02071	-9.97546	-11.4546	-9.92177	-5.82064	-24.6528	7.92126	73.4866	-1.14653	-12.342	-17.5543	-11.3016
Neutrophil_OSM_hi	-12.1946	-12.8799	-5.95359	-8.90654	-14.5918	-24.1791	-8.34787	-2.42294	-15.1622	7.46057	1.7024	-2.66923	-3.49939	8.51838	-18.8827	58.4248	77.5913	-1.62116	-1.42349	-1.9631	-3.32997	-3.14541	0.482433	-0.174497	-3.27572	-1.93966	-0.929044	-13.3038	6.91623	41.7747	0.736992	-5.29659	-7.5673	2.4926
MAST	-13.7874	-12.2927	-7.57778	-10.6213	-33.8005	-25.9639	-10.3483	-8.62673	-18.6779	0.428185	-1.48567	-0.629473	-2.89278	-23.3796	-23.2434	-8.00664	-1.62116	80.6236	1.26008	10.4747	10.5961	2.79306	11.4773	4.62079	4.00192	11.5151	12.0292	22.5382	0.275778	-8.07559	2.83318	9.64898	29.8121	13.7974
Endothelial_lymphatic	-13.2172	-14.7496	-5.7797	-8.21385	-23.5339	-21.1515	-8.76528	-5.00387	-14.5808	0.791106	0.0974167	15.4194	5.41209	-1.26468	-14.5639	-1.75772	-1.42349	1.26008	203.267	1.87371	-6.21785	-3.73054	13.0389	22.5926	14.4075	94.0464	12.0672	-17.4745	0.497419	-1.86794	-0.79858	-8.60738	-14.5484	-3.62758
Pericyte	-21.5034	-20.6092	-10.8464	-13.6885	-35.746	-32.3592	-14.5239	-9.54054	-18.2743	0.4159	-4.61063	-2.41067	-4.42044	-20.5668	-24.8706	-1.19259	-1.9631	10.4747	1.87371	89.284	96.2463	46.2048	3.52878	9.5105	1.7054	9.17492	11.0246	7.49821	0.933202	-4.54351	0.485293	4.62529	5.2294	1.69546
Endothelial_arterial	-24.1836	-23.1966	-13.9976	-17.2087	-41.8625	-41.9119	-17.2698	-10.8228	-18.1208	1.98882	-4.06062	-7.08281	-9.29121	-28.8043	-31.0325	4.35128	-3.32997	10.5961	-6.21785	96.2463	111.694	82.0086	5.38881	-5.44835	-15.2323	2.21955	-1.59861	16.5098	4.46	-11.9664	2.06122	12.998	25.7648	7.4333
Endothelial_venous	-16.9442	-17.9796	-9.59389	-11.3333	-29.2881	-26.4153	-12.5928	-8.55429	-18.3681	2.44086	-7.49103	-3.58823	-5.89019	-16.8693	-18.8903	24.7069	-3.14541	2.79306	-3.73054	46.2048	82.0086	256.066	3.45181	7.42339	-6.6557	2.79369	1.04572	-22.2879	0.671377	-10.6327	-0.755081	-11.3597	-12.7444	-1.34926
Enteric_glia	-9.34938	-5.44355	-4.46556	-7.99651	-32.2924	-24.0629	-8.56112	-2.73266	-15.3418	0.882059	2.7139	0.31599	-1.27706	-16.8088	-17.0777	-9.02071	0.482433	11.4773	13.0389	3.52878	5.38881	3.45181	53.2395	7.96168	35.5863	26.2043	26.3871	8.15119	-1.45868	-15.1504	2.63107	4.68804	18.8674	21.2172
Fibroblast_FRC_S4	-22.2111	-22.862	-11.2483	-11.918	-38.0996	-33.0919	-13.9502	-10.4274	-22.791	8.55136	10.1464	48.9453	49.8722	22.569	-22.9597	-9.97546	-0.174497	4.62079	22.5926	9.5105	-5.44835	7.42339	7.96168	83.4714	23.7149	28.7611	12.8678	-3.64001	-3.62645	-20.2931	1.03832	0.173648	-21.6282	-1.39508
Myofibroblast	-30.9223	-29.9407	-15.9384	-17.887	-49.1705	-42.9139	-19.14	-13.7095	-29.4649	-12.2609	-6.85356	-2.89303	-10.3002	-33.1502	-29.3192	-11.4546	-3.27572	4.00192	14.4075	1.7054	-15.2323	-6.6557	35.5863	23.7149	366.377	86.3551	128.582	-44.9974	-6.88359	-14.1193	-0.930147	-11.2822	-30.9486	-1.89256
Endothelial_NOS	-10.4764	-12.663	-4.31481	-6.17736	-29.1537	-26.094	-8.97665	-5.90571	-17.985	-2.13612	1.81194	7.35235	3.76454	-17.6086	-18.9062	-9.92177	-1.93966	11.5151	94.0464	9.17492	2.21955	2.79369	26.2043	28.7611	86.3551	74.4342	52.6513	-18.3328	-2.78342	-19.5631	3.96556	-8.35544	9.70045	8.02624
Fibroblast_submucosal_S3	-10.5776	-10.5137	-5.26434	-5.98493	-19.3883	-16.9597	-7.53439	-3.32425	-11.4132	-5.37677	-2.07109	-2.18807	-2.33176	-14.4369	-11.7959	-5.82064	-0.929044	12.0292	12.0672	11.0246	-1.59861	1.04572	26.3871	12.8678	128.582	52.6513	89.6393	-18.6169	-2.91907	-14.8394	0.587768	-6.45234	-9.61525	0.4138
Plasma	-72.3718	-66.4316	-39.1318	-53.6355	-95.1002	-93.1179	-42.5422	-33.2915	-65.281	16.2541	2.76777	5.12659	12.1715	-64.99	-73.0623	-24.6528	-13.3038	22.5382	-17.4745	7.49821	16.5098	-22.2879	8.15119	-3.64001	-44.9974	-18.3328	-18.6169	275.447	1.72277	-42.0794	0.243048	43.8878	27.7698	25.4977
Fibroblast_IAF	-7.59246	-7.94032	-4.09228	-5.65968	-8.12062	-10.6128	-3.50262	-3.84708	-8.29288	1.30937	-3.51376	-2.80098	-1.84578	-3.7044	-8.59326	7.92126	6.91623	0.275778	0.497419	0.933202	4.46	0.671377	-1.45868	-3.62645	-6.88359	-2.78342	-2.91907	1.72277	89.5241	43.3437	-0.438738	-0.748406	-5.44523	-3.47403
MNP_monocyte	-52.3994	-49.4548	-26.8076	-35.5455	-64.4501	-64.2242	-30.4838	-26.6556	-46.312	3.67081	-17.0163	-6.74606	2.09198	102.496	-47.3112	73.4866	41.7747	-8.07559	-1.86794	-4.54351	-11.9664	-10.6327	-15.1504	-20.2931	-14.1193	-19.5631	-14.8394	-42.0794	43.3437	245.808	3.68207	-11.4255	-42.6132	-19.0028
MNP_LYVE1_macrophage	-3.80254	-3.4	-1.91338	-3.23029	-5.58598	-5.88803	-2.09512	-1.69117	-3.83383	0.248118	0.0340159	1.5243	2.80783	2.0595	-4.52053	-1.14653	0.736992	2.83318	-0.79858	0.485293	2.06122	-0.755081	2.63107	1.03832	-0.930147	3.96556	0.587768	0.243048	-0.438738	3.68207	1.60984	6.56778	7.33209	1.5873
MNP_macrophage	-30.7075	-26.0519	-16.8546	-22.0184	-39.9689	-40.8362	-18.0543	-12.4202	-20.3177	8.7207	0.699852	5.17136	9.11351	-36.0364	-33.2764	-12.342	-5.29659	9.64898	-8.60738	4.62529	12.998	-11.3597	4.68804	0.173648	-11.2822	-8.35544	-6.45234	43.8878	-0.748406	-11.4255	6.56778	93.6812	61.9825	21.0586
Fibroblast_CTF_S2	-4.35698	10.9097	-4.42201	-15.2815	-24.9795	-22.2142	-6.57542	-7.09173	-14.87	-0.407447	-1.42016	-16.8234	-20.2848	-67.2993	-29.8485	-17.5543	-7.5673	29.8121	-14.5484	5.2294	25.7648	-12.7444	18.8674	-21.6282	-30.9486	9.70045	-9.61525	27.7698	-5.44523	-42.6132	7.33209	61.9825	114.81	32.0277
Fibroblast_cCF_S1	-12.6112	-4.73584	-5.90828	-14.6318	-37.2785	-29.7106	-9.35971	1.10322	-10.5968	6.67884	5.57299	-0.716804	-0.275154	-18.5549	-21.2389	-11.3016	2.4926	13.7974	-3.62758	1.69546	7.4333	-1.34926	21.2172	-1.39508	-1.89256	8.02624	0.4138	25.4977	-3.47403	-19.0028	1.5873	21.0586	32.0277	61.4199

## Sheet: Fig.3C
	HS31	HS33	HS35	HS37	HS39	HS40	HS41	HS42	HS43	HS46	HS50	HS32	HS34	HS36	HS38	HS48	HS44
z-score	n.d.	-0.131507	n.d.	9.07377	n.d.	n.d.	-0.0952981	-0.119159	7.32242	6.51001	17.7621	-0.769059	12.7592	14.6587	-0.403242	n.d.	-0.0447661
z-score				-0.139169						5.15585	7.28636	2.9653	13.2898	16.968	-0.178862		-0.169725
z-score				-0.0633724						7.34331		3.75729	-0.736304	2.1407	3.76301		9.94555
z-score				-0.164895								8.00075	9.07703	1.49533
z-score												-0.48111
z-score												-0.664201

## Sheet: Fig.3D
Cell_type	HS51_HC	HS52_HC	HS53_HC	HS54_HC	HS55_HC	HS56_HC	HS57_HC	HS58_VDZ_UCPRE_R	HS59_VDZ_UCPRE_R	HS60_VDZ_UCPRE_R	HS61_VDZ_UCPRE_R	HS62_VDZ_UCPRE_NR	HS63_VDZ_UCPRE_NR	HS64_VDZ_UCPRE_NR	HS65_VDZ_UCPRE_NR	HS66_VDZ_UCPRE_NR	HS67_ICI	HS68_ICI	HS69_ICI	HS70_ICI	HS71_ICI
22_Monocyte	0.0598892	0.0313215	0.0186483	0.207956	0.0992626	0.0368234	0.137869	0.278879	1.45861	0.649974	0.485594	0.445281	0.524758	12.4759	1.73558	0.169554	0.0494654	4.47486	5.61968	6.70917	1.87752
08_Fibroblast_IAF	0.0149723	0.0156607	0.0293044	0.00483617	0.0212706	0.0122745	0.0149048	3.34654	2.04672	0.354796	30.7219	2.29889	0.612217	9.80752	0.361332	55.2377	0.114151	0.00669389	0.0322414	0.109729	0.0526408
01_Neutrophil	0.00499077	0.0344536	0.0319685	0.147503	0.163074	0.0368234	0.272013	5.79355	4.65355	0.821555	32.3648	0.792185	0.420479	42.6038	14.0386	27.6815	0.0570755	0.418368	0.789915	4.18278	0.298298

## Sheet: Fig.4B
	HS32-PRE-VDZ-R	HS34-PRE-VDZ-R	HS36-PRE-VDZ-R	HS38-PRE-VDZ-R	HS44-PRE-VDZ-R	HS46--PRE-VDZ-NR	HS48-PRE-VDZ-NR	HS50-PRE-VDZ-NR
AGR2	0.308028	-0.291523	0.618063	1.14926	1.02979	-1.48133	-1.36436	0.0320772
AQP8	-0.416757	-0.472476	-0.503462	2.41654	0.128876	-0.490007	-0.201636	-0.461073
BANK1	-0.791819	-0.537208	-0.836848	-0.96873	-0.299825	1.38848	1.43221	0.613738
C15orf48	0.0359226	-0.436364	0.268799	1.71811	1.10051	-0.876893	-1.19304	-0.617043
CA4	1.05994	-0.299302	-0.149155	1.96232	-0.208893	-0.724716	-0.824609	-0.815582
CCR7	-0.661852	-0.472521	-0.995027	-1.03707	-0.354636	1.25396	1.18322	1.08393
CD19	-0.792892	-0.497106	-0.780162	-1.04633	-0.424334	0.998497	1.3485	1.19383
CD1C	-0.689949	-0.599912	-0.850419	-0.747576	-0.0947702	0.322286	2.11453	0.54581
CXCR5	-0.785641	-0.540714	-0.959452	-0.940826	-0.140944	0.760589	1.68306	0.923928
EPCAM	0.380946	-0.331674	0.217733	1.68882	0.809117	-1.19191	-1.30266	-0.270369
FABP1	0.313531	-0.393209	-0.0927219	2.24428	0.154365	-0.733132	-0.859938	-0.633172
FABP2	0.853161	-0.66806	-0.763977	1.97329	0.359485	-0.935331	-0.477095	-0.341469
FCER2	-0.506161	-0.592748	-0.746312	-0.724791	-0.115307	0.0410689	2.27058	0.37367
GPR15	-0.0562599	0.159556	2.36504	-0.387065	-0.293842	-0.76196	-0.379662	-0.645809
GUCA2A	-0.0586701	-0.50969	-0.57941	2.40785	0.0554458	-0.563249	-0.381335	-0.370938
ITLN1	0.910586	-0.290721	-0.209779	0.66448	1.67437	-1.25791	-0.972801	-0.518227
LEFTY1	-0.35987	0.111292	-0.133062	0.0111877	2.29903	-1.05406	-0.612374	-0.262142
LGALS4	0.182462	-0.38114	0.152953	1.87363	0.856998	-0.992346	-1.10704	-0.585521
LYPD8	-0.0535232	-0.579684	-0.381359	2.40106	-0.121986	-0.653	-0.0584549	-0.553054
MMP1	-0.334402	-0.352631	-0.369796	-0.388851	-0.388256	2.47389	-0.330009	-0.30995
MMP3	-0.319723	-0.215086	-0.349001	-0.452327	-0.457491	2.46753	-0.342254	-0.331646
MS4A1	-0.792565	-0.578784	-0.873194	-0.960607	-0.179506	0.972952	1.68783	0.723876
MUC2	0.46388	-0.348514	0.654419	1.7555	0.294769	-1.15134	-1.2518	-0.416919
PHGR1	0.0760065	-0.50655	0.0914413	2.19249	0.402958	-0.774462	-0.91719	-0.564689
PIGR	0.22365	-0.224926	0.226866	1.53634	0.980527	-1.29686	-1.35503	-0.090561
SELL	-0.494854	-0.407158	-0.976069	-1.10808	-0.335377	1.18327	1.62144	0.516832
SLC26A2	-0.426883	-0.543558	-0.572317	2.272	0.623595	-0.560938	-0.307311	-0.484588
SPINK1	0.370044	0.719575	0.627602	0.798286	0.944748	-1.60579	-1.17573	-0.678733
SPINK4	1.07423	0.0923902	0.917112	1.15024	-0.343316	-1.38729	-1.25211	-0.251255
TFF3	0.623786	-0.211127	0.626869	0.779735	1.32603	-1.34738	-1.33216	-0.465745
WFDC2	-0.505643	-0.096062	-0.336948	-0.19153	2.43032	-0.661031	-0.18311	-0.455995
ZBTB16	-0.390465	-0.664433	-0.812968	-0.521838	-0.469567	2.22788	0.527297	0.104091

## Sheet: Fig.4D
cell_type	gene	cell_type_order	gene_order	dot_size	dot_color	display_x	display_y	display_x_order	display_y_order
IEC	C15orf48	0	0	0.821874	4.07408	IEC	C15orf48	0	0
IEC	EPCAM	0	1	0.959751	4.99723	IEC	EPCAM	0	1
IEC	AQP8	0	2	0.24436	4.7458	IEC	AQP8	0	2
IEC	FABP1	0	3	0.681161	4.98746	IEC	FABP1	0	3
IEC	FABP2	0	4	0.346655	3.78986	IEC	FABP2	0	4
IEC	PHGR1	0	5	0.915728	5.49133	IEC	PHGR1	0	5
IEC	MMP1	0	6	0.0364327	-4.65079	IEC	MMP1	0	6
IEC	MMP3	0	7	0.00881811	-5.45695	IEC	MMP3	0	7
IEC	S100A8	0	8	0.022695	-4.18273	IEC	S100A8	0	8
IEC	S100A9	0	9	0.0634801	-3.11593	IEC	S100A9	0	9
IEC	CD1C	0	10	0.00441937	-6.52841	IEC	CD1C	0	10
IEC	CD19	0	11	0.0245309	-5.3351	IEC	CD19	0	11
IEC	LTB	0	12	0.0159809	-4.62919	IEC	LTB	0	12
IEC	SELL	0	13	0.0240461	-4.70137	IEC	SELL	0	13
IEC	MS4A1	0	14	0.0167854	-6.55748	IEC	MS4A1	0	14
IEC	C3	0	15	0.0399806	-4.90646	IEC	C3	0	15
IEC	PTGDS	0	16	0.0213646	-5.68745	IEC	PTGDS	0	16
IEC	IRF8	0	17	0.162418	-1.99332	IEC	IRF8	0	17
Neutrophil	C15orf48	1	0	0.172427	-2.57765	Neutrophil	C15orf48	1	0
Neutrophil	EPCAM	1	1	0.163508	-3.49964	Neutrophil	EPCAM	1	1
Neutrophil	AQP8	1	2	0.00780379	-5.54235	Neutrophil	AQP8	1	2
Neutrophil	FABP1	1	3	0.0717205	-4.35581	Neutrophil	FABP1	1	3
Neutrophil	FABP2	1	4	0.0222965	-3.38922	Neutrophil	FABP2	1	4
Neutrophil	PHGR1	1	5	0.0966184	-4.44989	Neutrophil	PHGR1	1	5
Neutrophil	MMP1	1	6	0.253809	1.13481	Neutrophil	MMP1	1	6
Neutrophil	MMP3	1	7	0.0728354	0.160908	Neutrophil	MMP3	1	7
Neutrophil	S100A8	1	8	0.974359	6.55433	Neutrophil	S100A8	1	8
Neutrophil	S100A9	1	9	0.970271	5.93137	Neutrophil	S100A9	1	9
Neutrophil	CD1C	1	10	0.0122631	-2.59475	Neutrophil	CD1C	1	10
Neutrophil	CD19	1	11	0.0486808	-1.9654	Neutrophil	CD19	1	11
Neutrophil	LTB	1	12	0.0917874	0.0977123	Neutrophil	LTB	1	12
Neutrophil	SELL	1	13	0.46414	2.52475	Neutrophil	SELL	1	13
Neutrophil	MS4A1	1	14	0.0542549	-2.19677	Neutrophil	MS4A1	1	14
Neutrophil	C3	1	15	0.0843553	-1.40903	Neutrophil	C3	1	15
Neutrophil	PTGDS	1	16	0.0761799	-1.4806	Neutrophil	PTGDS	1	16
Neutrophil	IRF8	1	17	0.0906726	-1.23224	Neutrophil	IRF8	1	17
Fibroblast_IAF	C15orf48	2	0	0.227708	-2.6431	Fibroblast_IAF	C15orf48	2	0
Fibroblast_IAF	EPCAM	2	1	0.115597	-4.78188	Fibroblast_IAF	EPCAM	2	1
Fibroblast_IAF	AQP8	2	2	0.020912	-4.51787	Fibroblast_IAF	AQP8	2	2
Fibroblast_IAF	FABP1	2	3	0.060122	-5.29189	Fibroblast_IAF	FABP1	2	3
Fibroblast_IAF	FABP2	2	4	0.0121987	-4.62617	Fibroblast_IAF	FABP2	2	4
Fibroblast_IAF	PHGR1	2	5	0.0519895	-6.01772	Fibroblast_IAF	PHGR1	2	5
Fibroblast_IAF	MMP1	2	6	0.90822	4.56468	Fibroblast_IAF	MMP1	2	6
Fibroblast_IAF	MMP3	2	7	0.824862	5.26126	Fibroblast_IAF	MMP3	2	7
Fibroblast_IAF	S100A8	2	8	0.334592	2.0027	Fibroblast_IAF	S100A8	2	8
Fibroblast_IAF	S100A9	2	9	0.471972	2.12754	Fibroblast_IAF	S100A9	2	9
Fibroblast_IAF	CD1C	2	10	0.0342724	-1.43884	Fibroblast_IAF	CD1C	2	10
Fibroblast_IAF	CD19	2	11	0.110369	-0.997416	Fibroblast_IAF	CD19	2	11
Fibroblast_IAF	LTB	2	12	0.0659309	-0.758335	Fibroblast_IAF	LTB	2	12
Fibroblast_IAF	SELL	2	13	0.139994	-0.0738972	Fibroblast_IAF	SELL	2	13
Fibroblast_IAF	MS4A1	2	14	0.0694162	-1.93404	Fibroblast_IAF	MS4A1	2	14
Fibroblast_IAF	C3	2	15	0.242812	-0.072739	Fibroblast_IAF	C3	2	15
Fibroblast_IAF	PTGDS	2	16	0.148127	-0.801496	Fibroblast_IAF	PTGDS	2	16
Fibroblast_IAF	IRF8	2	17	0.11124	-1.29541	Fibroblast_IAF	IRF8	2	17
MNP_monocyte	C15orf48	3	0	0.155772	-3.02954	MNP_monocyte	C15orf48	3	0
MNP_monocyte	EPCAM	3	1	0.108758	-4.65914	MNP_monocyte	EPCAM	3	1
MNP_monocyte	AQP8	3	2	0.00989757	-5.30328	MNP_monocyte	AQP8	3	2
MNP_monocyte	FABP1	3	3	0.056911	-5.08482	MNP_monocyte	FABP1	3	3
MNP_monocyte	FABP2	3	4	0.0123144	-4.36701	MNP_monocyte	FABP2	3	4
MNP_monocyte	PHGR1	3	5	0.0678444	-5.39787	MNP_monocyte	PHGR1	3	5
MNP_monocyte	MMP1	3	6	0.651456	4.16935	MNP_monocyte	MMP1	3	6
MNP_monocyte	MMP3	3	7	0.43814	4.21658	MNP_monocyte	MMP3	3	7
MNP_monocyte	S100A8	3	8	0.427897	3.52834	MNP_monocyte	S100A8	3	8
MNP_monocyte	S100A9	3	9	0.517954	3.23168	MNP_monocyte	S100A9	3	9
MNP_monocyte	CD1C	3	10	0.0109334	-3.45398	MNP_monocyte	CD1C	3	10
MNP_monocyte	CD19	3	11	0.123202	-0.65963	MNP_monocyte	CD19	3	11
MNP_monocyte	LTB	3	12	0.119289	0.580052	MNP_monocyte	LTB	3	12
MNP_monocyte	SELL	3	13	0.193923	0.841559	MNP_monocyte	SELL	3	13
MNP_monocyte	MS4A1	3	14	0.128381	-1.00546	MNP_monocyte	MS4A1	3	14
MNP_monocyte	C3	3	15	0.275348	0.584305	MNP_monocyte	C3	3	15
MNP_monocyte	PTGDS	3	16	0.221487	0.268984	MNP_monocyte	PTGDS	3	16
MNP_monocyte	IRF8	3	17	0.182472	-0.175471	MNP_monocyte	IRF8	3	17
B	C15orf48	4	0	0.0797663	-4.04014	B	C15orf48	4	0
B	EPCAM	4	1	0.125639	-4.39675	B	EPCAM	4	1
B	AQP8	4	2	0.020599	-4.09161	B	AQP8	4	2
B	FABP1	4	3	0.0819333	-4.24731	B	FABP1	4	3
B	FABP2	4	4	0.0319211	-3.15285	B	FABP2	4	4
B	PHGR1	4	5	0.0934259	-4.73014	B	PHGR1	4	5
B	MMP1	4	6	0.202118	1.29834	B	MMP1	4	6
B	MMP3	4	7	0.0752374	0.420016	B	MMP3	4	7
B	S100A8	4	8	0.0845629	0.192092	B	S100A8	4	8
B	S100A9	4	9	0.132359	0.260853	B	S100A9	4	9
B	CD1C	4	10	0.377648	7.12756	B	CD1C	4	10
B	CD19	4	11	0.670173	5.60761	B	CD19	4	11
B	LTB	4	12	0.346798	4.1776	B	LTB	4	12
B	SELL	4	13	0.435062	3.89073	B	SELL	4	13
B	MS4A1	4	14	0.775018	6.5297	B	MS4A1	4	14
B	C3	4	15	0.444704	2.59245	B	C3	4	15
B	PTGDS	4	16	0.452057	3.05782	B	PTGDS	4	16
B	IRF8	4	17	0.47514	2.5118	B	IRF8	4	17
Fibroblast_FRC_S4	C15orf48	5	0	0.0356477	-5.27462	Fibroblast_FRC_S4	C15orf48	5	0
Fibroblast_FRC_S4	EPCAM	5	1	0.0848089	-5.09862	Fibroblast_FRC_S4	EPCAM	5	1
Fibroblast_FRC_S4	AQP8	5	2	0.0128145	-4.84701	Fibroblast_FRC_S4	AQP8	5	2
Fibroblast_FRC_S4	FABP1	5	3	0.0456664	-5.37612	Fibroblast_FRC_S4	FABP1	5	3
Fibroblast_FRC_S4	FABP2	5	4	0.0160764	-3.94317	Fibroblast_FRC_S4	FABP2	5	4
Fibroblast_FRC_S4	PHGR1	5	5	0.0548695	-5.75185	Fibroblast_FRC_S4	PHGR1	5	5
Fibroblast_FRC_S4	MMP1	5	6	0.0236486	-3.1421	Fibroblast_FRC_S4	MMP1	5	6
Fibroblast_FRC_S4	MMP3	5	7	0.00664026	-3.86416	Fibroblast_FRC_S4	MMP3	5	7
Fibroblast_FRC_S4	S100A8	5	8	0.026794	-2.03961	Fibroblast_FRC_S4	S100A8	5	8
Fibroblast_FRC_S4	S100A9	5	9	0.0624418	-1.3695	Fibroblast_FRC_S4	S100A9	5	9
Fibroblast_FRC_S4	CD1C	5	10	0.00314539	-5.38816	Fibroblast_FRC_S4	CD1C	5	10
Fibroblast_FRC_S4	CD19	5	11	0.102516	-0.981159	Fibroblast_FRC_S4	CD19	5	11
Fibroblast_FRC_S4	LTB	5	12	0.121156	0.526551	Fibroblast_FRC_S4	LTB	5	12
Fibroblast_FRC_S4	SELL	5	13	0.161347	0.459603	Fibroblast_FRC_S4	SELL	5	13
Fibroblast_FRC_S4	MS4A1	5	14	0.175443	-0.518767	Fibroblast_FRC_S4	MS4A1	5	14
Fibroblast_FRC_S4	C3	5	15	0.967032	5.25923	Fibroblast_FRC_S4	C3	5	15
Fibroblast_FRC_S4	PTGDS	5	16	0.932199	5.00214	Fibroblast_FRC_S4	PTGDS	5	16
Fibroblast_FRC_S4	IRF8	5	17	0.248719	0.441399	Fibroblast_FRC_S4	IRF8	5	17

## Sheet: Fig.4E
cell_id	core_id	MeanExp_NR_GALT	MeanExp_NR_IAF	MeanExp_R_IEC	spatial1	spatial2
acdalcea-1	HS34_VDZ_C_PRE_1_Mayo2_responder	0.282341	0.177126	0.250287	7452.16	5079.25
acdallcm-1	HS34_VDZ_C_PRE_1_Mayo2_responder	0.182603	0.210209	0.343286	7459.39	5065.89
acdapepb-1	HS34_VDZ_C_PRE_1_Mayo2_responder	0.220119	0.399154	0.282318	7456.64	5069.8
acdbgmef-1	HS34_VDZ_C_PRE_1_Mayo2_responder	0.217162	0.345442	0.325619	7459.54	5083.18
acdbjbmm-1	HS34_VDZ_C_PRE_1_Mayo2_responder	0.200442	0.405889	0.251178	7461.3	5059.21
acdbkljn-1	HS34_VDZ_C_PRE_1_Mayo2_responder	0.222132	0.392894	0.207808	7466.63	5075.76
acdblmpd-1	HS34_VDZ_C_PRE_1_Mayo2_responder	0.0978867	0.292987	0.316154	7468	5081.21
acdccbjj-1	HS34_VDZ_C_PRE_1_Mayo2_responder	0.194984	0.375217	0.238095	7466.73	5068.48
acdchkge-1	HS34_VDZ_C_PRE_1_Mayo2_responder	0.285391	0.294667	0.311057	7466.92	5086.99
acdcieki-1	HS34_VDZ_C_PRE_1_Mayo2_responder	0.173148	0.106258	0.261344	7469.66	5058.8
acdclgkf-1	HS34_VDZ_C_PRE_1_Mayo2_responder	0.172394	0.240225	0.211683	7472.6	5069.1
acdcmloa-1	HS34_VDZ_C_PRE_1_Mayo2_responder	0.228882	0.212654	0.220487	7475.36	5084.71
acdcojfo-1	HS34_VDZ_C_PRE_1_Mayo2_responder	0.284101	0.142792	0.244435	7478.14	5060.21
acddcdlb-1	HS34_VDZ_C_PRE_1_Mayo2_responder	0.212367	0.243625	0.300785	7476.71	5076.05
acdddfkg-1	HS34_VDZ_C_PRE_1_Mayo2_responder	0.222503	0.154355	0.184875	7481.62	5068.23
acdddjbn-1	HS34_VDZ_C_PRE_1_Mayo2_responder	0.276574	0.426556	0.342071	7484.07	5082.66
acddidjm-1	HS34_VDZ_C_PRE_1_Mayo2_responder	0.252789	0.106258	0.264357	7486.02	5070.48
acddiknk-1	HS34_VDZ_C_PRE_1_Mayo2_responder	0.245675	0.2802	0.265378	7487.59	5076.55
acddlglg-1	HS34_VDZ_C_PRE_1_Mayo2_responder	0.228649	0.427412	0.262904	7489.8	5086.2
acddmmce-1	HS34_VDZ_C_PRE_1_Mayo2_responder	0.2829	0.379823	0.327434	7490.78	5065.42
acddnoca-1	HS34_VDZ_C_PRE_1_Mayo2_responder	0.18274	0.314089	0.242143	7492.68	5071.47
acddojlp-1	HS34_VDZ_C_PRE_1_Mayo2_responder	0.181115	0.266233	0.27113	7491.84	5060.28
acddpkin-1	HS34_VDZ_C_PRE_1_Mayo2_responder	0.136443	0.174614	0.263357	7496.52	5077.63
acdebbgp-1	HS34_VDZ_C_PRE_1_Mayo2_responder	0.198292	0.423411	0.22859	7500.71	5060.13
acdefadn-1	HS34_VDZ_C_PRE_1_Mayo2_responder	0.196049	0.233822	0.345248	7500.89	5070.79
acdeggak-1	HS34_VDZ_C_PRE_1_Mayo2_responder	0.136326	0.208765	0.251085	7501.51	5082.06
acdejiog-1	HS34_VDZ_C_PRE_1_Mayo2_responder	0.198689	0.259277	0.286492	7505.22	5067.42
acdemcdk-1	HS34_VDZ_C_PRE_1_Mayo2_responder	0.170856	0.290369	0.291872	7508.43	5059.84
acdeokpe-1	HS34_VDZ_C_PRE_1_Mayo2_responder	0.201919	0.229898	0.271466	7507.37	5081.76
acdfahpb-1	HS34_VDZ_C_PRE_1_Mayo2_responder	0.266002	0.359547	0.247224	7512.98	5067.64
acdfdbka-1	HS34_VDZ_C_PRE_1_Mayo2_responder	0.215876	0.328541	0.175982	7516.77	5061.12
acdflhog-1	HS34_VDZ_C_PRE_1_Mayo2_responder	0.184703	0.214834	0.363192	7516.33	5078.43
acdflmci-1	HS34_VDZ_C_PRE_1_Mayo2_responder	0.160757	0.290022	0.34695	7516.18	5084.63
acdfnbgf-1	HS34_VDZ_C_PRE_1_Mayo2_responder	0.263618	0.319823	0.228027	7519.71	5070.03
acdgejbh-1	HS34_VDZ_C_PRE_1_Mayo2_responder	0.110029	0.300885	0.194652	7521.86	5079.83
acdggbhj-1	HS34_VDZ_C_PRE_1_Mayo2_responder	0.107225	0.188462	0.386056	7523.18	5087.78
acdggfgj-1	HS34_VDZ_C_PRE_1_Mayo2_responder	0.28163	0.340291	0.279103	7522.25	5062.51
acdghedc-1	HS34_VDZ_C_PRE_1_Mayo2_responder	0.2103	0.257407	0.355787	7527.79	5051.08
acdgifil-1	HS34_VDZ_C_PRE_1_Mayo2_responder	0.173523	0.324983	0.262018	7523.62	5066.73
acdgnfhk-1	HS34_VDZ_C_PRE_1_Mayo2_responder	0.193104	0.20136	0.206167	7527.74	5082.74
acdgngol-1	HS34_VDZ_C_PRE_1_Mayo2_responder	0.137684	0.187751	0.114815	7529.68	5067.76
acdhaegf-1	HS34_VDZ_C_PRE_1_Mayo2_responder	0.23544	0.295177	0.264515	7522.1	5074.65
acdhbbii-1	HS34_VDZ_C_PRE_1_Mayo2_responder	0.174692	0	0.357204	7533.45	5056.46
acdhcoka-1	HS34_VDZ_C_PRE_1_Mayo2_responder	0.129763	0.318906	0.230978	7541.05	5060.39
acdhihpb-1	HS34_VDZ_C_PRE_1_Mayo2_responder	0.116516	0.242445	0.301758	7534.46	5087.65
acdhjfpk-1	HS34_VDZ_C_PRE_1_Mayo2_responder	0.219089	0.338316	0.349161	7538.29	5071.92
acdhliea-1	HS34_VDZ_C_PRE_1_Mayo2_responder	0.32782	0.179501	0.256586	7537.61	5079.13
acdhncna-1	HS34_VDZ_C_PRE_1_Mayo2_responder	0.090589	0.122657	0.260452	7542.28	5085.04
acdhnpih-1	HS34_VDZ_C_PRE_1_Mayo2_responder	0.179897	0.291783	0.368572	7543.54	5076.76
acdhodoo-1	HS34_VDZ_C_PRE_1_Mayo2_responder	0.0353328	0.160604	0.304013	7545.67	5081.38
acdhofge-1	HS34_VDZ_C_PRE_1_Mayo2_responder	0.118677	0.161328	0.518669	7551.52	5069.46
acdiiepo-1	HS34_VDZ_C_PRE_1_Mayo2_responder	0.244203	0.373644	0.238808	7553.01	5085.46
acdikbbh-1	HS34_VDZ_C_PRE_1_Mayo2_responder	0.278019	0.402895	0.29286	7563.53	5075.95
acdiocic-1	HS34_VDZ_C_PRE_1_Mayo2_responder	0.277759	0.299215	0.242517	7404	5030.65
acdiolhp-1	HS34_VDZ_C_PRE_1_Mayo2_responder	0.184045	0.259391	0.314563	7409.18	4989.9
acdjbbgh-1	HS34_VDZ_C_PRE_1_Mayo2_responder	0.274792	0.398212	0.282964	7405.52	5084.34
acdjgmgf-1	HS34_VDZ_C_PRE_1_Mayo2_responder	0.150385	0.244621	0.260711	7409.37	5065.61
acdjihoa-1	HS34_VDZ_C_PRE_1_Mayo2_responder	0.240897	0.310555	0.183851	7409.09	5001.06
acdjjgeo-1	HS34_VDZ_C_PRE_1_Mayo2_responder	0.0715709	0.192941	0.0603331	7405.9	5041.92
acdjkmoh-1	HS34_VDZ_C_PRE_1_Mayo2_responder	0.113792	0.192253	0.146296	7408.41	5053.77
acdjkoha-1	HS34_VDZ_C_PRE_1_Mayo2_responder	0.227326	0.25933	0.319974	7407.22	5011.36
acdjpbfc-1	HS34_VDZ_C_PRE_1_Mayo2_responder	0.0862286	0.173846	0.0791448	7408.88	5048.03
acdkadkp-1	HS34_VDZ_C_PRE_1_Mayo2_responder	0.30877	0.268825	0.266421	7409.74	5079.94
acdkbdmp-1	HS34_VDZ_C_PRE_1_Mayo2_responder	0.105609	0.145615	0.176016	7414.12	5082.7
acdkcllh-1	HS34_VDZ_C_PRE_1_Mayo2_responder	0.176065	0.207763	0.087697	7413.39	5034.12
acdkecan-1	HS34_VDZ_C_PRE_1_Mayo2_responder	0.2881	0.397288	0.225207	7414.1	5015.15
acdkehfp-1	HS34_VDZ_C_PRE_1_Mayo2_responder	0.249425	0.4946	0.25696	7411.71	5021.41
acdkkglg-1	HS34_VDZ_C_PRE_1_Mayo2_responder	0.236242	0.228751	0.250843	7416.11	5075.94
acdknffh-1	HS34_VDZ_C_PRE_1_Mayo2_responder	0.11244	0.28785	0.447339	7420.44	4994.11
acdknkml-1	HS34_VDZ_C_PRE_1_Mayo2_responder	0.0239603	0.244214	0.0884087	7417.02	5026.29
acdkppge-1	HS34_VDZ_C_PRE_1_Mayo2_responder	0.241569	0.426379	0.33417	7417.33	5005.76
acdldlnb-1	HS34_VDZ_C_PRE_1_Mayo2_responder	0.135768	0.407015	0.0377134	7421.83	5030.04
acdlegpc-1	HS34_VDZ_C_PRE_1_Mayo2_responder	0.0942424	0.28936	0.277409	7419.44	5069.7
acdlfapm-1	HS34_VDZ_C_PRE_1_Mayo2_responder	0.273316	0.379963	0.301187	7419.73	5011.46
acdlfcnp-1	HS34_VDZ_C_PRE_1_Mayo2_responder	0.272662	0.297901	0.199036	7422.7	5080.94
acdlfmjk-1	HS34_VDZ_C_PRE_1_Mayo2_responder	0.257602	0.22679	0.168658	7419.94	5056.98
acdlihec-1	HS34_VDZ_C_PRE_1_Mayo2_responder	0.0665759	0.272059	0.118835	7423.14	5018.75
acdlimbp-1	HS34_VDZ_C_PRE_1_Mayo2_responder	0.141979	0.220941	0.317149	7427.67	4999.04
acdlinkh-1	HS34_VDZ_C_PRE_1_Mayo2_responder	0.398962	0.297957	0.252507	7426.27	5074.42
acdllppb-1	HS34_VDZ_C_PRE_1_Mayo2_responder	0.233944	0.217539	0.298741	7426.36	5064.9
acdlmocm-1	HS34_VDZ_C_PRE_1_Mayo2_responder	0.222444	0.502846	0.169566	7427.87	5052.55
acdlnbkf-1	HS34_VDZ_C_PRE_1_Mayo2_responder	0.0962072	0.146354	0.0578778	7426.43	5036.41
acdmaffd-1	HS34_VDZ_C_PRE_1_Mayo2_responder	0.24188	0.50151	0.265458	7425.83	5045.58
acdmhkgp-1	HS34_VDZ_C_PRE_1_Mayo2_responder	0.0708283	0.170681	0.0661427	7432.3	5017.64
acdmkmch-1	HS34_VDZ_C_PRE_1_Mayo2_responder	0.26587	0.459593	0.200949	7429.94	5059.57
acdmnccc-1	HS34_VDZ_C_PRE_1_Mayo2_responder	0.164864	0.236204	0.289088	7435.44	5001.43
acdmpeag-1	HS34_VDZ_C_PRE_1_Mayo2_responder	0.179655	0.27372	0.139065	7435.42	5063
acdmpnlg-1	HS34_VDZ_C_PRE_1_Mayo2_responder	0.292863	0.2398	0.185472	7434.08	5076.77
acdnciic-1	HS34_VDZ_C_PRE_1_Mayo2_responder	0.226563	0.157775	0.228152	7436.14	5082.74
acdncpjb-1	HS34_VDZ_C_PRE_1_Mayo2_responder	0.328012	0.404748	0.256716	7441.87	5071.57
acdnnkba-1	HS34_VDZ_C_PRE_1_Mayo2_responder	0.168337	0.277545	0.283155	7441.01	5089.2
acdnoana-1	HS34_VDZ_C_PRE_1_Mayo2_responder	0.129889	0.107944	0.237186	7445.56	5077.67
acdnpend-1	HS34_VDZ_C_PRE_1_Mayo2_responder	0.117845	0.257359	0.284174	7445.05	5062.74
acdodbmc-1	HS34_VDZ_C_PRE_1_Mayo2_responder	0.21425	0.203907	0.196015	7447.53	5066.93
acdofneg-1	HS34_VDZ_C_PRE_1_Mayo2_responder	0.245708	0.280685	0.260911	7450	5072.89
acdogahm-1	HS34_VDZ_C_PRE_1_Mayo2_responder	0.107095	0.209112	0.248756	7435.2	5068.95
acdoopja-1	HS34_VDZ_C_PRE_1_Mayo2_responder	0.15791	0.206215	0.246105	7408.67	5073.65
acdopfaj-1	HS34_VDZ_C_PRE_1_Mayo2_responder	0.185219	0.351381	0.188792	7425.88	5008.88
acdopfna-1	HS34_VDZ_C_PRE_1_Mayo2_responder	0.05784	0.150328	0.196381	7429.78	5012.22
acdpbcmg-1	HS34_VDZ_C_PRE_1_Mayo2_responder	0.0972612	0.193325	0.163045	7404.98	5059.49
acdpblhd-1	HS34_VDZ_C_PRE_1_Mayo2_responder	0.135384	0.229124	0.0718282	7430.84	5026.32
acdpcfie-1	HS34_VDZ_C_PRE_1_Mayo2_responder	0.209007	0.255759	0.282676	7432.12	5055.32
acdpdpej-1	HS34_VDZ_C_PRE_1_Mayo2_responder	0.159282	0.194683	0.180296	7422.41	5085.98
aecmlejm-1	HS34_VDZ_C_PRE_1_Mayo2_responder	0.233505	0.265347	0.265223	7422.95	5168.28
aecnanpi-1	HS34_VDZ_C_PRE_1_Mayo2_responder	0.255006	0.247335	0.217939	7417.54	5168.22
aecnbkpa-1	HS34_VDZ_C_PRE_1_Mayo2_responder	0.0819067	0.227432	0.525839	7411.95	5169.06
aecncbjf-1	HS34_VDZ_C_PRE_1_Mayo2_responder	0.201804	0.249681	0.283976	7429.97	5171.23
aecnflck-1	HS34_VDZ_C_PRE_1_Mayo2_responder	0.00938655	0.047885	0.794465	7404.34	5174.67
aecnhiec-1	HS34_VDZ_C_PRE_1_Mayo2_responder	0.175129	0.24472	0.245666	7418.97	5174.59
aecnigkl-1	HS34_VDZ_C_PRE_1_Mayo2_responder	0.131027	0.233784	0.213248	7426.53	5177.33
aecnjgpc-1	HS34_VDZ_C_PRE_1_Mayo2_responder	0.162834	0.127783	0.321612	7432.14	5178.61
aecnlaga-1	HS34_VDZ_C_PRE_1_Mayo2_responder	0.106443	0.221143	0.361415	7420.63	5180.07
aecnokpl-1	HS34_VDZ_C_PRE_1_Mayo2_responder	0.12371	0.265596	0.195297	7425.5	5184.07
aecoeofk-1	HS34_VDZ_C_PRE_1_Mayo2_responder	0.23144	0.493366	0.310776	7431.88	5187
aecofhbm-1	HS34_VDZ_C_PRE_1_Mayo2_responder	0.149865	0.305485	0.426418	7420.01	5187.26
aecohkbo-1	HS34_VDZ_C_PRE_1_Mayo2_responder	0.0262843	0.0896055	0.701989	7409.4	5188.63
aecomdkc-1	HS34_VDZ_C_PRE_1_Mayo2_responder	0.0498933	0.273221	0.472852	7420.59	5194.8
aecopgma-1	HS34_VDZ_C_PRE_1_Mayo2_responder	0.0476407	0.0541372	0.745861	7404.36	5194.48
aecpabkg-1	HS34_VDZ_C_PRE_1_Mayo2_responder	0.0730311	0.16598	0.762753	7412.54	5194.57
aecpachl-1	HS34_VDZ_C_PRE_1_Mayo2_responder	0.138415	0.270234	0.335575	7432.29	5194.39
aecpcmpc-1	HS34_VDZ_C_PRE_1_Mayo2_responder	0.24282	0.233077	0.216387	7430.82	5199.24
aecpffgd-1	HS34_VDZ_C_PRE_1_Mayo2_responder	0.0514138	0.0949872	0.813933	7402.16	5200.03
aecpggjm-1	HS34_VDZ_C_PRE_1_Mayo2_responder	0.0277259	0.370358	0.69841	7412.64	5200.19
aecpldmh-1	HS34_VDZ_C_PRE_1_Mayo2_responder	0.101725	0.188376	0.528716	7424.22	5203.53
aecpncip-1	HS34_VDZ_C_PRE_1_Mayo2_responder	0.0868706	0.151922	0.79448	7405.75	5204.83
aecpopcm-1	HS34_VDZ_C_PRE_1_Mayo2_responder	0.0173034	0.019663	0.81828	7414.94	5207.02
aedaaaim-1	HS34_VDZ_C_PRE_1_Mayo2_responder	0.236303	0.379777	0.285187	7429.95	5210.4
aedaaemm-1	HS34_VDZ_C_PRE_1_Mayo2_responder	0.0335332	0.106909	0.799774	7408.59	5211.49
aedaaldj-1	HS34_VDZ_C_PRE_1_Mayo2_responder	0.0600008	0.198758	0.151952	7435.04	5213.46
aedacfhh-1	HS34_VDZ_C_PRE_1_Mayo2_responder	0	0.0813776	0.790063	7418.93	5213.1
aedaddmp-1	HS34_VDZ_C_PRE_1_Mayo2_responder	0.0752006	0.142658	0.578518	7420.87	5219.51
aedaljok-1	HS34_VDZ_C_PRE_1_Mayo2_responder	0.0216739	0.0405147	0.741286	7410.02	5219.36
aedbacpg-1	HS34_VDZ_C_PRE_1_Mayo2_responder	0.104016	0.335084	0.467121	7429.43	5222.94
aedbfbno-1	HS34_VDZ_C_PRE_1_Mayo2_responder	0.0350188	0.039794	0.665958	7416.47	5222.8
aedbfppp-1	HS34_VDZ_C_PRE_1_Mayo2_responder	0.093652	0.0866771	0.853921	7407.65	5223.03
aedbinkk-1	HS34_VDZ_C_PRE_1_Mayo2_responder	0.0269851	0.0919948	0.814918	7403.74	5225.38
aedbofgk-1	HS34_VDZ_C_PRE_1_Mayo2_responder	0.0468207	0.0964784	0.733984	7417.73	5228.59
aedcahig-1	HS34_VDZ_C_PRE_1_Mayo2_responder	0.0749348	0.118255	0.748099	7406.87	5230.48
aedcapof-1	HS34_VDZ_C_PRE_1_Mayo2_responder	0.056773	0.107369	0.74843	7414.45	5233.59
aedcbinh-1	HS34_VDZ_C_PRE_1_Mayo2_responder	0	0.0394912	0.797944	7423.03	5233.85
aedcdcpe-1	HS34_VDZ_C_PRE_1_Mayo2_responder	0.0348639	0.0396181	0.777646	7413.31	5237.77
aedcemha-1	HS34_VDZ_C_PRE_1_Mayo2_responder	0.050919	0.0289312	0.773901	7406.59	5241.11
aedcjaen-1	HS34_VDZ_C_PRE_1_Mayo2_responder	0.0399722	0.0717988	0.732038	7427.18	5239.84
aedcjfeb-1	HS34_VDZ_C_PRE_1_Mayo2_responder	0.0279177	0	0.707336	7420.36	5244.28
aedckoop-1	HS34_VDZ_C_PRE_1_Mayo2_responder	0.0614907	0.139752	0.750531	7413.23	5245.17
aedclmfl-1	HS34_VDZ_C_PRE_1_Mayo2_responder	0.0490752	0.111535	0.740575	7428.91	5248.58
aeddacbm-1	HS34_VDZ_C_PRE_1_Mayo2_responder	0.096037	0.0865313	0.83265	7406.41	5250.19
aeddbgbi-1	HS34_VDZ_C_PRE_1_Mayo2_responder	0.0210078	0.047745	0.728001	7422.74	5251.58
aeddcmdg-1	HS34_VDZ_C_PRE_1_Mayo2_responder	0.0333515	0.0757989	0.840788	7411.08	5254.75
aeddpgpm-1	HS34_VDZ_C_PRE_1_Mayo2_responder	0.0959966	0.102406	0.700895	7417.25	5257.21
aedebdol-1	HS34_VDZ_C_PRE_1_Mayo2_responder	0.0654081	0.0743274	0.750363	7430.42	5256.16
aedeblei-1	HS34_VDZ_C_PRE_1_Mayo2_responder	0	0.0240572	0.815416	7422.84	5266.67
aededahp-1	HS34_VDZ_C_PRE_1_Mayo2_responder	0.0145882	0.0439918	0.776901	7407.02	5271.23
aedefcig-1	HS34_VDZ_C_PRE_1_Mayo2_responder	0.0260338	0.216404	0.68813	7408.3	5498.46
aedegeob-1	HS34_VDZ_C_PRE_1_Mayo2_responder	0.152142	0.28103	0.153163	7430.57	5497.48
aedephoe-1	HS34_VDZ_C_PRE_1_Mayo2_responder	0.312691	0.411778	0.274531	7427.12	5505.97
aedfcgkl-1	HS34_VDZ_C_PRE_1_Mayo2_responder	0.0750841	0.190811	0.651615	7404.46	5510.55
aedfdfbg-1	HS34_VDZ_C_PRE_1_Mayo2_responder	0.0725068	0.23396	0.736318	7422.28	5509.03
aedfeinc-1	HS34_VDZ_C_PRE_1_Mayo2_responder	0.089959	0.242096	0.696778	7414.64	5511.62
aedffkma-1	HS34_VDZ_C_PRE_1_Mayo2_responder	0.0756768	0.246311	0.503681	7431.61	5513.3
aedfighf-1	HS34_VDZ_C_PRE_1_Mayo2_responder	0.0431265	0.168494	0.751356	7419.06	5516.5
aedfkfdk-1	HS34_VDZ_C_PRE_1_Mayo2_responder	0.0511526	0.195594	0.654248	7428.44	5520.42
aedfkldk-1	HS34_VDZ_C_PRE_1_Mayo2_responder	0.0307492	0.219723	0.665207	7410.51	5523.88
aedfljni-1	HS34_VDZ_C_PRE_1_Mayo2_responder	0.0818222	0.224823	0.618758	7417.78	5528.06
aedfoadl-1	HS34_VDZ_C_PRE_1_Mayo2_responder	0.0842425	0.215021	0.559714	7430.6	5528.05
aedgdafe-1	HS34_VDZ_C_PRE_1_Mayo2_responder	0.032704	0.292813	0.693656	7424.4	5531.84
aedghgle-1	HS34_VDZ_C_PRE_1_Mayo2_responder	0.0740541	0.279832	0.636072	7429.9	5538.51
aedgmjln-1	HS34_VDZ_C_PRE_1_Mayo2_responder	0.034532	0.170897	0.649153	7419.13	5538.24
aedgmmfl-1	HS34_VDZ_C_PRE_1_Mayo2_responder	0.0945792	0.315327	0.64626	7418.13	5543.04
aedhedko-1	HS34_VDZ_C_PRE_1_Mayo2_responder	0.0868085	0.341112	0.642829	7415.31	5547.45
aedhefdg-1	HS34_VDZ_C_PRE_1_Mayo2_responder	0.0692124	0.188535	0.695169	7426.86	5550.78
aedhfbld-1	HS34_VDZ_C_PRE_1_Mayo2_responder	0.0610497	0.210262	0.663571	7405.94	5555.29
aedhlooj-1	HS34_VDZ_C_PRE_1_Mayo2_responder	0.0587439	0.129525	0.62816	7419.8	5557.05
aedhmjje-1	HS34_VDZ_C_PRE_1_Mayo2_responder	0.0699596	0.207025	0.706377	7429.65	5560.53
aedhndgg-1	HS34_VDZ_C_PRE_1_Mayo2_responder	0.0465914	0.196181	0.672719	7414.65	5562.21
aedhpfef-1	HS34_VDZ_C_PRE_1_Mayo2_responder	0.0599583	0.194302	0.646905	7407.84	5563.51
aedhphen-1	HS34_VDZ_C_PRE_1_Mayo2_responder	0.0762638	0.190672	0.736063	7423.32	5563.44
aedifpkp-1	HS34_VDZ_C_PRE_1_Mayo2_responder	0.0793678	0.200093	0.533119	7429.05	5567.42
aedipklm-1	HS34_VDZ_C_PRE_1_Mayo2_responder	0.0599583	0.164051	0.424509	7420.06	5568.97
aedjcmmc-1	HS34_VDZ_C_PRE_1_Mayo2_responder	0.0642424	0.192329	0.517008	7426.48	5572.36
aedjhecj-1	HS34_VDZ_C_PRE_1_Mayo2_responder	0.131076	0.472601	0.173823	7406.72	5569.98
aedjmckk-1	HS34_VDZ_C_PRE_1_Mayo2_responder	0	0.124949	0.694306	7432.76	5572.1
aedjmelp-1	HS34_VDZ_C_PRE_1_Mayo2_responder	0.187113	0.477897	0.229511	7414.05	5574.5
aedjmmaj-1	HS34_VDZ_C_PRE_1_Mayo2_responder	0.0390358	0.282348	0.27922	7420.72	5575.06
aedjmmbe-1	HS34_VDZ_C_PRE_1_Mayo2_responder	0.165664	0.188963	0.229302	7408.65	5581.15
aedkbheo-1	HS34_VDZ_C_PRE_1_Mayo2_responder	0.0722044	0.20914	0.101389	7419.78	5580.56
aedkcdhn-1	HS34_VDZ_C_PRE_1_Mayo2_responder	0.113898	0.197993	0.270876	7430.12	5582.48
aedkcnfo-1	HS34_VDZ_C_PRE_1_Mayo2_responder	0.0882688	0.0530198	0.150666	7415.26	5585.22
aedkeeei-1	HS34_VDZ_C_PRE_1_Mayo2_responder	0.116522	0.198513	0.189029	7422.46	5584.78
aedkeiab-1	HS34_VDZ_C_PRE_1_Mayo2_responder	0.182574	0.18904	0.21187	7424.45	5589.83
aedkekdm-1	HS34_VDZ_C_PRE_1_Mayo2_responder	0.202621	0.381418	0.205808	7429.46	5594.01
aedkgbjl-1	HS34_VDZ_C_PRE_1_Mayo2_responder	0.102096	0.149888	0.160692	7408.1	5592.08
aedkhldn-1	HS34_VDZ_C_PRE_1_Mayo2_responder	0.230596	0.242063	0.289703	7415.24	5592.18
aedkklip-1	HS34_VDZ_C_PRE_1_Mayo2_responder	0.241326	0.313726	0.237278	7418.8	5599.25
aedlafln-1	HS34_VDZ_C_PRE_1_Mayo2_responder	0.0991816	0.201168	0.186854	7419.76	5606.06
aedlbkci-1	HS34_VDZ_C_PRE_1_Mayo2_responder	0.191853	0.291213	0.196629	7428.93	5604.37
aedlepeh-1	HS34_VDZ_C_PRE_1_Mayo2_responder	0.154904	0.339785	0.115611	7404.09	5605.93
aedlfcpm-1	HS34_VDZ_C_PRE_1_Mayo2_responder	0.312222	0.348478	0.154437	7427.83	5611.75
aedllach-1	HS34_VDZ_C_PRE_1_Mayo2_responder	0.0966459	0.294979	0.256341	7408.86	5614.15
aedllccd-1	HS34_VDZ_C_PRE_1_Mayo2_responder	0.0679571	0.301032	0.328077	7415.2	5616.4
aedlpgmn-1	HS34_VDZ_C_PRE_1_Mayo2_responder	0.16328	0.282633	0.190134	7435.14	5619.34
aedmafhf-1	HS34_VDZ_C_PRE_1_Mayo2_responder	0.118233	0.197349	0.21391	7426.27	5622.54
aedmajlm-1	HS34_VDZ_C_PRE_1_Mayo2_responder	0.0897189	0.274393	0.294699	7408.86	5623.55
aedmclkj-1	HS34_VDZ_C_PRE_1_Mayo2_responder	0.0537964	0.218192	0.288267	7415.5	5625.16
aedmfjdm-1	HS34_VDZ_C_PRE_1_Mayo2_responder	0.037364	0.215257	0.233441	7424.81	5633.9
aedmjhad-1	HS34_VDZ_C_PRE_1_Mayo2_responder	0.13857	0.329389	0.211539	7408.84	5639.16
aedncjbl-1	HS34_VDZ_C_PRE_1_Mayo2_responder	0.0862199	0.181831	0.172554	7418.01	5651.03
aedndddp-1	HS34_VDZ_C_PRE_1_Mayo2_responder	0.18336	0.479107	0.177317	7417.28	5642.73
aedneped-1	HS34_VDZ_C_PRE_1_Mayo2_responder	0.0618552	0.263041	0.201044	7425.07	5641.91
aednibin-1	HS34_VDZ_C_PRE_1_Mayo2_responder	0.0769497	0.208977	0.203251	7411.67	5645.9
aednlilb-1	HS34_VDZ_C_PRE_1_Mayo2_responder	0.168999	0.406883	0.205349	7405.33	5647.38
aedobgef-1	HS34_VDZ_C_PRE_1_Mayo2_responder	0.066937	0.0872634	0.128154	7410.79	5656.22
aedocnmo-1	HS34_VDZ_C_PRE_1_Mayo2_responder	0.0861307	0.33097	0.330399	7431.56	5657.53
aedoemla-1	HS34_VDZ_C_PRE_1_Mayo2_responder	0.124949	0.304262	0.243037	7405.03	5629.23
aedoeokn-1	HS34_VDZ_C_PRE_1_Mayo2_responder	0.148575	0.231848	0.180875	7416.8	5662.08
aedohdka-1	HS34_VDZ_C_PRE_1_Mayo2_responder	0.288616	0.212679	0.265894	7406.77	5664.57
aedojdmo-1	HS34_VDZ_C_PRE_1_Mayo2_responder	0.158456	0.219858	0.147365	7419.56	5669.39
aedolcfa-1	HS34_VDZ_C_PRE_1_Mayo2_responder	0.0840905	0.219448	0.754844	7433.97	5816
aedoojlk-1	HS34_VDZ_C_PRE_1_Mayo2_responder	0.0995063	0.201062	0.172983	7428.46	5676.6
aedopnnh-1	HS34_VDZ_C_PRE_1_Mayo2_responder	0.183542	0.226201	0.212823	7416.96	5680.95
aedplica-1	HS34_VDZ_C_PRE_1_Mayo2_responder	0.109075	0.317423	0.191068	7402.6	5680.82
aedpmjlb-1	HS34_VDZ_C_PRE_1_Mayo2_responder	0.0628017	0.171672	0.708602	7421.4	5811.8
aedpmlld-1	HS34_VDZ_C_PRE_1_Mayo2_responder	0.224703	0.558675	0.124505	7432.08	5687.92
aedpnagi-1	HS34_VDZ_C_PRE_1_Mayo2_responder	0.15748	0.226957	0.17602	7408.17	5686.1
aedpndkp-1	HS34_VDZ_C_PRE_1_Mayo2_responder	0.139916	0.155616	0.153196	7412.58	5689.78
aedpnjck-1	HS34_VDZ_C_PRE_1_Mayo2_responder	0.276016	0.282693	0.166773	7409.72	5696.64
aeeadnei-1	HS34_VDZ_C_PRE_1_Mayo2_responder	0.0337595	0.139895	0.521479	7416.33	5776.57
aeeafmhh-1	HS34_VDZ_C_PRE_1_Mayo2_responder	0.165727	0.155758	0.208112	7418.36	5696.29
aeealpmf-1	HS34_VDZ_C_PRE_1_Mayo2_responder	0.117876	0.144007	0	7413.67	5703.63
aeebagph-1	HS34_VDZ_C_PRE_1_Mayo2_responder	0.147032	0.150692	0.17007	7407.39	5704.02
aeebbedm-1	HS34_VDZ_C_PRE_1_Mayo2_responder	0.109215	0.199129	0.142232	7430.55	5703.43
aeebccfg-1	HS34_VDZ_C_PRE_1_Mayo2_responder	0.142347	0.304692	0.13955	7411.26	5721.44
aeebdgge-1	HS34_VDZ_C_PRE_1_Mayo2_responder	0	0.150682	0.12757	7423.73	5712.27
aeebdihl-1	HS34_VDZ_C_PRE_1_Mayo2_responder	0.0989267	0.207618	0.0274796	7418.24	5709.9
aeebdnke-1	HS34_VDZ_C_PRE_1_Mayo2_responder	0.256156	0.241552	0.200208	7407.33	5709.55
aeebfgbf-1	HS34_VDZ_C_PRE_1_Mayo2_responder	0.143315	0.170385	0.119429	7416.52	5715.94
aeeblmol-1	HS34_VDZ_C_PRE_1_Mayo2_responder	0.26195	0.167378	0.130575	7407.65	5715.43
aeebofil-1	HS34_VDZ_C_PRE_1_Mayo2_responder	0.0525007	0.242556	0.0774151	7425.29	5720.54
aeebpnng-1	HS34_VDZ_C_PRE_1_Mayo2_responder	0.114556	0.217945	0.0413953	7429.76	5713.92
aeeceokl-1	HS34_VDZ_C_PRE_1_Mayo2_responder	0.0900311	0.181834	0.105713	7433.57	5722.49
aeecfhkp-1	HS34_VDZ_C_PRE_1_Mayo2_responder	0.103113	0.151357	0.248733	7407.48	5726.08
aeecfmgm-1	HS34_VDZ_C_PRE_1_Mayo2_responder	0.164699	0.299369	0.150305	7418.49	5727.27
aeechjhl-1	HS34_VDZ_C_PRE_1_Mayo2_responder	0.109955	0.290888	0.0916291	7431.15	5731.88
aeeciohd-1	HS34_VDZ_C_PRE_1_Mayo2_responder	0.145702	0.35584	0.177607	7406.87	5732.23
aeecmncn-1	HS34_VDZ_C_PRE_1_Mayo2_responder	0	0.549196	0.124894	7410.92	5735.89
aeedbmck-1	HS34_VDZ_C_PRE_1_Mayo2_responder	0.0776812	0.264615	0.161836	7426.92	5738.31
aeeddmdg-1	HS34_VDZ_C_PRE_1_Mayo2_responder	0.293204	0.354635	0.148679	7406.84	5742.78
aeedeeoh-1	HS34_VDZ_C_PRE_1_Mayo2_responder	0.151577	0.221792	0.159427	7420.07	5743.91
aeedfapd-1	HS34_VDZ_C_PRE_1_Mayo2_responder	0.259649	0.475151	0.164102	7431.55	5744.83
aeedfipm-1	HS34_VDZ_C_PRE_1_Mayo2_responder	0.151074	0.263477	0.193217	7412.06	5747.81
aeedhcpa-1	HS34_VDZ_C_PRE_1_Mayo2_responder	0.0450885	0.131568	0.646244	7406.35	5769.7
aeedllng-1	HS34_VDZ_C_PRE_1_Mayo2_responder	0.227581	0.35387	0.152554	7418.8	5752.6
aeedognp-1	HS34_VDZ_C_PRE_1_Mayo2_responder	0.257094	0.26992	0.272633	7426.63	5749.5
aeeebamo-1	HS34_VDZ_C_PRE_1_Mayo2_responder	0.140511	0.354737	0.465769	7405.12	5751.78
aeeebhkb-1	HS34_VDZ_C_PRE_1_Mayo2_responder	0.193094	0.215049	0.190065	7425.37	5758.98
aeeelild-1	HS34_VDZ_C_PRE_1_Mayo2_responder	0.0985857	0.310113	0.624884	7406.74	5758.6
aeefabbp-1	HS34_VDZ_C_PRE_1_Mayo2_responder	0.0527941	0.202696	0.0936245	7429.19	5765.58
aeeffehd-1	HS34_VDZ_C_PRE_1_Mayo2_responder	0.0838517	0.219292	0.668188	7406.13	5775.67
aeefhkkl-1	HS34_VDZ_C_PRE_1_Mayo2_responder	0.0826646	0.541767	0	7432.08	5772.25
aeefmaji-1	HS34_VDZ_C_PRE_1_Mayo2_responder	0.101183	0.192218	0.129655	7431.62	5778.35
aeegahlm-1	HS34_VDZ_C_PRE_1_Mayo2_responder	0.0640003	0.232871	0.6451	7420.15	5781.47
aeegcdjf-1	HS34_VDZ_C_PRE_1_Mayo2_responder	0.171321	0.355386	0.0903527	7432.53	5785.19
aeegcgeg-1	HS34_VDZ_C_PRE_1_Mayo2_responder	0.0831618	0.202652	0.766681	7417.25	5786.45
aeegdhdl-1	HS34_VDZ_C_PRE_1_Mayo2_responder	0.0802044	0.206528	0.686793	7409.16	5788.25
aeegfpne-1	HS34_VDZ_C_PRE_1_Mayo2_responder	0.0747027	0.44438	0.48461	7426.22	5790.13
aeegkeap-1	HS34_VDZ_C_PRE_1_Mayo2_responder	0	0.30316	0.608567	7429.08	5794.44
aeegmppl-1	HS34_VDZ_C_PRE_1_Mayo2_responder	0.0771531	0.16362	0.766894	7405.58	5796.07
aeegpncp-1	HS34_VDZ_C_PRE_1_Mayo2_responder	0.0566345	0.162436	0.711097	7419.81	5794.22
aeehbejb-1	HS34_VDZ_C_PRE_1_Mayo2_responder	0.07775	0.181134	0.721487	7409.77	5799.96
aeehbfak-1	HS34_VDZ_C_PRE_1_Mayo2_responder	0.0515658	0.123236	0.392315	7431.14	5799.9
aeehbiaf-1	HS34_VDZ_C_PRE_1_Mayo2_responder	0.0635603	0.194366	0.760386	7418.43	5802.2
aeehjpcf-1	HS34_VDZ_C_PRE_1_Mayo2_responder	0.0953976	0.151729	0.720069	7430.51	5806.06
aeehmgoi-1	HS34_VDZ_C_PRE_1_Mayo2_responder	0.0824302	0.16948	0.753797	7402.37	5812.68
aeehpgmd-1	HS34_VDZ_C_PRE_1_Mayo2_responder	0.101504	0.256535	0.576699	7412.85	5763.07
aeeibldd-1	HS34_VDZ_C_PRE_1_Mayo2_responder	0.117187	0.317254	0.18545	7424.67	5772.31
aeeidjnp-1	HS34_VDZ_C_PRE_1_Mayo2_responder	0.199648	0.456565	0.16579	7411.26	5634.25
aeeidpfp-1	HS34_VDZ_C_PRE_1_Mayo2_responder	0.10768	0.179567	0.21466	7419.44	5629.87
aeeiebco-1	HS34_VDZ_C_PRE_1_Mayo2_responder	0.149096	0.205008	0.172509	7410.01	5671.84
aeeihnbm-1	HS34_VDZ_C_PRE_1_Mayo2_responder	0.158456	0.200952	0.237996	7425.66	5391.61
aeeijdao-1	HS34_VDZ_C_PRE_1_Mayo2_responder	0.116244	0.156132	0.204252	7406.97	5393.68
aeeimbgg-1	HS34_VDZ_C_PRE_1_Mayo2_responder	0.0809554	0.220697	0.272311	7417.97	5392.77
aeeimlle-1	HS34_VDZ_C_PRE_1_Mayo2_responder	0.092739	0.11987	0.241254	7412.65	5394.65
aeeinmpk-1	HS34_VDZ_C_PRE_1_Mayo2_responder	0.121624	0.339295	0.394668	7431.45	5395.43
aeeipdoe-1	HS34_VDZ_C_PRE_1_Mayo2_responder	0.0769129	0.131102	0.240362	7425.04	5398.14
aeejgllc-1	HS34_VDZ_C_PRE_1_Mayo2_responder	0.127792	0.197277	0.223406	7420.32	5401.18
aeejjied-1	HS34_VDZ_C_PRE_1_Mayo2_responder	0.114241	0.0865463	0.217106	7413.99	5400.19
aeejkjmb-1	HS34_VDZ_C_PRE_1_Mayo2_responder	0.0961518	0.218503	0.207172	7406.58	5400.74
aeejnoik-1	HS34_VDZ_C_PRE_1_Mayo2_responder	0.111376	0.195118	0.451909	7430.38	5403.57
aeekalgd-1	HS34_VDZ_C_PRE_1_Mayo2_responder	0.0768408	0.144037	0.188829	7412.87	5405.57
aeekcmnc-1	HS34_VDZ_C_PRE_1_Mayo2_responder	0.0373514	0.472338	0.187253	7405.66	5407.2
aeekdbap-1	HS34_VDZ_C_PRE_1_Mayo2_responder	0.170406	0.171536	0.250469	7424.94	5409.36
aeekgahl-1	HS34_VDZ_C_PRE_1_Mayo2_responder	0.0906801	0.156733	0.215898	7418.64	5409.79
aeekkfpi-1	HS34_VDZ_C_PRE_1_Mayo2_responder	0.101183	0.207107	0.193108	7411.68	5412.22
aeekkljl-1	HS34_VDZ_C_PRE_1_Mayo2_responder	0.0590972	0.0799156	0.758062	7434.91	5413.16
aeeknmgm-1	HS34_VDZ_C_PRE_1_Mayo2_responder	0.0928852	0.179906	0.199655	7428.84	5414.24
aeelchnd-1	HS34_VDZ_C_PRE_1_Mayo2_responder	0.173873	0.264327	0.302622	7420.26	5417.39
aeeldjid-1	HS34_VDZ_C_PRE_1_Mayo2_responder	0.180194	0.27242	0.17844	7410.19	5417.16
aeelegfp-1	HS34_VDZ_C_PRE_1_Mayo2_responder	0.243326	0.357581	0.218227	7407.43	5421.68
aeelfcoa-1	HS34_VDZ_C_PRE_1_Mayo2_responder	0.136443	0.307014	0.347062	7427.34	5422.69
aeelpmlj-1	HS34_VDZ_C_PRE_1_Mayo2_responder	0.265193	0.405562	0.2755	7414.81	5423.83
aeembakh-1	HS34_VDZ_C_PRE_1_Mayo2_responder	0.143844	0.191339	0.0968197	7420.84	5424.05
aeembeab-1	HS34_VDZ_C_PRE_1_Mayo2_responder	0.0447693	0.167463	0.529678	7431.95	5427.39
aeemjcib-1	HS34_VDZ_C_PRE_1_Mayo2_responder	0.119703	0.209067	0.18732	7406.64	5429.13
aeemlafc-1	HS34_VDZ_C_PRE_1_Mayo2_responder	0.147828	0.136338	0.137994	7421.31	5429.22
aeemmidd-1	HS34_VDZ_C_PRE_1_Mayo2_responder	0.0754878	0.203309	0.226714	7414.05	5431.46
aeenblmh-1	HS34_VDZ_C_PRE_1_Mayo2_responder	0.0740593	0.0841584	0.167608	7428.03	5432.8
aeencdfa-1	HS34_VDZ_C_PRE_1_Mayo2_responder	0.0906839	0.189036	0.132665	7421.47	5436.79
aeendjph-1	HS34_VDZ_C_PRE_1_Mayo2_responder	0.189279	0.208765	0.100111	7412.18	5437.71
aeenedpl-1	HS34_VDZ_C_PRE_1_Mayo2_responder	0.0768933	0.110787	0.0873425	7430.89	5441.13
aeenhdbm-1	HS34_VDZ_C_PRE_1_Mayo2_responder	0.0809554	0.0919948	0.0715896	7409.25	5442.25
aeenhojn-1	HS34_VDZ_C_PRE_1_Mayo2_responder	0.0906077	0.214103	0.226703	7417.37	5443.53
aeenjaln-1	HS34_VDZ_C_PRE_1_Mayo2_responder	0.105801	0.145364	0.139065	7425.08	5446.42
aeenlgkj-1	HS34_VDZ_C_PRE_1_Mayo2_responder	0.0745798	0.192845	0.190598	7402.69	5447.53
aeeoakdf-1	HS34_VDZ_C_PRE_1_Mayo2_responder	0.163928	0.119091	0.200216	7416.04	5449.67
aeeocoma-1	HS34_VDZ_C_PRE_1_Mayo2_responder	0.0493089	0.183142	0.18174	7433.63	5452.26
aeeoepmn-1	HS34_VDZ_C_PRE_1_Mayo2_responder	0.166644	0.270947	0.132253	7426.49	5454.39
aeeogohc-1	HS34_VDZ_C_PRE_1_Mayo2_responder	0.12506	0.294936	0.240672	7407.78	5458.41
aeeoknnp-1	HS34_VDZ_C_PRE_1_Mayo2_responder	0.188525	0.409409	0.138739	7416.42	5456.12
aeeoldoh-1	HS34_VDZ_C_PRE_1_Mayo2_responder	0.140304	0.296554	0.205467	7434.63	5461.52
aeeomfhm-1	HS34_VDZ_C_PRE_1_Mayo2_responder	0.191397	0.173611	0.215762	7426.26	5461.52
aeepehnk-1	HS34_VDZ_C_PRE_1_Mayo2_responder	0.214138	0.41852	0.298259	7416.03	5464.58
aeepgdam-1	HS34_VDZ_C_PRE_1_Mayo2_responder	0.127958	0.231504	0.118051	7427.93	5469.25
aeephifn-1	HS34_VDZ_C_PRE_1_Mayo2_responder	0.126686	0.087401	0.2961	7419.14	5471.69
aeepkdem-1	HS34_VDZ_C_PRE_1_Mayo2_responder	0.144907	0.240737	0.215665	7431.58	5473.46
aefaacgp-1	HS34_VDZ_C_PRE_1_Mayo2_responder	0.0754277	0.197995	0.182211	7428.61	5481.42
aefaalgc-1	HS34_VDZ_C_PRE_1_Mayo2_responder	0.0991197	0.352336	0.272287	7408.27	5483.74
aefabaan-1	HS34_VDZ_C_PRE_1_Mayo2_responder	0.0707932	0.173686	0.276184	7420.26	5487.49
aefafcdb-1	HS34_VDZ_C_PRE_1_Mayo2_responder	0	0.213376	0.299439	7413.2	5489.3
aefakclf-1	HS34_VDZ_C_PRE_1_Mayo2_responder	0.0439061	0.0869047	0.781141	7437.41	5369.23
aefbbpel-1	HS34_VDZ_C_PRE_1_Mayo2_responder	0.193195	0.411165	0.301949	7415.17	5368.62
aefbchnc-1	HS34_VDZ_C_PRE_1_Mayo2_responder	0.155577	0.26782	0.33188	7421.99	5371.79
aefbeehm-1	HS34_VDZ_C_PRE_1_Mayo2_responder	0.0809778	0.240025	0.795495	7431.82	5378.45
aefbgbcc-1	HS34_VDZ_C_PRE_1_Mayo2_responder	0.188397	0.279847	0.322693	7407.62	5371.09
aefblakg-1	HS34_VDZ_C_PRE_1_Mayo2_responder	0.130859	0.200448	0.190188	7416.3	5377.66
aefblooj-1	HS34_VDZ_C_PRE_1_Mayo2_responder	0.0965366	0.189417	0.718667	7433.26	5387.57
aefbpjop-1	HS34_VDZ_C_PRE_1_Mayo2_responder	0.163923	0.307152	0.236785	7422.4	5385.4
aefcaffk-1	HS34_VDZ_C_PRE_1_Mayo2_responder	0.154601	0.319899	0.212134	7406.01	5380.06
aefcelmk-1	HS34_VDZ_C_PRE_1_Mayo2_responder	0.234732	0.245314	0.213974	7412.68	5386.56
aefcgkhh-1	HS34_VDZ_C_PRE_1_Mayo2_responder	0.182944	0.271672	0.238795	7405.24	5388.23
aefchbmo-1	HS34_VDZ_C_PRE_1_Mayo2_responder	0.039641	0.145315	0.745104	7436.62	5358.55
aefcnbfd-1	HS34_VDZ_C_PRE_1_Mayo2_responder	0.162323	0.151357	0.235286	7416.27	5353.54
aefdeeio-1	HS34_VDZ_C_PRE_1_Mayo2_responder	0.224406	0.407215	0.429026	7422.09	5355.7
aefdhhpf-1	HS34_VDZ_C_PRE_1_Mayo2_responder	0.081704	0.288281	0.289961	7404.39	5353.78
aefdjhah-1	HS34_VDZ_C_PRE_1_Mayo2_responder	0.163575	0.43719	0.339309	7421.64	5363.53
aefdloee-1	HS34_VDZ_C_PRE_1_Mayo2_responder	0.115628	0.189467	0.189125	7413.16	5362.2
aefedamc-1	HS34_VDZ_C_PRE_1_Mayo2_responder	0.168733	0.189808	0.270118	7406.79	5361.69
aefedcdn-1	HS34_VDZ_C_PRE_1_Mayo2_responder	0.0206903	0.0624422	0.7525	7415.04	5348.14
aefejjpc-1	HS34_VDZ_C_PRE_1_Mayo2_responder	0.0140492	0.0795517	0.856417	7437.79	5346.84
aefejmbb-1	HS34_VDZ_C_PRE_1_Mayo2_responder	0.110619	0.227333	0.608112	7425.65	5345.89
aefenbkf-1	HS34_VDZ_C_PRE_1_Mayo2_responder	0.103356	0.263599	0.829785	7431.76	5326.97
aefepfhp-1	HS34_VDZ_C_PRE_1_Mayo2_responder	0.0498158	0.141615	0.822823	7438.02	5336.18
aeffajfm-1	HS34_VDZ_C_PRE_1_Mayo2_responder	0.0389496	0.0802775	0.921642	7416.24	5326.64
aeffdoio-1	HS34_VDZ_C_PRE_1_Mayo2_responder	0.0355363	0.117417	0.818525	7421.61	5337.25
aeffgodj-1	HS34_VDZ_C_PRE_1_Mayo2_responder	0.0768604	0.192287	0.778937	7422.61	5342.73
aeffnhmb-1	HS34_VDZ_C_PRE_1_Mayo2_responder	0.036998	0.0840863	0.687799	7414.37	5339.54
aeffokom-1	HS34_VDZ_C_PRE_1_Mayo2_responder	0.035962	0.0408659	0.82043	7407.18	5332.6
aefgdaff-1	HS34_VDZ_C_PRE_1_Mayo2_responder	0.0631378	0.109555	0.779569	7396.7	5340.11
aefgeonf-1	HS34_VDZ_C_PRE_1_Mayo2_responder	0.00833867	0.0189515	0.834587	7424.33	5290.57
aefgfaap-1	HS34_VDZ_C_PRE_1_Mayo2_responder	0.079281	0.173502	0.761579	7436.8	5319.09
aefggena-1	HS34_VDZ_C_PRE_1_Mayo2_responder	0.0657115	0.0985836	0.939654	7422.55	5314.24
aefglenc-1	HS34_VDZ_C_PRE_1_Mayo2_responder	0.182914	0.167525	0.17479	7405.06	5875.28
aefglpkg-1	HS34_VDZ_C_PRE_1_Mayo2_responder	0.0936759	0.10645	0.11987	7426.04	5874.42
aefhbhni-1	HS34_VDZ_C_PRE_1_Mayo2_responder	0.122431	0.236663	0.185551	7422.37	5870.29
aefhdicj-1	HS34_VDZ_C_PRE_1_Mayo2_responder	0.363259	0.202066	0.22339	7413.16	5877.35
aefhfdeh-1	HS34_VDZ_C_PRE_1_Mayo2_responder	0.0685178	0.319396	0.521678	7427.65	5907.1
aefhmpli-1	HS34_VDZ_C_PRE_1_Mayo2_responder	0.0887451	0.442996	0.133689	7420.16	5878.26
aefhnbak-1	HS34_VDZ_C_PRE_1_Mayo2_responder	0.0987811	0.314581	0.252455	7424.39	5881.45
aefiinkd-1	HS34_VDZ_C_PRE_1_Mayo2_responder	0.0384564	0.305904	0.246088	7408.83	5887.19
aefilami-1	HS34_VDZ_C_PRE_1_Mayo2_responder	0.067639	0.28572	0.210635	7419.07	5889.04
aefinfgl-1	HS34_VDZ_C_PRE_1_Mayo2_responder	0.0569003	0.308395	0.547726	7426.45	5894.09
aefjajcd-1	HS34_VDZ_C_PRE_1_Mayo2_responder	0.0730311	0.443088	0.356448	7403.44	5891.64
aefjajio-1	HS34_VDZ_C_PRE_1_Mayo2_responder	0.14319	0.266096	0.550409	7415.97	5894.36
aefjbhfe-1	HS34_VDZ_C_PRE_1_Mayo2_responder	0.141331	0.464453	0.324708	7428.14	5887.45
aefjcacf-1	HS34_VDZ_C_PRE_1_Mayo2_responder	0.0653078	0.468121	0.186338	7423.18	5901.03
aefjdnfg-1	HS34_VDZ_C_PRE_1_Mayo2_responder	0.116909	0.178006	0.556563	7434.02	5902.8
aefjieck-1	HS34_VDZ_C_PRE_1_Mayo2_responder	0.158508	0.226737	0.0947816	7468.5	5904.64
aefjmaok-1	HS34_VDZ_C_PRE_1_Mayo2_responder	0.161128	0.634393	0.187597	7485.03	5904.9
aefjmmhg-1	HS34_VDZ_C_PRE_1_Mayo2_responder	0.0372606	0.453693	0.15158	7463.67	5901.64
aefjpgib-1	HS34_VDZ_C_PRE_1_Mayo2_responder	0.156137	0.304163	0.594625	7440.19	5905.6
aefkagbn-1	HS34_VDZ_C_PRE_1_Mayo2_responder	0.0569243	0.394616	0.457385	7414.03	5921.03
aefkapgk-1	HS34_VDZ_C_PRE_1_Mayo2_responder	0.0830493	0.334889	0.57877	7506.25	5912.29
aefkeagb-1	HS34_VDZ_C_PRE_1_Mayo2_responder	0.103451	0.585554	0.175755	7477.52	5911.28
aefkglpc-1	HS34_VDZ_C_PRE_1_Mayo2_responder	0.0902454	0.262369	0.664269	7495.54	5910.58
aefkiaec-1	HS34_VDZ_C_PRE_1_Mayo2_responder	0.278597	0.699665	0.0949147	7464.59	5914.95
aefkjnmo-1	HS34_VDZ_C_PRE_1_Mayo2_responder	0.0722385	0.22964	0.545513	7429.18	5855.09
aefknapf-1	HS34_VDZ_C_PRE_1_Mayo2_responder	0.15244	0.296765	0.368727	7477.26	5923.19
aeflcmdh-1	HS34_VDZ_C_PRE_1_Mayo2_responder	0.0731719	0.606049	0.147023	7472.52	5920.44
aeflcpbf-1	HS34_VDZ_C_PRE_1_Mayo2_responder	0.0643413	0.182991	0.630042	7445.36	5921.23
aeflkggg-1	HS34_VDZ_C_PRE_1_Mayo2_responder	0.158096	0.333716	0.548106	7494.42	5922.55
aeflkglb-1	HS34_VDZ_C_PRE_1_Mayo2_responder	0.0409732	0.20172	0.560381	7451.15	5926.26
aeflkjbm-1	HS34_VDZ_C_PRE_1_Mayo2_responder	0.141979	0.322679	0.400745	7415.07	5912.94
aeflllig-1	HS34_VDZ_C_PRE_1_Mayo2_responder	0.140607	0.309969	0.581266	7440.48	5927.02
aeflmgkg-1	HS34_VDZ_C_PRE_1_Mayo2_responder	0.0627026	0.170544	0.56032	7422.6	5857.77
aeflmpkm-1	HS34_VDZ_C_PRE_1_Mayo2_responder	0.0436921	0.221762	0.353574	7420.79	5909.71
aefmdben-1	HS34_VDZ_C_PRE_1_Mayo2_responder	0.142689	0.281862	0.53816	7434.82	5895.85
aefmjnlc-1	HS34_VDZ_C_PRE_1_Mayo2_responder	0.124238	0.198055	0.397221	7456.41	5931.93
aefmokjk-1	HS34_VDZ_C_PRE_1_Mayo2_responder	0.180165	0.710421	0.186013	7458.55	5917.78
aefnanjg-1	HS34_VDZ_C_PRE_1_Mayo2_responder	0.103806	0.447359	0.460724	7458.96	5924.65
aefniipk-1	HS34_VDZ_C_PRE_1_Mayo2_responder	0.0637749	0.238394	0.502549	7420.15	5921.26
aefnilpo-1	HS34_VDZ_C_PRE_1_Mayo2_responder	0.110813	0.31789	0.505582	7405.78	5911.2
aefnknle-1	HS34_VDZ_C_PRE_1_Mayo2_responder	0.118978	0.322644	0.599509	7443.93	5912.56
aefnmolh-1	HS34_VDZ_C_PRE_1_Mayo2_responder	0.165585	0.337059	0.500025	7420.48	5929.89
aefnnmhn-1	HS34_VDZ_C_PRE_1_Mayo2_responder	0.0940799	0.456344	0.234914	7451.11	5900.38
aefobimf-1	HS34_VDZ_C_PRE_1_Mayo2_responder	0.262481	0.491181	0.283603	7485.68	5913.81
aefobmhf-1	HS34_VDZ_C_PRE_1_Mayo2_responder	0.0776812	0.512661	0.261643	7463.9	5928.35
aefocnka-1	HS34_VDZ_C_PRE_1_Mayo2_responder	0.152236	0.306901	0.465791	7413.43	5928.99
aefoenkb-1	HS34_VDZ_C_PRE_1_Mayo2_responder	0.152861	0.287374	0.500054	7427.58	5928.28
aefoijch-1	HS34_VDZ_C_PRE_1_Mayo2_responder	0.0375308	0.254168	0.433823	7470.8	5930.88
aefomegh-1	HS34_VDZ_C_PRE_1_Mayo2_responder	0.0880935	0.442908	0.204272	7470.68	5912.66
aefonaoe-1	HS34_VDZ_C_PRE_1_Mayo2_responder	0.120119	0.215027	0.473025	7425.48	5914.69
aefpgfmm-1	HS34_VDZ_C_PRE_1_Mayo2_responder	0.0940935	0.246103	0.535738	7450	5917.59
aefpppgi-1	HS34_VDZ_C_PRE_1_Mayo2_responder	0.193069	0.389706	0.223067	7455.74	5914.05
aegacnjo-1	HS34_VDZ_C_PRE_1_Mayo2_responder	0.234315	0.547232	0.22558	7460.23	5909.03
aegagajb-1	HS34_VDZ_C_PRE_1_Mayo2_responder	0.153338	0.421536	0.381748	7406.5	5923.03
aeganbdc-1	HS34_VDZ_C_PRE_1_Mayo2_responder	0.106675	0.317571	0.369353	7481.31	5923.24
aegappbk-1	HS34_VDZ_C_PRE_1_Mayo2_responder	0.126831	0.323776	0.0703741	7476.18	5903.91
aegbabed-1	HS34_VDZ_C_PRE_1_Mayo2_responder	0.132231	0.309988	0.507505	7434.57	5937.5
aegbeilo-1	HS34_VDZ_C_PRE_1_Mayo2_responder	0.208611	0.333155	0.214707	7412.82	5870.39
aegbggej-1	HS34_VDZ_C_PRE_1_Mayo2_responder	0.170573	0.43836	0.119429	7431.51	5870.34
aegbghok-1	HS34_VDZ_C_PRE_1_Mayo2_responder	0.117735	0.287394	0.139318	7419.1	5864.43
aegbpfgp-1	HS34_VDZ_C_PRE_1_Mayo2_responder	0.09051	0.302626	0.231901	7428.88	5862.59
aegcbdgd-1	HS34_VDZ_C_PRE_1_Mayo2_responder	0.125591	0.228015	0.241632	7405.79	5864.17
aegccmgm-1	HS34_VDZ_C_PRE_1_Mayo2_responder	0.0742448	0.210667	0.67234	7426.05	5825.66
aegchdlg-1	HS34_VDZ_C_PRE_1_Mayo2_responder	0.0752842	0.238087	0.509726	7412.62	5861.01
aegcpjko-1	HS34_VDZ_C_PRE_1_Mayo2_responder	0.108459	0.181854	0.641369	7429.96	5833.36
aegdhoea-1	HS34_VDZ_C_PRE_1_Mayo2_responder	0.0982865	0.233464	0.571456	7429.09	5840.29
aegdmadk-1	HS34_VDZ_C_PRE_1_Mayo2_responder	0.0923491	0.220277	0.649078	7405.12	5838.63
aegdmnpd-1	HS34_VDZ_C_PRE_1_Mayo2_responder	0.0852085	0.250957	0.562345	7429.55	5849.03
aegdnapm-1	HS34_VDZ_C_PRE_1_Mayo2_responder	0.0811136	0.246504	0.654778	7418.14	5844.24
aegedpgc-1	HS34_VDZ_C_PRE_1_Mayo2_responder	0.0609897	0.249116	0.624826	7412.73	5852.02
aegeemcl-1	HS34_VDZ_C_PRE_1_Mayo2_responder	0.098907	0.206015	0.625869	7403.53	5855.98
aegeimba-1	HS34_VDZ_C_PRE_1_Mayo2_responder	0.108627	0.332119	0.494097	7410.05	5901.32
aegejamh-1	HS34_VDZ_C_PRE_1_Mayo2_responder	0.252986	0.202955	0.123993	7480.13	5063.93
aegemadp-1	HS34_VDZ_C_PRE_1_Mayo2_responder	0.256548	0.291531	0.108405	7510.14	5064.12
aegfahap-1	HS34_VDZ_C_PRE_1_Mayo2_responder	0.199483	0.401511	0.283504	7498.31	5088.77
aegfdjbl-1	HS34_VDZ_C_PRE_1_Mayo2_responder	0.199974	0.399649	0.359125	7545.26	5089.1
aegffipm-1	HS34_VDZ_C_PRE_1_Mayo2_responder	0.214276	0.243495	0.262774	7411.52	5091.17
aegffjmd-1	HS34_VDZ_C_PRE_1_Mayo2_responder	0.139739	0.249805	0.264099	7425.41	5091.97
aegfgcnm-1	HS34_VDZ_C_PRE_1_Mayo2_responder	0.280037	0.367934	0.198339	7429.06	5099.78
aegfgili-1	HS34_VDZ_C_PRE_1_Mayo2_responder	0.205711	0.277248	0.295931	7414.86	5101.91
aegfgoib-1	HS34_VDZ_C_PRE_1_Mayo2_responder	0.329236	0.288323	0.290945	7406.38	5106.78
aegfgpnd-1	HS34_VDZ_C_PRE_1_Mayo2_responder	0.272286	0.286869	0.280268	7424.7	5108.26
aegfoafp-1	HS34_VDZ_C_PRE_1_Mayo2_responder	0.168891	0.234731	0.236893	7420.44	5112.44
aeggchln-1	HS34_VDZ_C_PRE_1_Mayo2_responder	0.0763817	0.199032	0.276039	7411.76	5112.83
aeghmmkc-1	HS34_VDZ_C_PRE_1_Mayo2_responder	0.185198	0.395074	0.165869	7430.95	5116.57
aeghochk-1	HS34_VDZ_C_PRE_1_Mayo2_responder	0.136995	0.183393	0.217729	7404.38	5119.92
aeghppeo-1	HS34_VDZ_C_PRE_1_Mayo2_responder	0.0605467	0.187484	0.0699084	7414.34	5120.26
aegiagem-1	HS34_VDZ_C_PRE_1_Mayo2_responder	0.162276	0.202136	0.246627	7429.71	5121.21
aegibogn-1	HS34_VDZ_C_PRE_1_Mayo2_responder	0.184626	0.0937056	0.181999	7422.87	5122.11
aegicdca-1	HS34_VDZ_C_PRE_1_Mayo2_responder	0.0826646	0.0695702	0.192963	7407.78	5124.62
aegiebcg-1	HS34_VDZ_C_PRE_1_Mayo2_responder	0.300401	0.189782	0.187155	7417.35	5126.65
aegifaho-1	HS34_VDZ_C_PRE_1_Mayo2_responder	0.131076	0.443715	0.244204	7430.81	5127.31
aegihkgc-1	HS34_VDZ_C_PRE_1_Mayo2_responder	0.191853	0.17857	0.191572	7426.66	5129.39
aegiihfo-1	HS34_VDZ_C_PRE_1_Mayo2_responder	0.104902	0.384505	0.260501	7414.96	5130.99
aegildjh-1	HS34_VDZ_C_PRE_1_Mayo2_responder	0.173176	0.267138	0.245827	7409.99	5133.16
aeginjne-1	HS34_VDZ_C_PRE_1_Mayo2_responder	0.170182	0.188994	0.122337	7423.35	5133.78
aegjaeln-1	HS34_VDZ_C_PRE_1_Mayo2_responder	0.0664812	0.217842	0.22023	7432.28	5134.49
aegjbadf-1	HS34_VDZ_C_PRE_1_Mayo2_responder	0.303807	0.340603	0.324244	7404.27	5138.56
aegjcdlc-1	HS34_VDZ_C_PRE_1_Mayo2_responder	0.227893	0.359278	0.291824	7412.19	5138.95
aegjipmb-1	HS34_VDZ_C_PRE_1_Mayo2_responder	0.265793	0.316338	0.152943	7419.13	5138.05
aegjljbf-1	HS34_VDZ_C_PRE_1_Mayo2_responder	0.133972	0.175281	0.247714	7429.22	5140.97
aegjlmjn-1	HS34_VDZ_C_PRE_1_Mayo2_responder	0.049113	0.269305	0.232554	7410.56	5143.8
aegjlpdb-1	HS34_VDZ_C_PRE_1_Mayo2_responder	0.187381	0.170696	0.273038	7420.03	5144.29
aegjmknn-1	HS34_VDZ_C_PRE_1_Mayo2_responder	0.172957	0.149307	0.203285	7435.46	5145.81
aegjnepb-1	HS34_VDZ_C_PRE_1_Mayo2_responder	0.171126	0.273938	0.328057	7407.59	5148.12
aegjnifj-1	HS34_VDZ_C_PRE_1_Mayo2_responder	0.25944	0.201174	0.212434	7416.14	5150.32
aegkbdfk-1	HS34_VDZ_C_PRE_1_Mayo2_responder	0.154124	0.244733	0.199026	7430.93	5151.6
aegkdbcn-1	HS34_VDZ_C_PRE_1_Mayo2_responder	0.213847	0.345021	0.26858	7424.51	5151.67
aegkddca-1	HS34_VDZ_C_PRE_1_Mayo2_responder	0.180795	0.256649	0.357592	7411.49	5157.42
aegkdjmj-1	HS34_VDZ_C_PRE_1_Mayo2_responder	0.351115	0.368931	0.3333	7429.2	5157.76
aegkggnd-1	HS34_VDZ_C_PRE_1_Mayo2_responder	0.225242	0.395176	0.364326	7420.32	5159.85
aegkjjlk-1	HS34_VDZ_C_PRE_1_Mayo2_responder	0.303395	0.465222	0.215428	7415.38	5162.3
aegkkkpm-1	HS34_VDZ_C_PRE_1_Mayo2_responder	0.26858	0.278922	0.301341	7435.24	5163.38
aegkkndp-1	HS34_VDZ_C_PRE_1_Mayo2_responder	0.205861	0.342588	0.30917	7428.74	5164.39
aegknhbi-1	HS34_VDZ_C_PRE_1_Mayo2_responder	0.204015	0.444042	0.288142	7406.71	5096.06
agjbogbb-1	HS34_VDZ_C_PRE_1_Mayo2_responder	0.215876	0.225599	0.165439	7408.52	5954.66
agjcimio-1	HS34_VDZ_C_PRE_1_Mayo2_responder	0.226663	0.396516	0.346537	7414.96	5942.72
agjclcmg-1	HS34_VDZ_C_PRE_1_Mayo2_responder	0.0792687	0.225195	0.291665	7414.1	5951.31
agjemibf-1	HS34_VDZ_C_PRE_1_Mayo2_responder	0.117272	0.205812	0.485735	7407.29	5936.84
agjffmgo-1	HS34_VDZ_C_PRE_1_Mayo2_responder	0.189847	0.40405	0.467853	7425.45	5943.93
agjgbeoa-1	HS34_VDZ_C_PRE_1_Mayo2_responder	0.0584546	0.31414	0.642908	7489.29	5934.16
agjgiido-1	HS34_VDZ_C_PRE_1_Mayo2_responder	0.0843371	0.20164	0.241415	7405.18	5945.34
agjgplof-1	HS34_VDZ_C_PRE_1_Mayo2_responder	0.165095	0.261329	0.338123	7422.28	5960.28
agjiichm-1	HS34_VDZ_C_PRE_1_Mayo2_responder	0.224703	0.254668	0.166807	7402.14	5927.43
apimgigk-1	HS34_VDZ_C_PRE_1_Mayo2_responder	0.0265426	0.113374	0.835367	7137.54	5078.43
apimlopf-1	HS34_VDZ_C_PRE_1_Mayo2_responder	0.133992	0.159357	0.376869	7143.2	5065.17
apimngan-1	HS34_VDZ_C_PRE_1_Mayo2_responder	0.190014	0.269372	0.208481	7166.36	5065.84
apimpdeb-1	HS34_VDZ_C_PRE_1_Mayo2_responder	0.190652	0.253213	0.248736	7164.76	5080
apinbogg-1	HS34_VDZ_C_PRE_1_Mayo2_responder	0.120472	0.112267	0.185671	7153.43	5060.39
apinejji-1	HS34_VDZ_C_PRE_1_Mayo2_responder	0.100684	0.247402	0.315747	7168.52	5086.22
apingbag-1	HS34_VDZ_C_PRE_1_Mayo2_responder	0.0792687	0.180156	0.34066	7155.95	5076.33
apingnbi-1	HS34_VDZ_C_PRE_1_Mayo2_responder	0.234007	0.371869	0.317772	7158.31	5071.25
apinifoh-1	HS34_VDZ_C_PRE_1_Mayo2_responder	0	0.191221	0.360878	7152.76	5079.08
apinlgck-1	HS34_VDZ_C_PRE_1_Mayo2_responder	0.238385	0.301808	0.225072	7159.53	5065.1
apinloil-1	HS34_VDZ_C_PRE_1_Mayo2_responder	0	0	0.810922	7145.84	5083.35
apinpgph-1	HS34_VDZ_C_PRE_1_Mayo2_responder	0.172495	0.363523	0.344048	7157.84	5082.26
apiodinm-1	HS34_VDZ_C_PRE_1_Mayo2_responder	0.228597	0.398182	0.30393	7150.48	5064.92
apiofoaj-1	HS34_VDZ_C_PRE_1_Mayo2_responder	0.226225	0.29731	0.276987	7164.77	5071.51
apiokgff-1	HS34_VDZ_C_PRE_1_Mayo2_responder	0.1159	0.131705	0.209208	7160.41	5059.32
apiokkco-1	HS34_VDZ_C_PRE_1_Mayo2_responder	0.0726243	0.145058	0.637039	7143.84	5071.26
apipakon-1	HS34_VDZ_C_PRE_1_Mayo2_responder	0.213799	0.305566	0.359998	7161.75	5089.33
apipebhb-1	HS34_VDZ_C_PRE_1_Mayo2_responder	0.22043	0.327046	0.293777	7185.78	5073.35
apipfela-1	HS34_VDZ_C_PRE_1_Mayo2_responder	0.278348	0.343492	0.240635	7199.15	5071.99
apiphbmb-1	HS34_VDZ_C_PRE_1_Mayo2_responder	0.136848	0.29883	0.331043	7189.65	5063.32
apiplogf-1	HS34_VDZ_C_PRE_1_Mayo2_responder	0.195875	0.24625	0.327064	7189.54	5085.65
apipmcnn-1	HS34_VDZ_C_PRE_1_Mayo2_responder	0.157554	0.185881	0.373279	7179.25	5072.17
apjacnba-1	HS34_VDZ_C_PRE_1_Mayo2_responder	0.108884	0.150682	0.422095	7244.09	5064.84
apjadblb-1	HS34_VDZ_C_PRE_1_Mayo2_responder	0.292082	0.294614	0.43911	7231.3	5078.81
apjagadf-1	HS34_VDZ_C_PRE_1_Mayo2_responder	0.123997	0.140906	0.352867	7260.24	5073.13
apjamill-1	HS34_VDZ_C_PRE_1_Mayo2_responder	0.163399	0.416716	0.354589	7286	5061.91
apjbehgo-1	HS34_VDZ_C_PRE_1_Mayo2_responder	0.233036	0.300814	0.283043	7280.98	5079.63
apjbfiai-1	HS34_VDZ_C_PRE_1_Mayo2_responder	0.142551	0.231835	0.482939	7302.98	5086.64
apjbhppn-1	HS34_VDZ_C_PRE_1_Mayo2_responder	0.15189	0.139501	0.361122	7073.42	5086.72
apjbmkkm-1	HS34_VDZ_C_PRE_1_Mayo2_responder	0.174298	0.240921	0.382804	7289.17	5088.19
apjbnopm-1	HS34_VDZ_C_PRE_1_Mayo2_responder	0.230475	0.299209	0.321278	7346.02	5071.83
apjbopai-1	HS34_VDZ_C_PRE_1_Mayo2_responder	0.201188	0.365671	0.330657	7206.24	5085.46
apjbopph-1	HS34_VDZ_C_PRE_1_Mayo2_responder	0.0684238	0.162371	0.0986416	7366.9	5064.68
apjbpfbc-1	HS34_VDZ_C_PRE_1_Mayo2_responder	0.253172	0.387166	0.242091	7398.29	5078.76
apjcakbp-1	HS34_VDZ_C_PRE_1_Mayo2_responder	0.167617	0.294666	0.122611	7358.73	5068.92
apjcbkjf-1	HS34_VDZ_C_PRE_1_Mayo2_responder	0.071074	0.161616	0.0933865	7375.93	5081.58
apjccenp-1	HS34_VDZ_C_PRE_1_Mayo2_responder	0	0.174376	0.196351	7368.56	5076.51
apjccnjk-1	HS34_VDZ_C_PRE_1_Mayo2_responder	0.272344	0.194146	0.130645	7390.77	5082.12
apjcdjlc-1	HS34_VDZ_C_PRE_1_Mayo2_responder	0.299976	0.313813	0.254282	7400.89	5071.38
apjcedam-1	HS34_VDZ_C_PRE_1_Mayo2_responder	0.124421	0.165448	0.231709	7176.21	5061.3
apjcimlh-1	HS34_VDZ_C_PRE_1_Mayo2_responder	0.0408528	0.213411	0.161648	7366.02	5081.79
apjcjgej-1	HS34_VDZ_C_PRE_1_Mayo2_responder	0.0906998	0.172103	0.110067	7377.38	5069.86
apjckkeh-1	HS34_VDZ_C_PRE_1_Mayo2_responder	0.211182	0.300661	0.187336	7354.23	5080.19
apjcofkl-1	HS34_VDZ_C_PRE_1_Mayo2_responder	0.335073	0.247062	0.291626	7187.43	5078.75
apjcokmg-1	HS34_VDZ_C_PRE_1_Mayo2_responder	0.0976475	0.145093	0.0577077	7389.6	5059.83
apjcomkj-1	HS34_VDZ_C_PRE_1_Mayo2_responder	0.148685	0.0908947	0	7395.26	5062.13
apjdegel-1	HS34_VDZ_C_PRE_1_Mayo2_responder	0.228337	0.338448	0.245937	7391.7	5069.38
apjdgdjb-1	HS34_VDZ_C_PRE_1_Mayo2_responder	0.198477	0.431498	0.252917	7386.05	5077.53
apjdlale-1	HS34_VDZ_C_PRE_1_Mayo2_responder	0	0.035145	0.72342	7145.45	5079.23
apjedjbd-1	HS34_VDZ_C_PRE_1_Mayo2_responder	0.160838	0.32372	0.361567	7075	5079.26
apjedpka-1	HS34_VDZ_C_PRE_1_Mayo2_responder	0.233916	0.309652	0.300577	7080.74	5070.29
apjehihj-1	HS34_VDZ_C_PRE_1_Mayo2_responder	0.214627	0.422644	0.156432	7085.98	5056.06
apjeidmd-1	HS34_VDZ_C_PRE_1_Mayo2_responder	0.177206	0.282475	0.465347	7084.15	5079.83
apjeinhk-1	HS34_VDZ_C_PRE_1_Mayo2_responder	0.10524	0.166184	0.204461	7085.6	5060.88
apjejmfg-1	HS34_VDZ_C_PRE_1_Mayo2_responder	0.117369	0.133374	0.361799	7087.93	5063.42
apjepbmp-1	HS34_VDZ_C_PRE_1_Mayo2_responder	0.166355	0.0945201	0.313354	7089.38	5067.09
apjfagno-1	HS34_VDZ_C_PRE_1_Mayo2_responder	0.182829	0.202753	0.355403	7346.44	5061.13
apjfahje-1	HS34_VDZ_C_PRE_1_Mayo2_responder	0.172243	0.3791	0.290989	7090.3	5073.82
apjfbgpo-1	HS34_VDZ_C_PRE_1_Mayo2_responder	0.0396344	0.15729	0.231201	7093.66	5060.62
apjfejof-1	HS34_VDZ_C_PRE_1_Mayo2_responder	0.0331131	0.233469	0.437641	7095.2	5073.06
apjfgakf-1	HS34_VDZ_C_PRE_1_Mayo2_responder	0.0433477	0.126151	0.487246	7099.19	5065.83
apjfjjdm-1	HS34_VDZ_C_PRE_1_Mayo2_responder	0.0204839	0.0232772	0.822371	7102.02	5090.62
apjfjkkd-1	HS34_VDZ_C_PRE_1_Mayo2_responder	0.0867224	0.306493	0.410998	7103.8	5060.34
apjflkem-1	HS34_VDZ_C_PRE_1_Mayo2_responder	0	0.054375	0.810455	7101.96	5073.73
apjfncjl-1	HS34_VDZ_C_PRE_1_Mayo2_responder	0	0.0401509	0.618389	7098.07	5080.73
apjgabno-1	HS34_VDZ_C_PRE_1_Mayo2_responder	0.033085	0.0563949	0.82623	7108.1	5089.28
apjgdflo-1	HS34_VDZ_C_PRE_1_Mayo2_responder	0.0243591	0.0553617	0.79559	7112.32	5082.34
apjgdjgd-1	HS34_VDZ_C_PRE_1_Mayo2_responder	0.0523093	0.0371637	0.846315	7110.04	5067.49
apjghjnl-1	HS34_VDZ_C_PRE_1_Mayo2_responder	0	0	0.638551	7116.81	5071.44
apjgikil-1	HS34_VDZ_C_PRE_1_Mayo2_responder	0.0253009	0.028751	0.77524	7117.36	5062.63
apjgpbfn-1	HS34_VDZ_C_PRE_1_Mayo2_responder	0.12161	0.0901907	0.679879	7123.34	5060.72
apjhdgab-1	HS34_VDZ_C_PRE_1_Mayo2_responder	0.0351228	0.0741746	0.754954	7124.17	5076.55
apjhhfil-1	HS34_VDZ_C_PRE_1_Mayo2_responder	0.0397789	0.0452033	0.725825	7129.95	5065.07
apjhldbn-1	HS34_VDZ_C_PRE_1_Mayo2_responder	0.0921971	0.196357	0.237761	7076.25	5061.01
apjhpagh-1	HS34_VDZ_C_PRE_1_Mayo2_responder	0.129749	0.393514	0.374487	7151.65	5073.56
apjidjgi-1	HS34_VDZ_C_PRE_1_Mayo2_responder	0.118742	0.201526	0.118538	7171.85	5064.65
apjihecb-1	HS34_VDZ_C_PRE_1_Mayo2_responder	0.0382969	0.0752899	0.819062	7134.57	5070.87
apjiiceg-1	HS34_VDZ_C_PRE_1_Mayo2_responder	0.151459	0.344224	0.143201	7148.46	5071.24
apjjceck-1	HS34_VDZ_C_PRE_1_Mayo2_responder	0.29199	0.553654	0.20137	7143.38	5058.04
apjjdnfj-1	HS34_VDZ_C_PRE_1_Mayo2_responder	0.119484	0.360545	0.304698	7180.34	5081.21
apjjefdp-1	HS34_VDZ_C_PRE_1_Mayo2_responder	0.0945211	0.212504	0.218239	7172.56	5072.38
apjjeine-1	HS34_VDZ_C_PRE_1_Mayo2_responder	0.0309276	0.103512	0.33192	7148.48	5056.67
apjjmgli-1	HS34_VDZ_C_PRE_1_Mayo2_responder	0.119328	0.191341	0.3067	7171.49	5081.17
apjkcbpk-1	HS34_VDZ_C_PRE_1_Mayo2_responder	0.198477	0.274983	0.172913	7384.92	5086.63
apjlcnpl-1	HS34_VDZ_C_PRE_1_Mayo2_responder	0.0754241	0.257128	0.219987	6918.61	5057.55
apjleeoh-1	HS34_VDZ_C_PRE_1_Mayo2_responder	0.206088	0.234191	0.33037	7028.22	5057.72
apjlgcbc-1	HS34_VDZ_C_PRE_1_Mayo2_responder	0.137632	0.1564	0.233092	7062.22	5057.73
apjllphb-1	HS34_VDZ_C_PRE_1_Mayo2_responder	0.13514	0.306208	0.351302	6986.6	5061.02
apjloaba-1	HS34_VDZ_C_PRE_1_Mayo2_responder	0.191453	0.231712	0.283236	7070.72	5057.68
apjlpdco-1	HS34_VDZ_C_PRE_1_Mayo2_responder	0.19366	0.354841	0.293505	7037.57	5057.36
apjmcgkc-1	HS34_VDZ_C_PRE_1_Mayo2_responder	0.110994	0.0420431	0.177635	7036.61	5062.64
apjmdaee-1	HS34_VDZ_C_PRE_1_Mayo2_responder	0.232138	0.246974	0.330495	7012.07	5059.11
apjmdpdb-1	HS34_VDZ_C_PRE_1_Mayo2_responder	0.146607	0.229612	0.20954	6895.76	5054.26
apjmgbdl-1	HS34_VDZ_C_PRE_1_Mayo2_responder	0.00758339	0.0827896	0.714676	6955.33	5061.84
apjmhmic-1	HS34_VDZ_C_PRE_1_Mayo2_responder	0.106614	0.280438	0.251281	7066.45	5061.73
apjmkgcn-1	HS34_VDZ_C_PRE_1_Mayo2_responder	0.0515658	0.176855	0.276154	7031.02	5063.42
apjmkmpd-1	HS34_VDZ_C_PRE_1_Mayo2_responder	0.180194	0.336916	0.330989	7019.43	5060.01
apjmmhcm-1	HS34_VDZ_C_PRE_1_Mayo2_responder	0.118962	0.382147	0.24014	6918.97	5062.33
apjnchmp-1	HS34_VDZ_C_PRE_1_Mayo2_responder	0.174057	0.415353	0.382964	6997.66	5063.62
apjncppo-1	HS34_VDZ_C_PRE_1_Mayo2_responder	0.148565	0.148655	0.374712	7048.63	5061.47
apjnddbc-1	HS34_VDZ_C_PRE_1_Mayo2_responder	0.10135	0.287388	0.211771	6907.87	5069.36
apjndkob-1	HS34_VDZ_C_PRE_1_Mayo2_responder	0.210972	0.239741	0.321313	7042.31	5061.56
apjnekcm-1	HS34_VDZ_C_PRE_1_Mayo2_responder	0.233099	0.462003	0.30792	6904.86	5082.95
apjniaic-1	HS34_VDZ_C_PRE_1_Mayo2_responder	0.030438	0.114815	0.738484	6933.68	5061.87
apjnnkia-1	HS34_VDZ_C_PRE_1_Mayo2_responder	0	0.0814897	0.758996	6967.22	5062.27
apjnpfnn-1	HS34_VDZ_C_PRE_1_Mayo2_responder	0.15475	0.148427	0.166226	7052.26	5064.61
apjoakmi-1	HS34_VDZ_C_PRE_1_Mayo2_responder	0.102007	0.148315	0.281582	7066.49	5085.31
apjocdad-1	HS34_VDZ_C_PRE_1_Mayo2_responder	0.113792	0.311684	0.289687	6912.89	5065.39
apjocobh-1	HS34_VDZ_C_PRE_1_Mayo2_responder	0.240086	0.339661	0.262133	7005.13	5062.82
apjodihi-1	HS34_VDZ_C_PRE_1_Mayo2_responder	0.0707932	0.0987339	0.3242	7061.04	5066.21
apjodomm-1	HS34_VDZ_C_PRE_1_Mayo2_responder	0.215397	0.473046	0.258001	6891.29	5062.82
apjohkbm-1	HS34_VDZ_C_PRE_1_Mayo2_responder	0.110904	0.126027	0.286803	7042.8	5066.91
apjoiaib-1	HS34_VDZ_C_PRE_1_Mayo2_responder	0.240987	0.284108	0.302481	7020.59	5065.58
apjojalo-1	HS34_VDZ_C_PRE_1_Mayo2_responder	0.149939	0.218124	0.22961	7070.81	5068.42
apjokpcm-1	HS34_VDZ_C_PRE_1_Mayo2_responder	0.250988	0.312639	0.234268	6906.23	5063.03
apjonfoi-1	HS34_VDZ_C_PRE_1_Mayo2_responder	0.100599	0.152423	0.268507	7036.53	5068.82
apjpcado-1	HS34_VDZ_C_PRE_1_Mayo2_responder	0.136751	0.446319	0.232104	7012.93	5065.99
apjpgmob-1	HS34_VDZ_C_PRE_1_Mayo2_responder	0.23712	0.431524	0.257163	7027.42	5071.17
apjpicbh-1	HS34_VDZ_C_PRE_1_Mayo2_responder	0	0.0326291	0.684015	6925.23	5070.05
apjpldnm-1	HS34_VDZ_C_PRE_1_Mayo2_responder	0.0844842	0.144007	0.289246	7057.57	5071.93
apjplnjh-1	HS34_VDZ_C_PRE_1_Mayo2_responder	0.297444	0.449431	0.339606	6895.25	5085.05
apjpnlcj-1	HS34_VDZ_C_PRE_1_Mayo2_responder	0.055027	0.166325	0.269006	7043.45	5073.69
apkabbol-1	HS34_VDZ_C_PRE_1_Mayo2_responder	0.120394	0.181854	0.51726	7012.94	5071.1
apkahdep-1	HS34_VDZ_C_PRE_1_Mayo2_responder	0.184271	0.450461	0.251005	6893.23	5070.53
apkaicbf-1	HS34_VDZ_C_PRE_1_Mayo2_responder	0.0350292	0.0719004	0.787091	6942.52	5083.31
apkailkd-1	HS34_VDZ_C_PRE_1_Mayo2_responder	0.148996	0.177078	0.282194	7021.18	5072.6
apkakmla-1	HS34_VDZ_C_PRE_1_Mayo2_responder	0.0323469	0.0576589	0.799103	6968.38	5070.43
apkalnea-1	HS34_VDZ_C_PRE_1_Mayo2_responder	0.0338978	0.0712662	0.735421	6926.43	5085.36
apkambbc-1	HS34_VDZ_C_PRE_1_Mayo2_responder	0.188694	0.189792	0.318955	7035.28	5073.68
apkaocih-1	HS34_VDZ_C_PRE_1_Mayo2_responder	0.0484661	0.347204	0.386246	6916.38	5072.7
apkbeleo-1	HS34_VDZ_C_PRE_1_Mayo2_responder	0.193857	0.234525	0.211747	6993.89	5073.51
apkbijem-1	HS34_VDZ_C_PRE_1_Mayo2_responder	0.259969	0.394269	0.253301	7067.37	5073.61
apkbjecd-1	HS34_VDZ_C_PRE_1_Mayo2_responder	0.248655	0.21066	0.301967	7016.7	5075.97
apkbmgaj-1	HS34_VDZ_C_PRE_1_Mayo2_responder	0.159427	0.32387	0.335201	6984.28	5073.3
apkbpoaj-1	HS34_VDZ_C_PRE_1_Mayo2_responder	0.178473	0.227245	0.435394	7004.95	5073.96
apkdablj-1	HS34_VDZ_C_PRE_1_Mayo2_responder	0.0310988	0.0176698	0.756544	6975.29	5076.16
apkdajpj-1	HS34_VDZ_C_PRE_1_Mayo2_responder	0.192075	0.27521	0.279854	7059.59	5078.69
apkddaco-1	HS34_VDZ_C_PRE_1_Mayo2_responder	0.157032	0.356489	0.275288	6902.95	5072.15
apkddbig-1	HS34_VDZ_C_PRE_1_Mayo2_responder	0.0136577	0.0310403	0.802587	6932.22	5075.69
apkdhkea-1	HS34_VDZ_C_PRE_1_Mayo2_responder	0.0590972	0.0933088	0.520139	6919.9	5079.5
apkdiael-1	HS34_VDZ_C_PRE_1_Mayo2_responder	0.151434	0.563812	0.219196	6885.66	5073.87
apkdjdpf-1	HS34_VDZ_C_PRE_1_Mayo2_responder	0.114854	0.363316	0.143149	7066.26	5079.71
apkecafo-1	HS34_VDZ_C_PRE_1_Mayo2_responder	0.217614	0.261376	0.285207	7051.65	5079.85
apkecefj-1	HS34_VDZ_C_PRE_1_Mayo2_responder	0.139739	0.0455052	0.276489	7013.95	5079.54
apkelhga-1	HS34_VDZ_C_PRE_1_Mayo2_responder	0.0876935	0.380453	0.409369	6875.62	5080.73
apkemmdj-1	HS34_VDZ_C_PRE_1_Mayo2_responder	0.256972	0.321689	0.310898	6996.66	5080.52
apkeooeb-1	HS34_VDZ_C_PRE_1_Mayo2_responder	0.132705	0.116956	0.244149	7028.33	5080.02
apkepdfj-1	HS34_VDZ_C_PRE_1_Mayo2_responder	0.0783066	0.0846721	0.725437	6962.77	5083.52
apkfafhh-1	HS34_VDZ_C_PRE_1_Mayo2_responder	0.118046	0.414004	0.20967	6898.76	5080.22
apkfakjf-1	HS34_VDZ_C_PRE_1_Mayo2_responder	0.200195	0.199931	0.354599	7046.58	5088
apkfbjhc-1	HS34_VDZ_C_PRE_1_Mayo2_responder	0.0551196	0.119364	0.776954	6953.05	5079.49
apkfdehb-1	HS34_VDZ_C_PRE_1_Mayo2_responder	0.0843371	0.315611	0.309037	7043.59	5081.22
apkfghmo-1	HS34_VDZ_C_PRE_1_Mayo2_responder	0.0906801	0.22543	0.379226	7036.11	5080.34
apkfieel-1	HS34_VDZ_C_PRE_1_Mayo2_responder	0.214086	0.374594	0.203256	7004.58	5081.63
apkfmhik-1	HS34_VDZ_C_PRE_1_Mayo2_responder	0.136995	0.386523	0.335447	7010.78	5085.49
apkfohpl-1	HS34_VDZ_C_PRE_1_Mayo2_responder	0.0648744	0.204386	0.338123	7053.37	5086.79
apkgacdg-1	HS34_VDZ_C_PRE_1_Mayo2_responder	0.266184	0.491053	0.179115	7000.06	5086.01
apkgamdd-1	HS34_VDZ_C_PRE_1_Mayo2_responder	0.128951	0.202156	0.192527	7019.86	5084.59
apkgcagp-1	HS34_VDZ_C_PRE_1_Mayo2_responder	0.0654988	0.0744305	0.626884	6971.56	5085.51
apkgcbfk-1	HS34_VDZ_C_PRE_1_Mayo2_responder	0.134608	0.218503	0.275956	7039.03	5084.45
apkgckic-1	HS34_VDZ_C_PRE_1_Mayo2_responder	0.0340133	0.309207	0.199186	6913.71	5083.29
apkgiiab-1	HS34_VDZ_C_PRE_1_Mayo2_responder	0.0660701	0.137372	0.197939	7028.23	5086.97
baeabpnm-1	HS34_VDZ_C_PRE_1_Mayo2_responder	0.281405	0.399103	0.320938	7292.29	5915.04
baeadjpd-1	HS34_VDZ_C_PRE_1_Mayo2_responder	0.147507	0.395924	0.393623	7292.77	5924.11
baeadlim-1	HS34_VDZ_C_PRE_1_Mayo2_responder	0.305598	0.546813	0.242743	7297.37	5911.01
baeaidph-1	HS34_VDZ_C_PRE_1_Mayo2_responder	0.0888172	0.243068	0.553221	7298.96	5924.75
baealadn-1	HS34_VDZ_C_PRE_1_Mayo2_responder	0.109925	0.19164	0.626311	7303.04	5929.43
baealmbi-1	HS34_VDZ_C_PRE_1_Mayo2_responder	0.256218	0.461345	0.242758	7302.87	5917.72
baeanilk-1	HS34_VDZ_C_PRE_1_Mayo2_responder	0.225971	0.229717	0.390721	7310.24	5924.03
baeaobjb-1	HS34_VDZ_C_PRE_1_Mayo2_responder	0.141881	0.253677	0.288832	7311.16	5914.58
baeaokgi-1	HS34_VDZ_C_PRE_1_Mayo2_responder	0.0572646	0.161081	0.68538	7311.05	5931.44
baeaoofp-1	HS34_VDZ_C_PRE_1_Mayo2_responder	0.248448	0.330119	0.251899	7316.51	5918.16
baebagei-1	HS34_VDZ_C_PRE_1_Mayo2_responder	0.0373514	0.333315	0.218875	7317.48	5923.56
baeblenj-1	HS34_VDZ_C_PRE_1_Mayo2_responder	0.258611	0.413055	0.179975	7321.16	5913.17
baeblpmf-1	HS34_VDZ_C_PRE_1_Mayo2_responder	0.221609	0.435756	0.289107	7323.18	5918.83
baecbgll-1	HS34_VDZ_C_PRE_1_Mayo2_responder	0.1533	0.319086	0.435217	7327.22	5928.45
baeccgkp-1	HS34_VDZ_C_PRE_1_Mayo2_responder	0.0713059	0.284299	0.253652	7337.25	5913.26
baeclilb-1	HS34_VDZ_C_PRE_1_Mayo2_responder	0.17204	0.585686	0.170634	7351.1	5910.17
baeclmcc-1	HS34_VDZ_C_PRE_1_Mayo2_responder	0.189052	0.0960048	0.227947	7352.97	5915.97
baecmkfn-1	HS34_VDZ_C_PRE_1_Mayo2_responder	0.292872	0.463555	0.21561	7344.81	5929.28
baedhcbb-1	HS34_VDZ_C_PRE_1_Mayo2_responder	0.183755	0.522435	0.209327	7367.83	5925.14
baedhmcg-1	HS34_VDZ_C_PRE_1_Mayo2_responder	0.205861	0.374492	0.133674	7372.04	5913.82
baedkldf-1	HS34_VDZ_C_PRE_1_Mayo2_responder	0.122307	0.594977	0.132422	7374.74	5924.52
baedkmmp-1	HS34_VDZ_C_PRE_1_Mayo2_responder	0.111694	0.496919	0.158631	7379.9	5911.81
baedngha-1	HS34_VDZ_C_PRE_1_Mayo2_responder	0.185647	0.569116	0.137062	7381.61	5923.34
baedpjij-1	HS34_VDZ_C_PRE_1_Mayo2_responder	0.105429	0.476845	0.172819	7388.42	5931.09
baeefofh-1	HS34_VDZ_C_PRE_1_Mayo2_responder	0.248609	0.45972	0.219257	7392.48	5910.86
baeeldmh-1	HS34_VDZ_C_PRE_1_Mayo2_responder	0.0831573	0.280419	0.501736	7416.69	5917.31
baeenbea-1	HS34_VDZ_C_PRE_1_Mayo2_responder	0.285143	0.629934	0.209223	7359.86	5910.5
baefcoji-1	HS34_VDZ_C_PRE_1_Mayo2_responder	0.182512	0.325307	0.141752	7158.82	5915.81
baefdooa-1	HS34_VDZ_C_PRE_1_Mayo2_responder	0.0990413	0.160549	0.0128137	7161.02	5929.99
baefjjkp-1	HS34_VDZ_C_PRE_1_Mayo2_responder	0.22948	0.355837	0.194724	7164	5904.2
baefkdko-1	HS34_VDZ_C_PRE_1_Mayo2_responder	0.347301	0.351296	0.126575	7164.53	5911.38
baeflmbi-1	HS34_VDZ_C_PRE_1_Mayo2_responder	0.105472	0.262788	0.0533254	7164.56	5923.71
baefmbhl-1	HS34_VDZ_C_PRE_1_Mayo2_responder	0.0958564	0.264945	0.104881	7169.42	5918.08
baefoedj-1	HS34_VDZ_C_PRE_1_Mayo2_responder	0.093226	0.456656	0.139665	7171.2	5909.23
baefpeje-1	HS34_VDZ_C_PRE_1_Mayo2_responder	0.0894993	0.239122	0.0731868	7173.74	5934.44
baegfkkg-1	HS34_VDZ_C_PRE_1_Mayo2_responder	0.109337	0.17356	0.0953409	7177.4	5925.58
baeghjmb-1	HS34_VDZ_C_PRE_1_Mayo2_responder	0.320814	0.392957	0.167936	7178.92	5913.78
baegieno-1	HS34_VDZ_C_PRE_1_Mayo2_responder	0.298947	0.370311	0.191904	7184.96	5929.41
baegkfjm-1	HS34_VDZ_C_PRE_1_Mayo2_responder	0.267388	0.397092	0.117776	7189.45	5926.15
baegllfe-1	HS34_VDZ_C_PRE_1_Mayo2_responder	0.122366	0.393301	0.0887664	7185.72	5917.72
baegoijd-1	HS34_VDZ_C_PRE_1_Mayo2_responder	0.115861	0.337649	0.0692978	7191.44	5911.52
baehaabg-1	HS34_VDZ_C_PRE_1_Mayo2_responder	0.420373	0.462299	0.0771498	7194.44	5922.57
baehakhj-1	HS34_VDZ_C_PRE_1_Mayo2_responder	0.347475	0.327555	0.0812747	7196.59	5913.26
baehdmoe-1	HS34_VDZ_C_PRE_1_Mayo2_responder	0.336884	0.348344	0.190013	7200.69	5923.07
baehebnb-1	HS34_VDZ_C_PRE_1_Mayo2_responder	0.233906	0.283883	0.122259	7206.23	5911.28
baehegjh-1	HS34_VDZ_C_PRE_1_Mayo2_responder	0.212975	0.503438	0.136636	7205.96	5916.17
baehfbmp-1	HS34_VDZ_C_PRE_1_Mayo2_responder	0.156908	0.260551	0.288758	7208.14	5924.94
baehhkba-1	HS34_VDZ_C_PRE_1_Mayo2_responder	0.134032	0.206538	0.228946	7215.02	5918.27
baehijpo-1	HS34_VDZ_C_PRE_1_Mayo2_responder	0.0440467	0.162399	0.527781	7215.75	5926.62
baehjfjh-1	HS34_VDZ_C_PRE_1_Mayo2_responder	0.310179	0.430236	0.16043	7215.85	5910.59
baehphfe-1	HS34_VDZ_C_PRE_1_Mayo2_responder	0.141685	0.278413	0.236848	7222.42	5913.42
baeiadbh-1	HS34_VDZ_C_PRE_1_Mayo2_responder	0.164122	0.327477	0.19988	7223.12	5905.53
baeigobb-1	HS34_VDZ_C_PRE_1_Mayo2_responder	0.18582	0.471201	0.176969	7224.43	5918.8
baeimgce-1	HS34_VDZ_C_PRE_1_Mayo2_responder	0.175188	0.286049	0.192049	7225.31	5925.35
baeipgca-1	HS34_VDZ_C_PRE_1_Mayo2_responder	0.162999	0.164748	0.308354	7233.06	5906.24
baeiphin-1	HS34_VDZ_C_PRE_1_Mayo2_responder	0.128796	0.247402	0.240274	7233.65	5919.58
baejbjcg-1	HS34_VDZ_C_PRE_1_Mayo2_responder	0.128381	0.197018	0.19774	7233.03	5913.38
baejfhie-1	HS34_VDZ_C_PRE_1_Mayo2_responder	0.145192	0.279258	0.216784	7236.12	5926.65
baejhmbp-1	HS34_VDZ_C_PRE_1_Mayo2_responder	0.077469	0.243168	0.0975629	7241.86	5917.97
baejjjbf-1	HS34_VDZ_C_PRE_1_Mayo2_responder	0.0537154	0.222472	0.182111	7240.61	5908.22
baejjmcb-1	HS34_VDZ_C_PRE_1_Mayo2_responder	0.0532599	0.322449	0.204391	7241.75	5925.56
baejjokh-1	HS34_VDZ_C_PRE_1_Mayo2_responder	0.129749	0.207857	0.297009	7247.38	5911.11
baejkekj-1	HS34_VDZ_C_PRE_1_Mayo2_responder	0.294796	0.397699	0.296917	7248.98	5927.2
baejmafd-1	HS34_VDZ_C_PRE_1_Mayo2_responder	0.0595552	0.278651	0.171929	7250.44	5918.48
baejmdob-1	HS34_VDZ_C_PRE_1_Mayo2_responder	0.114123	0.21665	0.119318	7256.42	5911.35
baekagcc-1	HS34_VDZ_C_PRE_1_Mayo2_responder	0.0993486	0.244621	0.189458	7257.82	5917.27
baekahmc-1	HS34_VDZ_C_PRE_1_Mayo2_responder	0.192852	0.143525	0.229748	7257.89	5923.33
baekebcg-1	HS34_VDZ_C_PRE_1_Mayo2_responder	0.10446	0.285775	0.121868	7263.15	5905.92
baekfhaf-1	HS34_VDZ_C_PRE_1_Mayo2_responder	0.107699	0.176073	0.138696	7263.69	5913.76
baekjidb-1	HS34_VDZ_C_PRE_1_Mayo2_responder	0.20183	0.131455	0.299299	7262.61	5926.03
baekldgc-1	HS34_VDZ_C_PRE_1_Mayo2_responder	0.151134	0.337401	0.197049	7268.12	5909.42
baekloda-1	HS34_VDZ_C_PRE_1_Mayo2_responder	0.141982	0.208846	0.433544	7269.2	5928.26
baekmboa-1	HS34_VDZ_C_PRE_1_Mayo2_responder	0.162015	0.262306	0.204125	7273.66	5921.49
baeknlnd-1	HS34_VDZ_C_PRE_1_Mayo2_responder	0.071461	0.235443	0.187067	7273.85	5910.45
baeladgg-1	HS34_VDZ_C_PRE_1_Mayo2_responder	0.0817863	0.141659	0.47822	7277.44	5927.16
baelccng-1	HS34_VDZ_C_PRE_1_Mayo2_responder	0.0792687	0.217168	0.148375	7277.8	5916.92
baeldifp-1	HS34_VDZ_C_PRE_1_Mayo2_responder	0.0297776	0.207554	0.0496294	7282.01	5912.38
baelgpng-1	HS34_VDZ_C_PRE_1_Mayo2_responder	0.05784	0.378987	0.439993	7285.23	5926.68
baemccbm-1	HS34_VDZ_C_PRE_1_Mayo2_responder	0.0586845	0.223797	0.11176	7285.78	5907.27
baemdmjd-1	HS34_VDZ_C_PRE_1_Mayo2_responder	0.0324372	0.130665	0.611126	7402.05	5505.46
baemeeko-1	HS34_VDZ_C_PRE_1_Mayo2_responder	0.0594093	0.204579	0.672098	7401.42	5541.89
baemhfdh-1	HS34_VDZ_C_PRE_1_Mayo2_responder	0.0227634	0.221713	0.602672	7403.15	5520.01
baemhjmd-1	HS34_VDZ_C_PRE_1_Mayo2_responder	0.0509747	0.164025	0.578754	7404.31	5533.99
baemkifj-1	HS34_VDZ_C_PRE_1_Mayo2_responder	0.1196	0.0343485	0.208997	7402.31	5441.34
baendeli-1	HS34_VDZ_C_PRE_1_Mayo2_responder	0.145399	0.437452	0.142924	7403.23	5413.28
baenfnpd-1	HS34_VDZ_C_PRE_1_Mayo2_responder	0.113749	0.133703	0.146259	7401.83	5636.98
baenjfoa-1	HS34_VDZ_C_PRE_1_Mayo2_responder	0.0761607	0.317815	0.163244	7401.99	5646.2
baenjhmg-1	HS34_VDZ_C_PRE_1_Mayo2_responder	0.0854272	0.217087	0.0711894	7404.66	5676.13
baenjkgj-1	HS34_VDZ_C_PRE_1_Mayo2_responder	0.0335455	0.116733	0.829892	7397.8	5213.18
baenjled-1	HS34_VDZ_C_PRE_1_Mayo2_responder	0.0619429	0.163412	0.741434	7400.9	5783.15
baenkjdh-1	HS34_VDZ_C_PRE_1_Mayo2_responder	0.0493519	0.15569	0.738621	7392.49	5792.69
baenlaib-1	HS34_VDZ_C_PRE_1_Mayo2_responder	0.0214471	0.0487434	0.804087	7400.11	5186.05
baenmfcg-1	HS34_VDZ_C_PRE_1_Mayo2_responder	0.271666	0.242508	0.177839	7157.04	5901.72
baennhfk-1	HS34_VDZ_C_PRE_1_Mayo2_responder	0.178885	0.328311	0.203494	7150.54	5902.38
baeodeja-1	HS34_VDZ_C_PRE_1_Mayo2_responder	0.185219	0.225503	0.303143	7109.79	5901.4
baeodkpa-1	HS34_VDZ_C_PRE_1_Mayo2_responder	0.0436921	0.248441	0.101003	7176.66	5903.59
baeoenab-1	HS34_VDZ_C_PRE_1_Mayo2_responder	0.374617	0.472284	0.227258	7201.19	5900.19
baeofcbk-1	HS34_VDZ_C_PRE_1_Mayo2_responder	0	0	0.837278	7410.1	5182.55
baeokeco-1	HS34_VDZ_C_PRE_1_Mayo2_responder	0.0389473	0.100178	0.833455	7138.64	5088.98
baeoogeb-1	HS34_VDZ_C_PRE_1_Mayo2_responder	0.177395	0.40991	0.272099	7194.73	5902.75
baepajhn-1	HS34_VDZ_C_PRE_1_Mayo2_responder	0.0407506	0.089458	0.856475	7096	5093.52
baepaobm-1	HS34_VDZ_C_PRE_1_Mayo2_responder	0	0.564077	0.113325	7225.14	5898.96
baepckdk-1	HS34_VDZ_C_PRE_1_Mayo2_responder	0.156257	0.268265	0.113656	7185.2	5906.6
baephaib-1	HS34_VDZ_C_PRE_1_Mayo2_responder	0.12074	0.274792	0.33659	7096.94	5904.93
baepioil-1	HS34_VDZ_C_PRE_1_Mayo2_responder	0.0893059	0.201513	0.164664	7151.87	5909.97
baepnbjl-1	HS34_VDZ_C_PRE_1_Mayo2_responder	0.13428	0.378095	0.209985	7212.32	5904.36
bafacopo-1	HS34_VDZ_C_PRE_1_Mayo2_responder	0.159795	0.615318	0.222823	7229.78	5901.82
bafakfad-1	HS34_VDZ_C_PRE_1_Mayo2_responder	0.181137	0.5075	0.282025	7103.78	5907.29
bafanmge-1	HS34_VDZ_C_PRE_1_Mayo2_responder	0.247132	0.375275	0.095894	7203.14	5906.87
bafapfda-1	HS34_VDZ_C_PRE_1_Mayo2_responder	0.19274	0.5382	0.273726	7082.55	5906.05
bafbbidd-1	HS34_VDZ_C_PRE_1_Mayo2_responder	0.0315723	0.192233	0.562106	7055.47	5900.17
bafbbpbe-1	HS34_VDZ_C_PRE_1_Mayo2_responder	0.0515142	0.265874	0.378117	7067.96	5903.37
bafbdoem-1	HS34_VDZ_C_PRE_1_Mayo2_responder	0.0735593	0.132863	0.530281	7042.79	5899.38
bafbedpn-1	HS34_VDZ_C_PRE_1_Mayo2_responder	0.122761	0.159001	0.355471	7233.53	5094.07
bafbeegn-1	HS34_VDZ_C_PRE_1_Mayo2_responder	0.031917	0.178791	0.192061	7073	5907.43
bafbgcjm-1	HS34_VDZ_C_PRE_1_Mayo2_responder	0.0226323	0.206865	0.582397	7049.41	5903.3
bafbgohd-1	HS34_VDZ_C_PRE_1_Mayo2_responder	0.0472453	0.156733	0.282965	7248.46	5903.06
bafbmifd-1	HS34_VDZ_C_PRE_1_Mayo2_responder	0.079065	0.11927	0.584175	7032.66	5900.67
bafboapg-1	HS34_VDZ_C_PRE_1_Mayo2_responder	0.034408	0.0391001	0.274957	7257.39	5901.55
bafcbepj-1	HS34_VDZ_C_PRE_1_Mayo2_responder	0.0617679	0.250415	0.511674	7054.28	5906.96
bafcfeci-1	HS34_VDZ_C_PRE_1_Mayo2_responder	0	0.0931659	0.602216	7040.05	5907.33
bafchpnl-1	HS34_VDZ_C_PRE_1_Mayo2_responder	0.0543329	0.172886	0.278576	7277.28	5902.69
bafcjagj-1	HS34_VDZ_C_PRE_1_Mayo2_responder	0.0297776	0.0623525	0.642184	7020.28	5908.44
bafcldeb-1	HS34_VDZ_C_PRE_1_Mayo2_responder	0.110919	0.200615	0.534474	7403.9	5153.4
bafclfib-1	HS34_VDZ_C_PRE_1_Mayo2_responder	0.16079	0.387818	0.212664	7292.26	5905.49
bafdacga-1	HS34_VDZ_C_PRE_1_Mayo2_responder	0.223253	0.597954	0.190411	7308.73	5900.63
bafdhjmn-1	HS34_VDZ_C_PRE_1_Mayo2_responder	0.0300004	0.170457	0.502808	6986.12	5900.46
bafdiagm-1	HS34_VDZ_C_PRE_1_Mayo2_responder	0.0849005	0.483914	0.135308	7301.27	5904.98
bafdncdj-1	HS34_VDZ_C_PRE_1_Mayo2_responder	0.127416	0.377832	0.316043	6990.7	5087.87
bafebila-1	HS34_VDZ_C_PRE_1_Mayo2_responder	0.0229512	0.160944	0.770061	6938.87	5903.67
bafecdll-1	HS34_VDZ_C_PRE_1_Mayo2_responder	0.0601631	0.479807	0.263406	6975.95	5902.32
bafecfhg-1	HS34_VDZ_C_PRE_1_Mayo2_responder	0.240445	0.393381	0.281967	7314.37	5905.82
bafegjgi-1	HS34_VDZ_C_PRE_1_Mayo2_responder	0.206463	0.208577	0.322194	7400.56	5083.85
bafejddd-1	HS34_VDZ_C_PRE_1_Mayo2_responder	0	0.0694853	0.62725	6955.31	5902.34
bafekaff-1	HS34_VDZ_C_PRE_1_Mayo2_responder	0.0905122	0.102855	0.347498	7326.7	5902.02
bafemofo-1	HS34_VDZ_C_PRE_1_Mayo2_responder	0.108936	0.200753	0.31934	7404.28	5131.71
bafeppip-1	HS34_VDZ_C_PRE_1_Mayo2_responder	0.13599	0.246022	0.146696	7339.61	5901.12
baffbhlf-1	HS34_VDZ_C_PRE_1_Mayo2_responder	0	0.219559	0.540863	6954.77	5906.36
baffgcci-1	HS34_VDZ_C_PRE_1_Mayo2_responder	0.0285102	0.0967418	0.728131	6944.45	5901.41
baffiipp-1	HS34_VDZ_C_PRE_1_Mayo2_responder	0.0273503	0.0932396	0.721171	6948.07	5905.34
baffjdnb-1	HS34_VDZ_C_PRE_1_Mayo2_responder	0.0769129	0.174802	0.20308	6864.72	5904.06
baffjfpb-1	HS34_VDZ_C_PRE_1_Mayo2_responder	0.0347105	0.357141	0.219302	7343.97	5907.33
baffkall-1	HS34_VDZ_C_PRE_1_Mayo2_responder	0.0740593	0.112211	0.610426	7001.73	5907.12
baffliha-1	HS34_VDZ_C_PRE_1_Mayo2_responder	0.267738	0.419996	0.462277	6923.24	5904.66
baffnmfk-1	HS34_VDZ_C_PRE_1_Mayo2_responder	0.219863	0.249844	0.196922	7353.88	5902.85
baffnmig-1	HS34_VDZ_C_PRE_1_Mayo2_responder	0.288282	0.647553	0.15236	6901.87	5906.56
bafgdpng-1	HS34_VDZ_C_PRE_1_Mayo2_responder	0.136326	0.302609	0.60036	6931.19	5905.73
bafgiggf-1	HS34_VDZ_C_PRE_1_Mayo2_responder	0.176232	0.300229	0.286098	7357.51	5088.6
bafgjafe-1	HS34_VDZ_C_PRE_1_Mayo2_responder	0.258466	0.273799	0.245256	7364.6	5904.24
bafgjpea-1	HS34_VDZ_C_PRE_1_Mayo2_responder	0.230103	0.507092	0.230673	7373.99	5898.87
bafgmcni-1	HS34_VDZ_C_PRE_1_Mayo2_responder	0.156361	0.257215	0.17225	6908.13	5904.15
bafgnpch-1	HS34_VDZ_C_PRE_1_Mayo2_responder	0.151692	0.496743	0.0976647	7381.64	5901.46
bafgolbh-1	HS34_VDZ_C_PRE_1_Mayo2_responder	0.114241	0.420582	0.174626	7386.71	5905.18
bafhajac-1	HS34_VDZ_C_PRE_1_Mayo2_responder	0.299406	0.482808	0.405136	6897.45	5901.66
bafhajgn-1	HS34_VDZ_C_PRE_1_Mayo2_responder	0.225664	0.448935	0.242009	7396.26	5899.67
bafhhjpm-1	HS34_VDZ_C_PRE_1_Mayo2_responder	0.0236676	0.0796998	0.667735	6964.21	5902.1
bafhiida-1	HS34_VDZ_C_PRE_1_Mayo2_responder	0.181024	0.102855	0.0549553	6879.14	5905.63
bafhjcen-1	HS34_VDZ_C_PRE_1_Mayo2_responder	0.113386	0.164656	0.196257	7396.31	5088.04
bafibacg-1	HS34_VDZ_C_PRE_1_Mayo2_responder	0.420556	0.44298	0.239631	6887.37	5907.02
bafiipoo-1	HS34_VDZ_C_PRE_1_Mayo2_responder	0.315572	0.284884	0.187093	6884.07	5900.61
bafijfcn-1	HS34_VDZ_C_PRE_1_Mayo2_responder	0.251118	0.415121	0.180766	6890.43	5087
bafipaeo-1	HS34_VDZ_C_PRE_1_Mayo2_responder	0.232821	0.505288	0.123388	6895.04	5907.28
bafjfpnc-1	HS34_VDZ_C_PRE_1_Mayo2_responder	0.246271	0.44049	0.252959	6902.11	5911.65
bafjhnbh-1	HS34_VDZ_C_PRE_1_Mayo2_responder	0	0.0949872	0.650494	7055.33	5912.57
bafjiaeh-1	HS34_VDZ_C_PRE_1_Mayo2_responder	0.0727363	0.192861	0.635583	7047.54	5912.52
bafjinam-1	HS34_VDZ_C_PRE_1_Mayo2_responder	0.0606109	0.161088	0.546316	7064.28	5912.47
bafjnaln-1	HS34_VDZ_C_PRE_1_Mayo2_responder	0	0.0652582	0.532144	7039.85	5913.13
bafkbopf-1	HS34_VDZ_C_PRE_1_Mayo2_responder	0.146298	0.143525	0.219715	7096.68	5914.86
bafkcdck-1	HS34_VDZ_C_PRE_1_Mayo2_responder	0.337937	0.144007	0.245615	7109.32	5914.14
bafkdgoc-1	HS34_VDZ_C_PRE_1_Mayo2_responder	0.219267	0.497002	0.0568518	7119.93	5914.11
bafkeddf-1	HS34_VDZ_C_PRE_1_Mayo2_responder	0.0613804	0.104626	0.338864	7075.51	5917.31
bafkepod-1	HS34_VDZ_C_PRE_1_Mayo2_responder	0.0529512	0.13753	0.594148	7035.63	5917.98
bafkhmdp-1	HS34_VDZ_C_PRE_1_Mayo2_responder	0.169909	0.293397	0.355185	7088.98	5915.71
bafkiaon-1	HS34_VDZ_C_PRE_1_Mayo2_responder	0.201105	0.551466	0.259266	7124.3	5920.72
bafkkmem-1	HS34_VDZ_C_PRE_1_Mayo2_responder	0.0826103	0.125167	0.509046	7049.47	5918.53
bafkmanb-1	HS34_VDZ_C_PRE_1_Mayo2_responder	0.0323107	0.163786	0.586281	7066.73	5918.12
baflcgkh-1	HS34_VDZ_C_PRE_1_Mayo2_responder	0.123602	0.156449	0.604495	7057.89	5920.77
baflepod-1	HS34_VDZ_C_PRE_1_Mayo2_responder	0.134608	0.39905	0.256412	7103.66	5921.02
baflhkcp-1	HS34_VDZ_C_PRE_1_Mayo2_responder	0.248549	0.438182	0.184813	7091.25	5923.22
baflidno-1	HS34_VDZ_C_PRE_1_Mayo2_responder	0.114241	0.252781	0.20636	7083.51	5921.74
bafloacp-1	HS34_VDZ_C_PRE_1_Mayo2_responder	0.162015	0.302609	0.190579	7109.79	5924.66
bafmcfcd-1	HS34_VDZ_C_PRE_1_Mayo2_responder	0.111202	0.340237	0.234358	7116.58	5920.31
bafmkaea-1	HS34_VDZ_C_PRE_1_Mayo2_responder	0.0600008	0.136365	0.623925	7023.59	5920.52
bafmkkac-1	HS34_VDZ_C_PRE_1_Mayo2_responder	0.063386	0.102901	0.606045	7043.68	5923.2
bafmkplc-1	HS34_VDZ_C_PRE_1_Mayo2_responder	0.0604215	0.191875	0.554319	7068.24	5925.09
bafmlkki-1	HS34_VDZ_C_PRE_1_Mayo2_responder	0.282415	0.401734	0.112755	7117.06	5926.96
bafmokjb-1	HS34_VDZ_C_PRE_1_Mayo2_responder	0.0564004	0.207195	0.662501	7055.63	5927.87
bafnahll-1	HS34_VDZ_C_PRE_1_Mayo2_responder	0.0424503	0.112152	0.607764	7046.14	5927.74
bafnckpi-1	HS34_VDZ_C_PRE_1_Mayo2_responder	0.103369	0.156609	0.0666466	7083.33	5929.45
bafnmjml-1	HS34_VDZ_C_PRE_1_Mayo2_responder	0.301846	0.261716	0.198557	7097.5	5930.62
bafnnaoc-1	HS34_VDZ_C_PRE_1_Mayo2_responder	0.0920583	0.282865	0.646519	7064.4	5930.49
bafnnmco-1	HS34_VDZ_C_PRE_1_Mayo2_responder	0.0306394	0.154327	0.522723	7027.79	5930.22
bafoaofn-1	HS34_VDZ_C_PRE_1_Mayo2_responder	0.306197	0.477884	0.0938371	7148.35	5922.08
bafoocbh-1	HS34_VDZ_C_PRE_1_Mayo2_responder	0.262407	0.331292	0.147126	7143.06	5926.11
bafpbmhg-1	HS34_VDZ_C_PRE_1_Mayo2_responder	0.13904	0.153335	0.232915	7137.53	5931.95
bafpdefk-1	HS34_VDZ_C_PRE_1_Mayo2_responder	0.223606	0.277492	0.214764	7136.35	5919.14
bafpdgpd-1	HS34_VDZ_C_PRE_1_Mayo2_responder	0.286185	0.305017	0.229715	7142.79	5911.02
bafpehmo-1	HS34_VDZ_C_PRE_1_Mayo2_responder	0.238026	0.427301	0.17525	7091.3	5909.17
bafpinha-1	HS34_VDZ_C_PRE_1_Mayo2_responder	0.142731	0.174818	0.201609	6911.26	5908.51
bafpjagp-1	HS34_VDZ_C_PRE_1_Mayo2_responder	0	0.28409	0.461316	7060.74	5908.28
bagaancf-1	HS34_VDZ_C_PRE_1_Mayo2_responder	0.0880535	0.0397781	0.0931578	6878.32	5912.1
bagafebf-1	HS34_VDZ_C_PRE_1_Mayo2_responder	0.0839526	0.183092	0.147876	6940.56	5926.02
bagahnig-1	HS34_VDZ_C_PRE_1_Mayo2_responder	0	0.3557	0.210443	6948.01	5913.66
bagalagj-1	HS34_VDZ_C_PRE_1_Mayo2_responder	0.127953	0.300683	0.361675	6962.24	5929.47
bagamjkk-1	HS34_VDZ_C_PRE_1_Mayo2_responder	0.106675	0.294524	0.324389	6971.8	5928.1
baganofi-1	HS34_VDZ_C_PRE_1_Mayo2_responder	0.0843371	0.146359	0.181428	6865.08	5914.7
bagbbfje-1	HS34_VDZ_C_PRE_1_Mayo2_responder	0.171295	0.281052	0.302697	6920.91	5911.2
bagbbgno-1	HS34_VDZ_C_PRE_1_Mayo2_responder	0.217538	0.233371	0.17576	6953.05	5916.86
bagbbkil-1	HS34_VDZ_C_PRE_1_Mayo2_responder	0.12161	0.19832	0.212269	6947.2	5919.47
bagbhdjd-1	HS34_VDZ_C_PRE_1_Mayo2_responder	0.138415	0.15729	0.192285	6949.7	5926.43
bagbhkna-1	HS34_VDZ_C_PRE_1_Mayo2_responder	0.266057	0.476067	0.14281	6892.75	5913.06
bagbingh-1	HS34_VDZ_C_PRE_1_Mayo2_responder	0.222775	0.380926	0.0791587	6957.37	5910.88
bagbjech-1	HS34_VDZ_C_PRE_1_Mayo2_responder	0.116522	0.462921	0.210311	6898.97	5917.43
bagbloae-1	HS34_VDZ_C_PRE_1_Mayo2_responder	0.1652	0.201576	0.228908	6917.03	5917.02
bagbpbpp-1	HS34_VDZ_C_PRE_1_Mayo2_responder	0.0341451	0.0958895	0.703165	6980.65	5926.47
bagccgmj-1	HS34_VDZ_C_PRE_1_Mayo2_responder	0.167313	0.359248	0.193164	6908	5915.09
bagchfko-1	HS34_VDZ_C_PRE_1_Mayo2_responder	0.174001	0.251076	0.247007	6926.96	5918.74
bagchlid-1	HS34_VDZ_C_PRE_1_Mayo2_responder	0.0864075	0.178953	0.610508	6988.86	5911.85
bagcjegf-1	HS34_VDZ_C_PRE_1_Mayo2_responder	0.114241	0.0865463	0.481108	6972.51	5917.44
bagdbcji-1	HS34_VDZ_C_PRE_1_Mayo2_responder	0.101459	0.322765	0.131519	6889.3	5919.93
bagdbefp-1	HS34_VDZ_C_PRE_1_Mayo2_responder	0.239516	0.22167	0.191945	6934.8	5931.15
bagdbknn-1	HS34_VDZ_C_PRE_1_Mayo2_responder	0.10975	0.290194	0.24174	6903.03	5920.62
bagdhkpb-1	HS34_VDZ_C_PRE_1_Mayo2_responder	0.0300004	0.194146	0.23814	6909.14	5921.61
bagdiigk-1	HS34_VDZ_C_PRE_1_Mayo2_responder	0.0940007	0.232186	0.192409	6874.85	5928.25
bagdiman-1	HS34_VDZ_C_PRE_1_Mayo2_responder	0.100036	0.240576	0.251256	6896.28	5922.85
bagdooam-1	HS34_VDZ_C_PRE_1_Mayo2_responder	0.159585	0.16499	0.269555	6914.88	5923.34
bageakmk-1	HS34_VDZ_C_PRE_1_Mayo2_responder	0	0.0394438	0.653605	6978.09	5918.5
bageiphg-1	HS34_VDZ_C_PRE_1_Mayo2_responder	0.165507	0.290671	0.0620407	6911.38	5927.96
bagemadb-1	HS34_VDZ_C_PRE_1_Mayo2_responder	0.355597	0.447944	0.28466	6958.82	5917.9
bagfaknd-1	HS34_VDZ_C_PRE_1_Mayo2_responder	0.064395	0.229111	0.236748	6939.74	5911.85
bagfbeoc-1	HS34_VDZ_C_PRE_1_Mayo2_responder	0.120141	0.185494	0.150211	6940.51	5919.58
bagfccoh-1	HS34_VDZ_C_PRE_1_Mayo2_responder	0.16348	0.279421	0.167697	6921.29	5925.56
bagfcmdd-1	HS34_VDZ_C_PRE_1_Mayo2_responder	0.18893	0.199325	0.147574	6930.59	5925.07
bagfidhk-1	HS34_VDZ_C_PRE_1_Mayo2_responder	0.0353328	0.221736	0.401835	6950.11	5910.07
bagfnjdd-1	HS34_VDZ_C_PRE_1_Mayo2_responder	0.109588	0.142607	0.298505	6903.63	5927.02
bagfofkh-1	HS34_VDZ_C_PRE_1_Mayo2_responder	0.104385	0.323233	0.294005	6966.45	5911.65
baggdegn-1	HS34_VDZ_C_PRE_1_Mayo2_responder	0.163573	0.350509	0.162702	6957.62	5924.32
baggikml-1	HS34_VDZ_C_PRE_1_Mayo2_responder	0.17449	0.283061	0.262297	6933.38	5915.51
baggmnag-1	HS34_VDZ_C_PRE_1_Mayo2_responder	0.0263636	0.0561854	0.725688	6991.04	5920.41
baggnpdn-1	HS34_VDZ_C_PRE_1_Mayo2_responder	0.187342	0.365394	0.295793	6890.58	5933.68
banopfnf-1	HS34_VDZ_C_PRE_1_Mayo2_responder	0.202939	0.446216	0.0744778	7379.41	5932.04
banpeomi-1	HS34_VDZ_C_PRE_1_Mayo2_responder	0.293483	0.414042	0.111595	7404.11	5957.18
banpfdgl-1	HS34_VDZ_C_PRE_1_Mayo2_responder	0.121443	0.294404	0.129876	7144.21	5932.76
banpflmf-1	HS34_VDZ_C_PRE_1_Mayo2_responder	0.165285	0.294018	0.126477	7151.87	5931.51
banphchm-1	HS34_VDZ_C_PRE_1_Mayo2_responder	0.123092	0.226736	0.177021	7152.72	5920.39
baoamifa-1	HS34_VDZ_C_PRE_1_Mayo2_responder	0.0736128	0.0729227	0.673277	7028.81	5913.21
baobfkbg-1	HS34_VDZ_C_PRE_1_Mayo2_responder	0.0271664	0.172571	0.523289	7006.29	5925.68
baobgfjm-1	HS34_VDZ_C_PRE_1_Mayo2_responder	0.0682362	0.123283	0.70867	7046.23	5931.57
baoblgja-1	HS34_VDZ_C_PRE_1_Mayo2_responder	0.284308	0.418084	0.20727	6922.78	5931.68
bmkagdnh-1	HS34_VDZ_C_PRE_1_Mayo2_responder	0.236802	0.261975	0.283509	7470.62	5050.42
bmkagenh-1	HS34_VDZ_C_PRE_1_Mayo2_responder	0.277737	0.187143	0.288212	7474.82	5026.21
bmkagjlb-1	HS34_VDZ_C_PRE_1_Mayo2_responder	0.143036	0.226704	0.202578	7472.51	5037.59
bmkahabc-1	HS34_VDZ_C_PRE_1_Mayo2_responder	0.023145	0.354133	0.33809	7473.38	5054.36
bmkahfdo-1	HS34_VDZ_C_PRE_1_Mayo2_responder	0.254379	0.23997	0.265067	7474.07	5044.25
bmkamiaj-1	HS34_VDZ_C_PRE_1_Mayo2_responder	0.146298	0.275935	0.239834	7477.66	5036.13
bmkammed-1	HS34_VDZ_C_PRE_1_Mayo2_responder	0.10695	0.189717	0.222295	7478.4	5055.58
bmkaogfp-1	HS34_VDZ_C_PRE_1_Mayo2_responder	0.157404	0.343192	0.244768	7478.72	5047.78
bmkbabfo-1	HS34_VDZ_C_PRE_1_Mayo2_responder	0.0849295	0.19815	0.308603	7481.42	5040.64
bmkbcjen-1	HS34_VDZ_C_PRE_1_Mayo2_responder	0.151015	0.290087	0.343735	7487.65	5025.27
bmkbclbg-1	HS34_VDZ_C_PRE_1_Mayo2_responder	0.121826	0.123249	0.190339	7484.98	5048.69
bmkbjcfa-1	HS34_VDZ_C_PRE_1_Mayo2_responder	0.125505	0.14262	0.302555	7484.83	5057.92
bmkbjgfa-1	HS34_VDZ_C_PRE_1_Mayo2_responder	0.176664	0.206747	0.209785	7485.72	5042.97
bmkbopkn-1	HS34_VDZ_C_PRE_1_Mayo2_responder	0.0978867	0.178333	0.231041	7487.18	5052.85
bmkcajbg-1	HS34_VDZ_C_PRE_1_Mayo2_responder	0.133391	0.15158	0.250783	7490.72	5046.07
bmkccjei-1	HS34_VDZ_C_PRE_1_Mayo2_responder	0.337761	0.329559	0.315347	7497.73	5032.39
bmkcjaod-1	HS34_VDZ_C_PRE_1_Mayo2_responder	0.168152	0.137394	0.203256	7492.48	5055.14
bmkcjjfl-1	HS34_VDZ_C_PRE_1_Mayo2_responder	0.157467	0.178939	0.373944	7495.67	5048.52
bmkckaab-1	HS34_VDZ_C_PRE_1_Mayo2_responder	0.175141	0.25191	0.259827	7497.12	5042.64
bmkckaad-1	HS34_VDZ_C_PRE_1_Mayo2_responder	0.169566	0.198657	0.239345	7498.1	5053.26
bmkckfbb-1	HS34_VDZ_C_PRE_1_Mayo2_responder	0.168152	0.22543	0.232246	7508.72	5038.67
bmkckjml-1	HS34_VDZ_C_PRE_1_Mayo2_responder	0.174522	0.239081	0.309452	7504.7	5051.33
bmkcmkkp-1	HS34_VDZ_C_PRE_1_Mayo2_responder	0.112893	0.279565	0.237581	7510.73	5054.95
bmkcodco-1	HS34_VDZ_C_PRE_1_Mayo2_responder	0.096408	0.383395	0.315212	7518.54	5045.43
bmkconkj-1	HS34_VDZ_C_PRE_1_Mayo2_responder	0.179666	0.277907	0.260358	7518.95	5054.1
bmkcppan-1	HS34_VDZ_C_PRE_1_Mayo2_responder	0.265854	0.438016	0.276466	7437.63	5048.18
bmkdadcf-1	HS34_VDZ_C_PRE_1_Mayo2_responder	0.269031	0.396296	0.278332	7437.32	5038.61
bmkdadnf-1	HS34_VDZ_C_PRE_1_Mayo2_responder	0.23605	0.417277	0.318909	7439.9	5025.38
bmkdepel-1	HS34_VDZ_C_PRE_1_Mayo2_responder	0.238852	0.236247	0.246763	7440.85	5053.77
bmkdflnl-1	HS34_VDZ_C_PRE_1_Mayo2_responder	0.152114	0.304305	0.209186	7440.97	4938.61
bmkdjngp-1	HS34_VDZ_C_PRE_1_Mayo2_responder	0.229329	0.181043	0.296348	7444.23	5007
bmkdlnoa-1	HS34_VDZ_C_PRE_1_Mayo2_responder	0.193195	0.347878	0.225012	7444.09	4954.97
bmkdnbdd-1	HS34_VDZ_C_PRE_1_Mayo2_responder	0.261926	0.429295	0.226416	7444.12	5031.43
bmkejmjk-1	HS34_VDZ_C_PRE_1_Mayo2_responder	0.158945	0.32748	0.310064	7446.7	5038.6
bmkenkhf-1	HS34_VDZ_C_PRE_1_Mayo2_responder	0.100911	0.165448	0.295842	7446.85	5044.91
bmkeplng-1	HS34_VDZ_C_PRE_1_Mayo2_responder	0.264649	0.391208	0.252635	7450.61	5053.9
bmkfaijd-1	HS34_VDZ_C_PRE_1_Mayo2_responder	0.115798	0.301895	0.207494	7447.47	5020.99
bmkfaodo-1	HS34_VDZ_C_PRE_1_Mayo2_responder	0.178818	0.204548	0.398686	7453.48	5009.33
bmkfcehi-1	HS34_VDZ_C_PRE_1_Mayo2_responder	0.198777	0.254272	0.259163	7453.31	5027.28
bmkfembl-1	HS34_VDZ_C_PRE_1_Mayo2_responder	0.18147	0.206216	0.362262	7454.39	5021.34
bmkflnei-1	HS34_VDZ_C_PRE_1_Mayo2_responder	0.214916	0.277666	0.349194	7457.23	5034.3
bmkfmejh-1	HS34_VDZ_C_PRE_1_Mayo2_responder	0.303816	0.214893	0.314052	7457.36	5045.57
bmkfncel-1	HS34_VDZ_C_PRE_1_Mayo2_responder	0.236459	0.346331	0.333401	7459.53	5018.91
bmkfpmic-1	HS34_VDZ_C_PRE_1_Mayo2_responder	0.214831	0.261853	0.319321	7461.39	5038.19
bmkgcdkm-1	HS34_VDZ_C_PRE_1_Mayo2_responder	0.170054	0.30428	0.271887	7463.43	5052.25
bmkgemko-1	HS34_VDZ_C_PRE_1_Mayo2_responder	0.171995	0.231848	0.248756	7466.75	5039.21
bmkggeoh-1	HS34_VDZ_C_PRE_1_Mayo2_responder	0.0413323	0.140906	0.130925	7469.73	5010.26
bmkggfgi-1	HS34_VDZ_C_PRE_1_Mayo2_responder	0.160662	0.209246	0.338144	7466.21	5025.16
bmkggljf-1	HS34_VDZ_C_PRE_1_Mayo2_responder	0.266312	0.468417	0.240516	7466.54	5046.05
bmkgichm-1	HS34_VDZ_C_PRE_1_Mayo2_responder	0.116816	0.237397	0.200293	7466.12	5031.08
cphhdnih-1	HS34_VDZ_C_PRE_1_Mayo2_responder	0.0695954	0.215359	0.664056	7566.95	5662.66
cphhdpfn-1	HS34_VDZ_C_PRE_1_Mayo2_responder	0.0650143	0.215449	0.697299	7565.65	5669.6
cphhfkib-1	HS34_VDZ_C_PRE_1_Mayo2_responder	0.040669	0.207681	0.660692	7566.65	5677.49
cphhfldm-1	HS34_VDZ_C_PRE_1_Mayo2_responder	0.0302267	0.24477	0.599531	7565.68	5689.98
cphhhjgm-1	HS34_VDZ_C_PRE_1_Mayo2_responder	0.0481952	0.168211	0.743933	7569.18	5683.12
cphhjldi-1	HS34_VDZ_C_PRE_1_Mayo2_responder	0.101838	0.248695	0.440855	7570.91	5697.73
cphhlnok-1	HS34_VDZ_C_PRE_1_Mayo2_responder	0.0624679	0.21042	0.508382	7572.24	5690.95
cphhnblb-1	HS34_VDZ_C_PRE_1_Mayo2_responder	0.0676116	0.256066	0.612325	7574.06	5679.47
cphiboma-1	HS34_VDZ_C_PRE_1_Mayo2_responder	0.0675035	0.195969	0.648225	7575.19	5687.11
cphicbhh-1	HS34_VDZ_C_PRE_1_Mayo2_responder	0.0791397	0.191644	0.693191	7578.67	5667.49
cphicdjp-1	HS34_VDZ_C_PRE_1_Mayo2_responder	0.0972646	0.239526	0.653417	7582.49	5680.01
cphifial-1	HS34_VDZ_C_PRE_1_Mayo2_responder	0.0892213	0.207602	0.602575	7578.75	5696.29
cphihefb-1	HS34_VDZ_C_PRE_1_Mayo2_responder	0.0268063	0.231822	0.641807	7582.38	5687.83
cphijogc-1	HS34_VDZ_C_PRE_1_Mayo2_responder	0.032704	0.250722	0.557755	7581.42	5691.56
cphikcpg-1	HS34_VDZ_C_PRE_1_Mayo2_responder	0.02892	0.150328	0.510154	7583	5700.98
cphikhoi-1	HS34_VDZ_C_PRE_1_Mayo2_responder	0.0959386	0.215979	0.676961	7590.24	5687.89
cphiljdc-1	HS34_VDZ_C_PRE_1_Mayo2_responder	0.122106	0.230699	0.701828	7595.57	5692.56
cphinmee-1	HS34_VDZ_C_PRE_1_Mayo2_responder	0.0518038	0.227038	0.707918	7596.74	5656.83
cphjacek-1	HS34_VDZ_C_PRE_1_Mayo2_responder	0.079852	0.191076	0.619057	7602.32	5691.91
cphjflpd-1	HS34_VDZ_C_PRE_1_Mayo2_responder	0.0922439	0.251076	0.634504	7605.92	5658.52
cphjicge-1	HS34_VDZ_C_PRE_1_Mayo2_responder	0.078452	0.191026	0.678338	7607.08	5667.48
cphjicld-1	HS34_VDZ_C_PRE_1_Mayo2_responder	0.229404	0.386321	0.243707	7605.72	5648.17
cphjkfmb-1	HS34_VDZ_C_PRE_1_Mayo2_responder	0.0851049	0.158169	0.694127	7606.53	5680.75
cphjngii-1	HS34_VDZ_C_PRE_1_Mayo2_responder	0.0919963	0.187729	0.731689	7614.23	5671.15
cphkacim-1	HS34_VDZ_C_PRE_1_Mayo2_responder	0.163455	0.261804	0.225851	7613.31	5652.1
cphkaipj-1	HS34_VDZ_C_PRE_1_Mayo2_responder	0.0706656	0.514487	0.129591	7611.97	5657
cphkcnep-1	HS34_VDZ_C_PRE_1_Mayo2_responder	0.0482736	0.202099	0.683887	7616.73	5681.57
cphkfjfj-1	HS34_VDZ_C_PRE_1_Mayo2_responder	0.123692	0.539847	0.187528	7615.71	5661.19
cphkjkdh-1	HS34_VDZ_C_PRE_1_Mayo2_responder	0.0706361	0.183969	0.619414	7623.75	5674.01
cphkjphk-1	HS34_VDZ_C_PRE_1_Mayo2_responder	0.0225078	0.215236	0.11329	7621.1	5657.49
cphkkkdh-1	HS34_VDZ_C_PRE_1_Mayo2_responder	0.0569222	0.139574	0.689124	7623.2	5683.31
cphklepe-1	HS34_VDZ_C_PRE_1_Mayo2_responder	0.0907437	0.148157	0.171237	7623.42	5666.1
cphkmlam-1	HS34_VDZ_C_PRE_1_Mayo2_responder	0.0773487	0.25206	0.186814	7626.3	5654.74
cphkncnh-1	HS34_VDZ_C_PRE_1_Mayo2_responder	0.0737637	0.193006	0.156387	7629.59	5669.88
cphkohaf-1	HS34_VDZ_C_PRE_1_Mayo2_responder	0.173387	0.323216	0.27718	7636.38	5665.22
cphleche-1	HS34_VDZ_C_PRE_1_Mayo2_responder	0.0609313	0.216612	0.491324	7632.13	5687.55
cphlhhjm-1	HS34_VDZ_C_PRE_1_Mayo2_responder	0.0314141	0.160305	0.157071	7634.03	5655.21
cphljgmg-1	HS34_VDZ_C_PRE_1_Mayo2_responder	0.110035	0.188547	0.443716	7639.94	5677.94
cphlkmnb-1	HS34_VDZ_C_PRE_1_Mayo2_responder	0.0451146	0.197786	0.72416	7622.66	5690.32
cphmceno-1	HS34_VDZ_C_PRE_1_Mayo2_responder	0.0711735	0.156918	0.488585	7646	5687.54
cphmfcpl-1	HS34_VDZ_C_PRE_1_Mayo2_responder	0.0733033	0.166598	0.587403	7630.91	5691.91
cphmgmpg-1	HS34_VDZ_C_PRE_1_Mayo2_responder	0.133532	0.244557	0.62226	7642.03	5696.94
cphmieal-1	HS34_VDZ_C_PRE_1_Mayo2_responder	0.114488	0.254389	0.663706	7625.73	5696
cphmjgjb-1	HS34_VDZ_C_PRE_1_Mayo2_responder	0.0566197	0.224857	0.695444	7631.94	5696.06
cphmmjnn-1	HS34_VDZ_C_PRE_1_Mayo2_responder	0.0908788	0.311353	0.661384	7589.58	5649.77
cphmpdpc-1	HS34_VDZ_C_PRE_1_Mayo2_responder	0.072953	0.218204	0.659438	7596.08	5650.22
cphmppnd-1	HS34_VDZ_C_PRE_1_Mayo2_responder	0.193475	0.259652	0.182635	7609.29	5649.89
cphncdkn-1	HS34_VDZ_C_PRE_1_Mayo2_responder	0.186478	0.344538	0.163972	7619.79	5649.74
cphnckah-1	HS34_VDZ_C_PRE_1_Mayo2_responder	0.106151	0.127806	0.192666	7633.13	5646.27
cphnecgb-1	HS34_VDZ_C_PRE_1_Mayo2_responder	0.137805	0.32494	0.227968	7648.38	5652.97
cphneeep-1	HS34_VDZ_C_PRE_1_Mayo2_responder	0.101504	0.22839	0.637824	7595.27	5669.29
cphngpca-1	HS34_VDZ_C_PRE_1_Mayo2_responder	0.0800891	0.222037	0.245906	7620.72	5668.05
cphnifie-1	HS34_VDZ_C_PRE_1_Mayo2_responder	0.0306902	0.124125	0.0255752	7618.43	5586.83
cphninea-1	HS34_VDZ_C_PRE_1_Mayo2_responder	0.195183	0.327903	0.242622	7645.74	5587.64
cphnmemm-1	HS34_VDZ_C_PRE_1_Mayo2_responder	0.0822132	0.178095	0.105969	7631.47	5590.8
cphnncbi-1	HS34_VDZ_C_PRE_1_Mayo2_responder	0.0951545	0.235765	0.61792	7597.86	5588.51
cphofppe-1	HS34_VDZ_C_PRE_1_Mayo2_responder	0.103658	0.139495	0.0812187	7618.17	5592.68
cphonoda-1	HS34_VDZ_C_PRE_1_Mayo2_responder	0.107431	0.385324	0.262116	7607.07	5592.29
cphooegd-1	HS34_VDZ_C_PRE_1_Mayo2_responder	0.0411259	0.171175	0.605855	7594.05	5595.01
cphpacnd-1	HS34_VDZ_C_PRE_1_Mayo2_responder	0.113516	0.240902	0.16155	7612.17	5599.67
cphpappi-1	HS34_VDZ_C_PRE_1_Mayo2_responder	0.161365	0.239285	0.158122	7638.27	5598.61
cphpblok-1	HS34_VDZ_C_PRE_1_Mayo2_responder	0.0915198	0.275384	0.505327	7590.4	5599.51
cphpdpjm-1	HS34_VDZ_C_PRE_1_Mayo2_responder	0.110477	0.221218	0.176664	7627.63	5600.06
cphpgddp-1	HS34_VDZ_C_PRE_1_Mayo2_responder	0.171471	0.372152	0.254051	7603.32	5601.54
cphpnonf-1	HS34_VDZ_C_PRE_1_Mayo2_responder	0.0638341	0.217616	0.191637	7633.78	5603.92
cphpojmj-1	HS34_VDZ_C_PRE_1_Mayo2_responder	0.0377121	0.36895	0.339925	7589.14	5606.81
cpiafnfh-1	HS34_VDZ_C_PRE_1_Mayo2_responder	0.209136	0.189652	0.218787	7637.15	5606.67
cpibadod-1	HS34_VDZ_C_PRE_1_Mayo2_responder	0.12959	0.317571	0.188954	7645.24	5606.93
cpibhced-1	HS34_VDZ_C_PRE_1_Mayo2_responder	0.0413805	0.114235	0.108438	7617.5	5607.42
cpibhpbg-1	HS34_VDZ_C_PRE_1_Mayo2_responder	0.0462899	0.0526022	0.066119	7611.72	5607.61
cpibjoij-1	HS34_VDZ_C_PRE_1_Mayo2_responder	0.147092	0.16531	0.269245	7605.73	5609.77
cpibokna-1	HS34_VDZ_C_PRE_1_Mayo2_responder	0.0971829	0.0850674	0.134629	7630.53	5610.71
cpibplha-1	HS34_VDZ_C_PRE_1_Mayo2_responder	0.163122	0.14726	0.143017	7648.86	5614.19
cpiccojm-1	HS34_VDZ_C_PRE_1_Mayo2_responder	0.126486	0.168096	0.234863	7622.69	5610.68
cpicfbgg-1	HS34_VDZ_C_PRE_1_Mayo2_responder	0.12568	0.223584	0.150785	7633.61	5616.62
cpicgojf-1	HS34_VDZ_C_PRE_1_Mayo2_responder	0.204157	0.311335	0.10261	7588.78	5616.25
cpicklak-1	HS34_VDZ_C_PRE_1_Mayo2_responder	0.0422421	0.30078	0.141739	7595.35	5616.18
cpiclnga-1	HS34_VDZ_C_PRE_1_Mayo2_responder	0.179057	0.326112	0.227922	7612.38	5616.77
cpidahpg-1	HS34_VDZ_C_PRE_1_Mayo2_responder	0.235006	0.416582	0.150021	7617.68	5618.6
cpidbfaj-1	HS34_VDZ_C_PRE_1_Mayo2_responder	0.135816	0.304151	0.231829	7605.02	5617.94
cpidcapp-1	HS34_VDZ_C_PRE_1_Mayo2_responder	0.147148	0.31936	0.203801	7626.66	5618.52
cpidkpkn-1	HS34_VDZ_C_PRE_1_Mayo2_responder	0.248881	0.307587	0.231796	7621	5619.8
cpidmmdi-1	HS34_VDZ_C_PRE_1_Mayo2_responder	0.29995	0.32269	0.191724	7631.48	5623.1
cpidpbfp-1	HS34_VDZ_C_PRE_1_Mayo2_responder	0.153989	0.150275	0.144448	7642.75	5622.15
cpieajmj-1	HS34_VDZ_C_PRE_1_Mayo2_responder	0.222762	0.274601	0.194175	7594.67	5622.62
cpieccib-1	HS34_VDZ_C_PRE_1_Mayo2_responder	0.163455	0.337199	0.149249	7600.67	5622.55
cpieeeib-1	HS34_VDZ_C_PRE_1_Mayo2_responder	0.0862199	0.260295	0.158275	7612.42	5625.45
cpiehnmc-1	HS34_VDZ_C_PRE_1_Mayo2_responder	0.250336	0.233784	0.210896	7604.03	5627.46
cpieolhg-1	HS34_VDZ_C_PRE_1_Mayo2_responder	0.538298	0.385801	0.124091	7598.02	5629.82
cpifddna-1	HS34_VDZ_C_PRE_1_Mayo2_responder	0.12889	0.328004	0.20739	7590.73	5629.33
cpifehph-1	HS34_VDZ_C_PRE_1_Mayo2_responder	0.0804263	0.170132	0.143063	7620.97	5630.63
cpifiefl-1	HS34_VDZ_C_PRE_1_Mayo2_responder	0.132242	0.164691	0.214099	7608.14	5630.86
cpiflddn-1	HS34_VDZ_C_PRE_1_Mayo2_responder	0.130816	0.277243	0.249999	7614.59	5633.54
cpifohlh-1	HS34_VDZ_C_PRE_1_Mayo2_responder	0.143291	0.372953	0.223293	7588.51	5635.95
cpigakik-1	HS34_VDZ_C_PRE_1_Mayo2_responder	0.193963	0.20441	0.205052	7603.08	5635.1
cpigdgde-1	HS34_VDZ_C_PRE_1_Mayo2_responder	0.032704	0.0371637	0.0817601	7611.56	5637.63
cpigejlf-1	HS34_VDZ_C_PRE_1_Mayo2_responder	0.207099	0.423201	0.321402	7655.53	5636.93
cpigfdan-1	HS34_VDZ_C_PRE_1_Mayo2_responder	0.0929336	0.295266	0.165023	7594.59	5638.14
cpigihhl-1	HS34_VDZ_C_PRE_1_Mayo2_responder	0.185713	0.243475	0.137575	7618.32	5637.85
cpigjgjn-1	HS34_VDZ_C_PRE_1_Mayo2_responder	0.132705	0.344389	0.234969	7622.98	5625.14
cpigolkc-1	HS34_VDZ_C_PRE_1_Mayo2_responder	0.222972	0.225248	0.197936	7629.27	5634.48
cpigpckl-1	HS34_VDZ_C_PRE_1_Mayo2_responder	0.431772	0.216224	0.110159	7634.74	5633.49
cpihimbo-1	HS34_VDZ_C_PRE_1_Mayo2_responder	0.148052	0.283047	0.309052	7644.58	5633.88
cpihlpcn-1	HS34_VDZ_C_PRE_1_Mayo2_responder	0.0612957	0.126049	0.142774	7599.44	5643.3
cpihmahk-1	HS34_VDZ_C_PRE_1_Mayo2_responder	0.260239	0.310703	0.2235	7606.77	5641.01
cpihneje-1	HS34_VDZ_C_PRE_1_Mayo2_responder	0.212181	0.12582	0.16071	7613.5	5643.71
cpihnmpl-1	HS34_VDZ_C_PRE_1_Mayo2_responder	0.259721	0.524394	0.193751	7624.69	5642.83
cpiiagpm-1	HS34_VDZ_C_PRE_1_Mayo2_responder	0.278348	0.247516	0.223489	7608.25	5533.25
cpiicnok-1	HS34_VDZ_C_PRE_1_Mayo2_responder	0.168137	0.189375	0.22427	7591.72	5533.19
cpiidfgp-1	HS34_VDZ_C_PRE_1_Mayo2_responder	0.296521	0.378294	0.18641	7584.45	5534.45
cpiifflj-1	HS34_VDZ_C_PRE_1_Mayo2_responder	0.169909	0.414094	0.251755	7620.66	5532.47
cpiiinpi-1	HS34_VDZ_C_PRE_1_Mayo2_responder	0.1965	0.357267	0.190825	7599.45	5535
cpiijhmm-1	HS34_VDZ_C_PRE_1_Mayo2_responder	0.117423	0.308793	0.265991	7603.87	5540.89
cpiilpdp-1	HS34_VDZ_C_PRE_1_Mayo2_responder	0.174364	0.44138	0.289457	7617.33	5541.13
cpiipnna-1	HS34_VDZ_C_PRE_1_Mayo2_responder	0.213823	0.482343	0.227259	7596.51	5543.6
cpijbhcl-1	HS34_VDZ_C_PRE_1_Mayo2_responder	0.125406	0.327076	0.102216	7588.4	5544.22
cpijgape-1	HS34_VDZ_C_PRE_1_Mayo2_responder	0.0448015	0.202251	0.0712651	7585.12	5550.55
cpijpmlp-1	HS34_VDZ_C_PRE_1_Mayo2_responder	0	0.246158	0.0455838	7599.49	5551.87
cpikdfoc-1	HS34_VDZ_C_PRE_1_Mayo2_responder	0.212724	0.358465	0.284048	7627.4	5550.81
cpikhigj-1	HS34_VDZ_C_PRE_1_Mayo2_responder	0.212501	0.529718	0.162868	7611.74	5553.14
cpikjojj-1	HS34_VDZ_C_PRE_1_Mayo2_responder	0.160901	0.207061	0.0487808	7594.19	5556.21
cpikkgjn-1	HS34_VDZ_C_PRE_1_Mayo2_responder	0.246549	0.205609	0.0317336	7588.51	5558.13
cpilchdm-1	HS34_VDZ_C_PRE_1_Mayo2_responder	0.0716704	0.262196	0.193904	7617.65	5560.13
cpildgkd-1	HS34_VDZ_C_PRE_1_Mayo2_responder	0.147544	0.0437005	0.203617	7623.99	5562.47
cpilelnc-1	HS34_VDZ_C_PRE_1_Mayo2_responder	0.0392332	0.215193	0.4488	7589.36	5565.86
cpilfgac-1	HS34_VDZ_C_PRE_1_Mayo2_responder	0.300103	0.325074	0.213872	7612.54	5564.5
cpiljdjo-1	HS34_VDZ_C_PRE_1_Mayo2_responder	0.143033	0.304128	0.119194	7595.93	5563.54
cpillick-1	HS34_VDZ_C_PRE_1_Mayo2_responder	0.137632	0.2737	0.106015	7604.98	5564.62
cpimfjcp-1	HS34_VDZ_C_PRE_1_Mayo2_responder	0.194161	0.220637	0.196266	7630.37	5563.81
cpimiekf-1	HS34_VDZ_C_PRE_1_Mayo2_responder	0.185647	0.245441	0.113801	7599.66	5568.25
cpimpfoc-1	HS34_VDZ_C_PRE_1_Mayo2_responder	0.183661	0.177126	0.216986	7620.73	5568.28
cpinamkc-1	HS34_VDZ_C_PRE_1_Mayo2_responder	0.0907527	0.340514	0.45078	7593.13	5569.58
cpinbadf-1	HS34_VDZ_C_PRE_1_Mayo2_responder	0.0962756	0.239951	0.614905	7582.48	5572.47
cpinccei-1	HS34_VDZ_C_PRE_1_Mayo2_responder	0.134589	0.268287	0.231824	7632.81	5572.37
cpinedbc-1	HS34_VDZ_C_PRE_1_Mayo2_responder	0.131027	0.227464	0.125	7618.13	5571.96
cpinjkfk-1	HS34_VDZ_C_PRE_1_Mayo2_responder	0	0.14895	0.271996	7601.41	5574.23
cpiocgng-1	HS34_VDZ_C_PRE_1_Mayo2_responder	0.0431968	0.689424	0.0719947	7621.54	5576.91
cpiockhk-1	HS34_VDZ_C_PRE_1_Mayo2_responder	0.0409017	0.202193	0.662769	7585.68	5578.66
cpioloph-1	HS34_VDZ_C_PRE_1_Mayo2_responder	0.0951914	0.31326	0.189058	7614.4	5578.58
cpiombja-1	HS34_VDZ_C_PRE_1_Mayo2_responder	0.213568	0.337098	0.0711894	7605.86	5581.77
cpiomgka-1	HS34_VDZ_C_PRE_1_Mayo2_responder	0.220949	0.374942	0.256654	7636.94	5577.92
cpiommad-1	HS34_VDZ_C_PRE_1_Mayo2_responder	0.224897	0.265352	0.26837	7650.18	5576.67
cpiopjgc-1	HS34_VDZ_C_PRE_1_Mayo2_responder	0.161544	0.183572	0.165451	7625.14	5583.44
cpipadbg-1	HS34_VDZ_C_PRE_1_Mayo2_responder	0.0613177	0.173069	0.638527	7594.46	5579.45
cpipbffh-1	HS34_VDZ_C_PRE_1_Mayo2_responder	0.192304	0.276927	0.131086	7632.92	5582.82
cpipcdmh-1	HS34_VDZ_C_PRE_1_Mayo2_responder	0.131355	0.494555	0.195104	7570.01	5499.15
cpipdfkc-1	HS34_VDZ_C_PRE_1_Mayo2_responder	0.135278	0.353312	0.138112	7571.12	5482.17
cpipdigi-1	HS34_VDZ_C_PRE_1_Mayo2_responder	0.0707932	0.142607	0.0455838	7571	5475.92
cpipfeje-1	HS34_VDZ_C_PRE_1_Mayo2_responder	0.158809	0.559801	0.197491	7574.01	5521.12
cpipimhe-1	HS34_VDZ_C_PRE_1_Mayo2_responder	0.331074	0.607604	0.122371	7578.06	5518.47
cpipioeo-1	HS34_VDZ_C_PRE_1_Mayo2_responder	0.150347	0.52688	0.174551	7573.87	5490.16
cpipjnnm-1	HS34_VDZ_C_PRE_1_Mayo2_responder	0.230285	0.363707	0.107979	7576.51	5478.77
cpipmnjh-1	HS34_VDZ_C_PRE_1_Mayo2_responder	0.173012	0.415584	0.200679	7579.25	5526.9
cpjaaika-1	HS34_VDZ_C_PRE_1_Mayo2_responder	0.394492	0.360296	0.0878757	7577.92	5483.65
cpjafkle-1	HS34_VDZ_C_PRE_1_Mayo2_responder	0.252174	0.527773	0.250291	7576.8	5507.07
cpjahdjb-1	HS34_VDZ_C_PRE_1_Mayo2_responder	0.118847	0.211364	0.112174	7582.77	5489.44
cpjajmoc-1	HS34_VDZ_C_PRE_1_Mayo2_responder	0.362333	0.339553	0.198029	7583.27	5475.63
cpjakaoi-1	HS34_VDZ_C_PRE_1_Mayo2_responder	0.332019	0.485519	0.206524	7579.91	5499.56
cpjalgji-1	HS34_VDZ_C_PRE_1_Mayo2_responder	0.242625	0.425584	0.203377	7582.81	5516.23
cpjamjpg-1	HS34_VDZ_C_PRE_1_Mayo2_responder	0.205111	0.33996	0.183564	7584.33	5524.94
cpjbcaic-1	HS34_VDZ_C_PRE_1_Mayo2_responder	0.235815	0.19586	0.26779	7584.24	5482.43
cpjbdbmf-1	HS34_VDZ_C_PRE_1_Mayo2_responder	0.0877099	0.518592	0.245341	7584.29	5509.29
cpjbdpeo-1	HS34_VDZ_C_PRE_1_Mayo2_responder	0.110791	0.309526	0.0632628	7585.07	5496.27
cpjbelhl-1	HS34_VDZ_C_PRE_1_Mayo2_responder	0.166622	0.262216	0.0951371	7587.64	5489.53
cpjbjpnm-1	HS34_VDZ_C_PRE_1_Mayo2_responder	0.260679	0.509185	0.146586	7589.42	5515.01
cpjcebgp-1	HS34_VDZ_C_PRE_1_Mayo2_responder	0.0654081	0.165752	0.250832	7588.95	5475.06
cpjcelgj-1	HS34_VDZ_C_PRE_1_Mayo2_responder	0.0436921	0.198601	0.0533954	7590.13	5503.64
cpjcfgkm-1	HS34_VDZ_C_PRE_1_Mayo2_responder	0.121927	0.229985	0.182578	7590.4	5483.46
cpjcjfkh-1	HS34_VDZ_C_PRE_1_Mayo2_responder	0.236869	0.426955	0.123074	7591.9	5508.3
cpjcomno-1	HS34_VDZ_C_PRE_1_Mayo2_responder	0.0756394	0.206716	0.0885591	7594.09	5479.21
cpjdcmhj-1	HS34_VDZ_C_PRE_1_Mayo2_responder	0.278401	0.518242	0.196572	7593.64	5521.87
cpjddhlp-1	HS34_VDZ_C_PRE_1_Mayo2_responder	0.156122	0.339614	0.143579	7594.27	5489.88
cpjddpdb-1	HS34_VDZ_C_PRE_1_Mayo2_responder	0.0613101	0.174047	0.0545105	7596.18	5502.11
cpjdegcm-1	HS34_VDZ_C_PRE_1_Mayo2_responder	0.279047	0.265996	0.186244	7599.55	5513.22
cpjdhamb-1	HS34_VDZ_C_PRE_1_Mayo2_responder	0.0763785	0.282047	0.161277	7598.88	5475.05
cpjdlaon-1	HS34_VDZ_C_PRE_1_Mayo2_responder	0.148378	0.428746	0.192429	7609.68	5484.73
cpjdpphd-1	HS34_VDZ_C_PRE_1_Mayo2_responder	0.144846	0.334194	0.14413	7606.43	5476
cpjeeipp-1	HS34_VDZ_C_PRE_1_Mayo2_responder	0.118484	0.551014	0.132523	7624.03	5510.9
cpjehmdc-1	HS34_VDZ_C_PRE_1_Mayo2_responder	0.208819	0.380748	0.1361	7602.61	5487.3
cpjeiedf-1	HS34_VDZ_C_PRE_1_Mayo2_responder	0.109269	0.278636	0.225778	7618.04	5478.05
cpjeiibl-1	HS34_VDZ_C_PRE_1_Mayo2_responder	0.135768	0.430527	0.141689	7607.02	5520.48
cpjejbgm-1	HS34_VDZ_C_PRE_1_Mayo2_responder	0.0228857	0.2174	0.116246	7613.41	5489.63
cpjffkko-1	HS34_VDZ_C_PRE_1_Mayo2_responder	0.0442001	0.297691	0.164404	7617.22	5472.3
cpjfhhdf-1	HS34_VDZ_C_PRE_1_Mayo2_responder	0.271859	0.419655	0.234388	7620.08	5493.32
cpjfiija-1	HS34_VDZ_C_PRE_1_Mayo2_responder	0.170083	0.565649	0.199537	7627.48	5503.77
cpjfjjlf-1	HS34_VDZ_C_PRE_1_Mayo2_responder	0.289214	0.376976	0.168587	7628.9	5493.4
cpjfjllf-1	HS34_VDZ_C_PRE_1_Mayo2_responder	0.184557	0.392628	0.265294	7628.83	5481.61
cpjfkime-1	HS34_VDZ_C_PRE_1_Mayo2_responder	0.158597	0.297894	0.17527	7635.36	5494.54
cpjflahp-1	HS34_VDZ_C_PRE_1_Mayo2_responder	0.299207	0.159001	0.177726	7633.38	5478.48
cpjflogl-1	HS34_VDZ_C_PRE_1_Mayo2_responder	0.16129	0.140437	0.276408	7641.59	5483.17
cpjfnbal-1	HS34_VDZ_C_PRE_1_Mayo2_responder	0.134596	0.132338	0.18312	7643.5	5474.27
cpjfnomp-1	HS34_VDZ_C_PRE_1_Mayo2_responder	0.184762	0.169695	0.187416	7660.34	5477.9
cpjfpbgg-1	HS34_VDZ_C_PRE_1_Mayo2_responder	0.16011	0.0978872	0.241948	7675.92	5476.16
cpjfpnne-1	HS34_VDZ_C_PRE_1_Mayo2_responder	0.18856	0.0857093	0.18856	7705.76	5482.08
cpjfppma-1	HS34_VDZ_C_PRE_1_Mayo2_responder	0.0996944	0.204299	0.199528	7648.34	5479.75
cpjgbflj-1	HS34_VDZ_C_PRE_1_Mayo2_responder	0.136116	0.441489	0.118275	7604.6	5482.42
cpjgbhll-1	HS34_VDZ_C_PRE_1_Mayo2_responder	0.0302267	0.141724	0.268158	7655.76	5487.82
cpjgcagm-1	HS34_VDZ_C_PRE_1_Mayo2_responder	0.289148	0.392699	0.194381	7623.55	5485.24
cpjgijeo-1	HS34_VDZ_C_PRE_1_Mayo2_responder	0.126726	0.237654	0.227947	7639.26	5490.57
cpjgipfo-1	HS34_VDZ_C_PRE_1_Mayo2_responder	0.121701	0.368171	0.178564	7601.13	5494.68
cpjgjcke-1	HS34_VDZ_C_PRE_1_Mayo2_responder	0.134682	0.593403	0.0599008	7612.72	5501.23
cpjglcgg-1	HS34_VDZ_C_PRE_1_Mayo2_responder	0.0898525	0.183135	0.212222	7654.57	5502.89
cpjgocgb-1	HS34_VDZ_C_PRE_1_Mayo2_responder	0.0857078	0.223219	0.175529	7634.32	5504.34
cpjhjdbg-1	HS34_VDZ_C_PRE_1_Mayo2_responder	0.228365	0.305745	0.183524	7606.23	5504.35
cpjhlnfe-1	HS34_VDZ_C_PRE_1_Mayo2_responder	0.16626	0.171489	0.181179	7640.28	5509.3
cpjhphbk-1	HS34_VDZ_C_PRE_1_Mayo2_responder	0.123133	0.370422	0.130555	7616.15	5515.88
cpjhpmfe-1	HS34_VDZ_C_PRE_1_Mayo2_responder	0.182571	0.469032	0.211736	7606.18	5527.56
cpjibobp-1	HS34_VDZ_C_PRE_1_Mayo2_responder	0.250895	0.358032	0.129694	7598.24	5528.45
cpjiealp-1	HS34_VDZ_C_PRE_1_Mayo2_responder	0.0422213	0.220329	0.0642294	7672.32	5322.81
cpjifdoo-1	HS34_VDZ_C_PRE_1_Mayo2_responder	0.103049	0.179381	0.100464	7671.54	5315.04
cpjifgog-1	HS34_VDZ_C_PRE_1_Mayo2_responder	0.0452561	0.177794	0.168096	7672.68	5289.89
cpjifoca-1	HS34_VDZ_C_PRE_1_Mayo2_responder	0.0958673	0.148973	0.0425614	7675.58	5303.12
cpjiokib-1	HS34_VDZ_C_PRE_1_Mayo2_responder	0.146244	0.240057	0.169273	7676.05	5309.41
cpjjadha-1	HS34_VDZ_C_PRE_1_Mayo2_responder	0.088925	0.187331	0.161168	7676.16	5296.58
cpjjbgje-1	HS34_VDZ_C_PRE_1_Mayo2_responder	0.151259	0.171886	0.120118	7677.19	5317.09
cpjjbldn-1	HS34_VDZ_C_PRE_1_Mayo2_responder	0.0884002	0.525357	0.0368334	7677.63	5291.92
cpjjgahd-1	HS34_VDZ_C_PRE_1_Mayo2_responder	0.119341	0.198517	0.161884	7683.79	5314.87
cpjjjekb-1	HS34_VDZ_C_PRE_1_Mayo2_responder	0.094582	0.46851	0.172223	7684.08	5297.1
cpjjldjg-1	HS34_VDZ_C_PRE_1_Mayo2_responder	0.110904	0.0630134	0.159583	7683.45	5320.99
cpjjlpfh-1	HS34_VDZ_C_PRE_1_Mayo2_responder	0.0936429	0.194992	0.100733	7685.46	5327.14
cpjjncml-1	HS34_VDZ_C_PRE_1_Mayo2_responder	0.0884002	0.30117	0.0736668	7688.53	5292.09
cpjjpihj-1	HS34_VDZ_C_PRE_1_Mayo2_responder	0.128546	0.252137	0.079989	7690.69	5318.9
cpjkddpl-1	HS34_VDZ_C_PRE_1_Mayo2_responder	0.0587439	0.23177	0.116544	7688.19	5308.54
cpjkkllp-1	HS34_VDZ_C_PRE_1_Mayo2_responder	0.230461	0.31815	0.162606	7693.72	5310.75
cpjkpfbh-1	HS34_VDZ_C_PRE_1_Mayo2_responder	0.101459	0.28572	0.251951	7696.63	5304.71
cpjlapll-1	HS34_VDZ_C_PRE_1_Mayo2_responder	0.034408	0.271782	0.173732	7695.1	5294.88
cpjlhcmm-1	HS34_VDZ_C_PRE_1_Mayo2_responder	0.106492	0.382679	0.156126	7697.06	5289.82
cpjljmkf-1	HS34_VDZ_C_PRE_1_Mayo2_responder	0	0.0708248	0.105605	7696.63	5323.62
cpjlonkd-1	HS34_VDZ_C_PRE_1_Mayo2_responder	0.369491	0.489859	0.159585	7699.01	5312.46
cpjlpdck-1	HS34_VDZ_C_PRE_1_Mayo2_responder	0.219233	0.283109	0.0956149	7700.17	5322.83
cpjmeofh-1	HS34_VDZ_C_PRE_1_Mayo2_responder	0.0680745	0.269277	0.112562	7701.79	5298.27
cpjmgalg-1	HS34_VDZ_C_PRE_1_Mayo2_responder	0.190377	0.836769	0.0957675	7700.81	5316.52
cpjmjfbl-1	HS34_VDZ_C_PRE_1_Mayo2_responder	0.108884	0.159618	0.1105	7701.24	5292.39
cpjnakdi-1	HS34_VDZ_C_PRE_1_Mayo2_responder	0.220477	0.214273	0.281277	7703.38	5288.21
cpjncgah-1	HS34_VDZ_C_PRE_1_Mayo2_responder	0.0436921	0.237032	0.210233	7703.08	5306.47
cpjnnfel-1	HS34_VDZ_C_PRE_1_Mayo2_responder	0.313295	0.438014	0.11561	7714.15	5319.2
cpjnomnb-1	HS34_VDZ_C_PRE_1_Mayo2_responder	0.0332519	0.287751	0.0277099	7706.22	5302.62
cpjohdbp-1	HS34_VDZ_C_PRE_1_Mayo2_responder	0.204545	0.36155	0	7717.27	5325.86
cpjoplan-1	HS34_VDZ_C_PRE_1_Mayo2_responder	0.0905122	0.296067	0.0377134	7705.86	5293.82
cpjpacli-1	HS34_VDZ_C_PRE_1_Mayo2_responder	0.155362	0.356786	0.145576	7710.33	5292.53
cpjpbaig-1	HS34_VDZ_C_PRE_1_Mayo2_responder	0.0396344	0.385626	0.181404	7709.62	5306.18
cpjpbalh-1	HS34_VDZ_C_PRE_1_Mayo2_responder	0.0905122	0.0514274	0.168096	7717.83	5286.52
cpjpdnni-1	HS34_VDZ_C_PRE_1_Mayo2_responder	0.0776812	0.24634	0.129469	7717.96	5297.86
cpjphgoh-1	HS34_VDZ_C_PRE_1_Mayo2_responder	0.152844	0.155611	0.203308	7690.15	5301.66
cpjpmcpc-1	HS34_VDZ_C_PRE_1_Mayo2_responder	0.069436	0.147335	0.108045	7678.14	5326.6
cpjpmifm-1	HS34_VDZ_C_PRE_1_Mayo2_responder	0.0826646	0.216163	0.185776	7672.02	5335.05
cpjpooci-1	HS34_VDZ_C_PRE_1_Mayo2_responder	0.113136	0.214273	0.0314267	7683.87	5334.82
cpkaahbb-1	HS34_VDZ_C_PRE_1_Mayo2_responder	0.12371	0.144597	0.116041	7687.65	5335.78
cpkabakg-1	HS34_VDZ_C_PRE_1_Mayo2_responder	0.044459	0.146138	0.112268	7693.71	5337.9
cpkaeklj-1	HS34_VDZ_C_PRE_1_Mayo2_responder	0.115778	0.13914	0.207085	7694.27	5329.77
cpkaeodm-1	HS34_VDZ_C_PRE_1_Mayo2_responder	0.125505	0.162059	0.198587	7697.19	5334.68
cpkalnli-1	HS34_VDZ_C_PRE_1_Mayo2_responder	0.07843	0.128721	0.101803	7700.74	5339.4
cpkbieff-1	HS34_VDZ_C_PRE_1_Mayo2_responder	0.156666	0.233287	0.134978	7715.57	5332.67
cpkbifko-1	HS34_VDZ_C_PRE_1_Mayo2_responder	0.173903	0.0966447	0.154706	7717.27	5337.99
cpkblcgf-1	HS34_VDZ_C_PRE_1_Mayo2_responder	0.16011	0.205455	0.085014	7679.81	5334.18
cpkbnled-1	HS34_VDZ_C_PRE_1_Mayo2_responder	0.0809281	0	0.124023	7705.58	5337.67
cpkbpncd-1	HS34_VDZ_C_PRE_1_Mayo2_responder	0.0792687	0.225195	0.126228	7676.31	5337.56
cpkccloj-1	HS34_VDZ_C_PRE_1_Mayo2_responder	0.117468	0.0969979	0.161924	7618.89	5282.98
cpkchkdn-1	HS34_VDZ_C_PRE_1_Mayo2_responder	0.0759277	0.219561	0.178656	7631.75	5283.79
cpkcifob-1	HS34_VDZ_C_PRE_1_Mayo2_responder	0.0440467	0.211246	0.201295	7626.77	5286.43
cpkcioil-1	HS34_VDZ_C_PRE_1_Mayo2_responder	0.136873	0.1538	0.20733	7655.32	5286.31
cpkclfeg-1	HS34_VDZ_C_PRE_1_Mayo2_responder	0.15169	0.3988	0.253296	7615.13	5287.46
cpkdacan-1	HS34_VDZ_C_PRE_1_Mayo2_responder	0.189626	0.274493	0.0677671	7662.23	5287.9
cpkdedck-1	HS34_VDZ_C_PRE_1_Mayo2_responder	0.225887	0.157227	0.112823	7649.12	5288.06
cpkdigdl-1	HS34_VDZ_C_PRE_1_Mayo2_responder	0.167506	0.240357	0.143319	7637.51	5288.88
cpkdjgfl-1	HS34_VDZ_C_PRE_1_Mayo2_responder	0.139739	0	0.135574	7613	5292.06
cpkdopkb-1	HS34_VDZ_C_PRE_1_Mayo2_responder	0.150952	0.338999	0.176494	7667.59	5292.54
cpkeabap-1	HS34_VDZ_C_PRE_1_Mayo2_responder	0.248312	0.361539	0.211939	7624.64	5293.34
cpkecjdb-1	HS34_VDZ_C_PRE_1_Mayo2_responder	0.252338	0.282354	0.152892	7644.21	5292.71
cpkedmji-1	HS34_VDZ_C_PRE_1_Mayo2_responder	0.149827	0.326089	0.196647	7631.98	5292.39
cpkeejfo-1	HS34_VDZ_C_PRE_1_Mayo2_responder	0.0628959	0.0485382	0.0711894	7661.92	5292.46
cpkefinh-1	HS34_VDZ_C_PRE_1_Mayo2_responder	0.124472	0.224588	0.0632609	7656.92	5294.94
cpkegedc-1	HS34_VDZ_C_PRE_1_Mayo2_responder	0.19844	0.380399	0.260808	7634.93	5295.72
cpkelaim-1	HS34_VDZ_C_PRE_1_Mayo2_responder	0.181315	0.495154	0.132856	7596.45	5297.58
cpkelmdi-1	HS34_VDZ_C_PRE_1_Mayo2_responder	0.0653078	0.304917	0.0916908	7611	5296.52
cpkfanbd-1	HS34_VDZ_C_PRE_1_Mayo2_responder	0.175857	0.26339	0.162265	7650.43	5298.82
cpkfcnip-1	HS34_VDZ_C_PRE_1_Mayo2_responder	0.106959	0.264164	0.234114	7621.14	5298.27
cpkfdimn-1	HS34_VDZ_C_PRE_1_Mayo2_responder	0.0306902	0	0.0511503	7667.71	5298
cpkfdlff-1	HS34_VDZ_C_PRE_1_Mayo2_responder	0.177879	0.269508	0.229715	7640.66	5299.87
cpkficmc-1	HS34_VDZ_C_PRE_1_Mayo2_responder	0.133456	0.215211	0.154333	7646.03	5303.04
cpkfkglb-1	HS34_VDZ_C_PRE_1_Mayo2_responder	0.163266	0.196349	0.217017	7635.63	5301.56
cpkflfcb-1	HS34_VDZ_C_PRE_1_Mayo2_responder	0.231992	0.161697	0.200607	7618.46	5304.58
cpkfmlnc-1	HS34_VDZ_C_PRE_1_Mayo2_responder	0.113717	0.223723	0.112525	7662.74	5303.23
cpkfnkib-1	HS34_VDZ_C_PRE_1_Mayo2_responder	0.167127	0.260108	0.183638	7606.11	5303.92
cpkfplii-1	HS34_VDZ_C_PRE_1_Mayo2_responder	0.180141	0.265298	0.112404	7630.96	5303.21
cpkgbepa-1	HS34_VDZ_C_PRE_1_Mayo2_responder	0.172787	0.121222	0.192624	7609.85	5304.78
cpkgcdpb-1	HS34_VDZ_C_PRE_1_Mayo2_responder	0.162865	0.103456	0.121654	7650.06	5309.12
cpkgfdgl-1	HS34_VDZ_C_PRE_1_Mayo2_responder	0.168566	0.242353	0.179814	7612.85	5309.52
cpkghpji-1	HS34_VDZ_C_PRE_1_Mayo2_responder	0.137778	0.234696	0.13788	7641.81	5310.49
cpkgkoai-1	HS34_VDZ_C_PRE_1_Mayo2_responder	0.0782906	0.157431	0.0862941	7657.16	5309.32
cpkgnanc-1	HS34_VDZ_C_PRE_1_Mayo2_responder	0.117876	0.0480024	0.123467	7627.46	5308.84
cpkgpcpc-1	HS34_VDZ_C_PRE_1_Mayo2_responder	0.13209	0.16134	0.297272	7602.85	5311.19
cpkhdipp-1	HS34_VDZ_C_PRE_1_Mayo2_responder	0.140726	0.159916	0.195047	7661.56	5312.58
cpkheblm-1	HS34_VDZ_C_PRE_1_Mayo2_responder	0.246025	0.07029	0.0846325	7634.12	5313.47
cpkhejne-1	HS34_VDZ_C_PRE_1_Mayo2_responder	0.118475	0.266926	0.0871172	7666.75	5313.2
cpkhekeg-1	HS34_VDZ_C_PRE_1_Mayo2_responder	0.171402	0.109164	0.225797	7610.29	5314.91
cpkhfhkm-1	HS34_VDZ_C_PRE_1_Mayo2_responder	0.0937167	0.169266	0.148683	7619.64	5314.87
cpkhggph-1	HS34_VDZ_C_PRE_1_Mayo2_responder	0.173152	0.137388	0.119272	7628.41	5317.24
cpkhgmfj-1	HS34_VDZ_C_PRE_1_Mayo2_responder	0.211361	0.139878	0.207162	7653.92	5316.55
cpkhgoej-1	HS34_VDZ_C_PRE_1_Mayo2_responder	0.0856026	0.29819	0.160062	7614.17	5319.57
cpkhiogb-1	HS34_VDZ_C_PRE_1_Mayo2_responder	0.149226	0.134275	0.16219	7638.67	5319.21
cpkhipei-1	HS34_VDZ_C_PRE_1_Mayo2_responder	0.104729	0.162399	0.169977	7661.56	5319.96
cpkhkeim-1	HS34_VDZ_C_PRE_1_Mayo2_responder	0.151156	0.222889	0.296905	7600.84	5321.18
cpkhlpgc-1	HS34_VDZ_C_PRE_1_Mayo2_responder	0.0643498	0.219374	0.268046	7649.91	5320.16
cpkhmgij-1	HS34_VDZ_C_PRE_1_Mayo2_responder	0.118581	0.292528	0.156608	7607.17	5322.06
cpkhnikj-1	HS34_VDZ_C_PRE_1_Mayo2_responder	0.161553	0	0.195115	7621.73	5321.23
cpkiakpc-1	HS34_VDZ_C_PRE_1_Mayo2_responder	0.162211	0.205497	0.0867221	7645.19	5322.73
cpkicigf-1	HS34_VDZ_C_PRE_1_Mayo2_responder	0.0814753	0.281845	0.125114	7641.83	5325.88
cpkidhme-1	HS34_VDZ_C_PRE_1_Mayo2_responder	0.101459	0.253471	0.195555	7623.95	5324.62
cpkifikp-1	HS34_VDZ_C_PRE_1_Mayo2_responder	0.129749	0.241246	0.13758	7613.29	5325.67
cpkifkck-1	HS34_VDZ_C_PRE_1_Mayo2_responder	0.0980761	0.14968	0.180398	7664.22	5325.22
cpkigfgh-1	HS34_VDZ_C_PRE_1_Mayo2_responder	0.193068	0.308475	0.236082	7654.31	5326.68
cpkikack-1	HS34_VDZ_C_PRE_1_Mayo2_responder	0.16017	0.238406	0.201048	7632.88	5325.89
cpkimddj-1	HS34_VDZ_C_PRE_1_Mayo2_responder	0.120907	0.234355	0.245249	7620.08	5328.03
cpkjgbfh-1	HS34_VDZ_C_PRE_1_Mayo2_responder	0.191742	0.345474	0.242771	7626.6	5329.15
cpkjkgmk-1	HS34_VDZ_C_PRE_1_Mayo2_responder	0.0962566	0.215601	0.162309	7643.08	5330.14
cpkjmcdg-1	HS34_VDZ_C_PRE_1_Mayo2_responder	0.0600008	0.311827	0.20834	7615.47	5330.61
cpkjmgel-1	HS34_VDZ_C_PRE_1_Mayo2_responder	0.158251	0.177909	0.153927	7663.53	5331.37
cpkjndoa-1	HS34_VDZ_C_PRE_1_Mayo2_responder	0.165235	0.0731151	0.158907	7634.32	5333.16
cpkjpaod-1	HS34_VDZ_C_PRE_1_Mayo2_responder	0.155002	0.186196	0.137754	7655.53	5332.66
cpkjpkam-1	HS34_VDZ_C_PRE_1_Mayo2_responder	0.0749329	0.467533	0.206336	7646.56	5334.34
cpkkdphp-1	HS34_VDZ_C_PRE_1_Mayo2_responder	0.200565	0.443124	0.151066	7625.2	5335.11
cpkklbbc-1	HS34_VDZ_C_PRE_1_Mayo2_responder	0.215711	0.343616	0.248624	7667.05	5335.27
cpklcpgi-1	HS34_VDZ_C_PRE_1_Mayo2_responder	0.183333	0.208568	0.192204	7608.18	5334.24
cpkldldg-1	HS34_VDZ_C_PRE_1_Mayo2_responder	0.108423	0.220329	0.276468	7651.42	5337.48
cpkleklc-1	HS34_VDZ_C_PRE_1_Mayo2_responder	0.0884002	0.200909	0.152354	7661.8	5338.31
cpklkcdc-1	HS34_VDZ_C_PRE_1_Mayo2_responder	0.0676061	0.280059	0.191322	7617.65	5336.72
cpkllepk-1	HS34_VDZ_C_PRE_1_Mayo2_responder	0.23559	0.298735	0.245152	7634.4	5338.48
cpkllnpo-1	HS34_VDZ_C_PRE_1_Mayo2_responder	0.306841	0.288834	0.0835236	7668.43	5339.96
cpklmmph-1	HS34_VDZ_C_PRE_1_Mayo2_responder	0.0911547	0.159105	0.0780289	7640.54	5338.71
cpklnkfa-1	HS34_VDZ_C_PRE_1_Mayo2_responder	0.0665038	0.147707	0.153469	7613.05	5340.81
cpklnoai-1	HS34_VDZ_C_PRE_1_Mayo2_responder	0.0745914	0.158738	0.128682	7602.58	5340.25
cpkloccn-1	HS34_VDZ_C_PRE_1_Mayo2_responder	0.090589	0.0620564	0.105892	7657.1	5341.54
cpkloion-1	HS34_VDZ_C_PRE_1_Mayo2_responder	0.0919901	0.303543	0.232626	7629.88	5340.68
cpklpnjg-1	HS34_VDZ_C_PRE_1_Mayo2_responder	0.152133	0.1564	0.13587	7625.01	5341.36
cpkmabil-1	HS34_VDZ_C_PRE_1_Mayo2_responder	0.224403	0.360128	0.0629023	7651.25	5342.88
cpkmgcpk-1	HS34_VDZ_C_PRE_1_Mayo2_responder	0.127953	0.187181	0.106548	7646.22	5342.92
cpkmhbke-1	HS34_VDZ_C_PRE_1_Mayo2_responder	0.192327	0.197478	0.17697	7636.41	5343.88
cpkmigcn-1	HS34_VDZ_C_PRE_1_Mayo2_responder	0.0595552	0.135353	0.129399	7642.15	5346.13
cpkmkpnd-1	HS34_VDZ_C_PRE_1_Mayo2_responder	0.0944851	0.214273	0.298398	7598.76	5346.86
cpkmlkig-1	HS34_VDZ_C_PRE_1_Mayo2_responder	0.214801	0.333963	0.27319	7630.63	5345.82
cpkmmoib-1	HS34_VDZ_C_PRE_1_Mayo2_responder	0.169617	0.0755725	0.0724074	7668.47	5346.97
cpkmngnl-1	HS34_VDZ_C_PRE_1_Mayo2_responder	0.121219	0.223069	0.186849	7608.26	5346.82
cpkmpdei-1	HS34_VDZ_C_PRE_1_Mayo2_responder	0.133771	0.268617	0.124924	7621.32	5347.76
cpkmpfjl-1	HS34_VDZ_C_PRE_1_Mayo2_responder	0.190843	0.303161	0.133162	7632.28	5349.16
cpknfdhl-1	HS34_VDZ_C_PRE_1_Mayo2_responder	0.0888172	0.208977	0.155092	7637.78	5349.22
cpknfjik-1	HS34_VDZ_C_PRE_1_Mayo2_responder	0.220949	0.0598035	0.0972218	7660.74	5347.94
cpknifba-1	HS34_VDZ_C_PRE_1_Mayo2_responder	0.0949905	0.271698	0	7655.16	5347.66
cpknlbpm-1	HS34_VDZ_C_PRE_1_Mayo2_responder	0.102359	0.237516	0.118234	7651.52	5349.98
cpknmeaj-1	HS34_VDZ_C_PRE_1_Mayo2_responder	0.0726389	0.243005	0.144983	7627.33	5352.17
cpknpebd-1	HS34_VDZ_C_PRE_1_Mayo2_responder	0.02892	0.31326	0.127526	7638.74	5355.08
cpkobcnm-1	HS34_VDZ_C_PRE_1_Mayo2_responder	0.0828825	0.267531	0.144686	7645.21	5352.55
cpkoeepk-1	HS34_VDZ_C_PRE_1_Mayo2_responder	0.147885	0.151145	0.25302	7665.94	5352.72
cpkoelao-1	HS34_VDZ_C_PRE_1_Mayo2_responder	0.160817	0.331401	0.122337	7633.54	5354.85
cpkohdfn-1	HS34_VDZ_C_PRE_1_Mayo2_responder	0.129763	0.305007	0.128834	7656.28	5354.96
cpkoikbd-1	HS34_VDZ_C_PRE_1_Mayo2_responder	0.133005	0.22245	0.194653	7611.11	5354.75
cpkomdmf-1	HS34_VDZ_C_PRE_1_Mayo2_responder	0.125539	0.256545	0.193926	7647.31	5358.99
cpkoogcl-1	HS34_VDZ_C_PRE_1_Mayo2_responder	0.1326	0.31301	0.110358	7666.22	5359
cpkopcea-1	HS34_VDZ_C_PRE_1_Mayo2_responder	0.169098	0.355412	0.168212	7660.92	5360.05
cpkpbigo-1	HS34_VDZ_C_PRE_1_Mayo2_responder	0.140007	0.157922	0.120332	7671.7	5330.55
cpkpbood-1	HS34_VDZ_C_PRE_1_Mayo2_responder	0.176489	0.157513	0.0965995	7674.01	5347.14
cpkpcfpb-1	HS34_VDZ_C_PRE_1_Mayo2_responder	0.116034	0.174378	0.190852	7675.58	5342.81
cpkpjbmb-1	HS34_VDZ_C_PRE_1_Mayo2_responder	0.198575	0.340301	0.260114	7676.24	5351.88
cpladdbk-1	HS34_VDZ_C_PRE_1_Mayo2_responder	0.0843371	0.159729	0.0836873	7684.91	5356.99
cplaeikp-1	HS34_VDZ_C_PRE_1_Mayo2_responder	0.0964794	0.123191	0.0781344	7685.42	5343.36
cplapglf-1	HS34_VDZ_C_PRE_1_Mayo2_responder	0.153556	0.179507	0.0743649	7687.44	5350.48
cplbaoak-1	HS34_VDZ_C_PRE_1_Mayo2_responder	0.116666	0.236907	0.14818	7694.65	5343.91
cplbdijd-1	HS34_VDZ_C_PRE_1_Mayo2_responder	0.135278	0.153725	0.12417	7695.24	5349.17
cplbfjem-1	HS34_VDZ_C_PRE_1_Mayo2_responder	0.173408	0.316338	0.163774	7703.53	5351.82
cplbhnln-1	HS34_VDZ_C_PRE_1_Mayo2_responder	0.0739697	0.195774	0.047856	7709.31	5351.6
cplbmlcm-1	HS34_VDZ_C_PRE_1_Mayo2_responder	0.0709638	0.24553	0.724045	7661.35	5211.73
cplbpfgm-1	HS34_VDZ_C_PRE_1_Mayo2_responder	0.186389	0.239886	0.59289	7649.97	5219.13
cplcbfmp-1	HS34_VDZ_C_PRE_1_Mayo2_responder	0.107486	0.183473	0.777809	7661.71	5218.17
cplcccca-1	HS34_VDZ_C_PRE_1_Mayo2_responder	0.0140738	0.0851424	0.825172	7668.46	5222.21
cplcflhj-1	HS34_VDZ_C_PRE_1_Mayo2_responder	0.0562247	0.159508	0.612534	7672.57	5227.2
cplchnpf-1	HS34_VDZ_C_PRE_1_Mayo2_responder	0	0.0459819	0.628995	7655.44	5227.25
cplclnck-1	HS34_VDZ_C_PRE_1_Mayo2_responder	0.159061	0.485983	0.295143	7684.81	5223.89
cpldbeff-1	HS34_VDZ_C_PRE_1_Mayo2_responder	0.0452561	0.102855	0.457409	7652.29	5229.85
cpldcfdh-1	HS34_VDZ_C_PRE_1_Mayo2_responder	0.126505	0.290135	0.586094	7658.34	5229.7
cpldljnm-1	HS34_VDZ_C_PRE_1_Mayo2_responder	0.21082	0.5329	0.329684	7670.89	5235.42
cpldmdcc-1	HS34_VDZ_C_PRE_1_Mayo2_responder	0.10431	0.299079	0.316439	7662.26	5236.73
cpldndne-1	HS34_VDZ_C_PRE_1_Mayo2_responder	0.0808707	0.279847	0.224588	7697.46	5230.72
cplebanf-1	HS34_VDZ_C_PRE_1_Mayo2_responder	0.0894424	0.581186	0.108846	7676.57	5235.69
cpleenab-1	HS34_VDZ_C_PRE_1_Mayo2_responder	0.0549035	0.257237	0.231178	7681.85	5241.32
cplehakc-1	HS34_VDZ_C_PRE_1_Mayo2_responder	0.0422421	0.0480024	0.157543	7654.76	5238.73
cplfakhl-1	HS34_VDZ_C_PRE_1_Mayo2_responder	0.147024	0.197847	0.266809	7688.85	5240.85
cplfhoal-1	HS34_VDZ_C_PRE_1_Mayo2_responder	0.220955	0.37274	0.236016	7676.08	5241.33
cplficeo-1	HS34_VDZ_C_PRE_1_Mayo2_responder	0.228824	0.510121	0.188919	7669.34	5242.35
cplflkml-1	HS34_VDZ_C_PRE_1_Mayo2_responder	0.0944851	0.150224	0.215158	7651.73	5242.32
cplfnopf-1	HS34_VDZ_C_PRE_1_Mayo2_responder	0.173065	0.276927	0.283207	7658.38	5243.5
cplgbeoo-1	HS34_VDZ_C_PRE_1_Mayo2_responder	0.118903	0.0450391	0.22173	7704.23	5240.55
cplgfkmd-1	HS34_VDZ_C_PRE_1_Mayo2_responder	0.0591467	0.240435	0.148375	7662.73	5247.06
cplghaba-1	HS34_VDZ_C_PRE_1_Mayo2_responder	0.179056	0.191233	0.211183	7691.95	5245.88
cplgkclb-1	HS34_VDZ_C_PRE_1_Mayo2_responder	0.181396	0.461071	0.433983	7675.1	5247.85
cplglcgk-1	HS34_VDZ_C_PRE_1_Mayo2_responder	0.163259	0.232178	0.210657	7667.75	5247.72
cplgmkfb-1	HS34_VDZ_C_PRE_1_Mayo2_responder	0.133842	0.142015	0.185601	7650.32	5247.91
cplhcjbd-1	HS34_VDZ_C_PRE_1_Mayo2_responder	0.151996	0.379221	0.36623	7683.22	5248.84
cplhefld-1	HS34_VDZ_C_PRE_1_Mayo2_responder	0.0353328	0.160604	0.383006	7691.68	5250.66
cplhfble-1	HS34_VDZ_C_PRE_1_Mayo2_responder	0.136673	0.28862	0.405519	7701.99	5252.52
cplhfcdm-1	HS34_VDZ_C_PRE_1_Mayo2_responder	0.176046	0.328853	0.529381	7686.97	5255.08
cplhgaea-1	HS34_VDZ_C_PRE_1_Mayo2_responder	0.174376	0.553649	0.171396	7657.17	5253.3
cplhikhc-1	HS34_VDZ_C_PRE_1_Mayo2_responder	0.285634	0.370687	0.106904	7664.35	5255.98
cplhkiab-1	HS34_VDZ_C_PRE_1_Mayo2_responder	0.176032	0.407942	0.321906	7671.7	5258.17
cplhmgch-1	HS34_VDZ_C_PRE_1_Mayo2_responder	0.191039	0.252134	0.388869	7680.44	5257.99
cplhncfe-1	HS34_VDZ_C_PRE_1_Mayo2_responder	0.108747	0.202189	0.613892	7705.15	5260.77
cplhnkcc-1	HS34_VDZ_C_PRE_1_Mayo2_responder	0.243443	0.221736	0.175749	7660.49	5259.98
cplhoemd-1	HS34_VDZ_C_PRE_1_Mayo2_responder	0.45023	0.40185	0.0420444	7652.53	5263
cplidhmj-1	HS34_VDZ_C_PRE_1_Mayo2_responder	0.445744	0.338851	0.182688	7655.86	5265.74
cplidoko-1	HS34_VDZ_C_PRE_1_Mayo2_responder	0.112944	0.289197	0.232522	7662.99	5265.19
cpliiied-1	HS34_VDZ_C_PRE_1_Mayo2_responder	0.223036	0.35723	0.289075	7681.5	5266.29
cplijlja-1	HS34_VDZ_C_PRE_1_Mayo2_responder	0.0868477	0.203732	0.141878	7670.47	5268.52
cplijngc-1	HS34_VDZ_C_PRE_1_Mayo2_responder	0.0725713	0.132989	0.310809	7707.83	5268.86
cplilbnf-1	HS34_VDZ_C_PRE_1_Mayo2_responder	0.159028	0.327977	0.155619	7660.2	5271.09
cplinklp-1	HS34_VDZ_C_PRE_1_Mayo2_responder	0.208584	0.192218	0.208903	7686.05	5269.04
cpljanhi-1	HS34_VDZ_C_PRE_1_Mayo2_responder	0.0659463	0.126366	0.119125	7678.1	5272.02
cpljdkmh-1	HS34_VDZ_C_PRE_1_Mayo2_responder	0.169604	0.300835	0.303014	7692.86	5270.76
cpljhijo-1	HS34_VDZ_C_PRE_1_Mayo2_responder	0.0926018	0.377781	0.116124	7651.62	5273.62
cpljiiof-1	HS34_VDZ_C_PRE_1_Mayo2_responder	0.234872	0.474754	0.194745	7663.82	5275.1
cpljkadc-1	HS34_VDZ_C_PRE_1_Mayo2_responder	0.101838	0.238826	0.167638	7672.2	5274.14
cpljndkj-1	HS34_VDZ_C_PRE_1_Mayo2_responder	0.154848	0.345858	0.185865	7685.68	5277.23
cplkbgeo-1	HS34_VDZ_C_PRE_1_Mayo2_responder	0.185041	0.282842	0.102228	7677.14	5278.25
cplkfeil-1	HS34_VDZ_C_PRE_1_Mayo2_responder	0.325026	0.345606	0.151211	7701.03	5276.86
cpllcllk-1	HS34_VDZ_C_PRE_1_Mayo2_responder	0.153736	0.254655	0.165767	7670.77	5279.97
cpllegjb-1	HS34_VDZ_C_PRE_1_Mayo2_responder	0.372868	0.417516	0.199778	7692.25	5280.57
cpllhmde-1	HS34_VDZ_C_PRE_1_Mayo2_responder	0.249709	0.208314	0.219425	7652.99	5279.69
cplliina-1	HS34_VDZ_C_PRE_1_Mayo2_responder	0.0570205	0.296179	0.188472	7665.56	5280.91
cpllinek-1	HS34_VDZ_C_PRE_1_Mayo2_responder	0.0776812	0.198513	0.220972	7711.29	5278.11
cplljpnc-1	HS34_VDZ_C_PRE_1_Mayo2_responder	0.237157	0.361874	0.098372	7698.25	5283.52
cpllobld-1	HS34_VDZ_C_PRE_1_Mayo2_responder	0.202682	0.299789	0.117712	7662	5283.04
cplmgdji-1	HS34_VDZ_C_PRE_1_Mayo2_responder	0.162608	0.696051	0.12164	7648.68	5257.07
cplmgkpb-1	HS34_VDZ_C_PRE_1_Mayo2_responder	0.0867613	0.233896	0.318211	7642.89	5240.61
cplmhklm-1	HS34_VDZ_C_PRE_1_Mayo2_responder	0.0935066	0.0354192	0.333589	7645.5	5233.22
cplmjlpj-1	HS34_VDZ_C_PRE_1_Mayo2_responder	0.106483	0.196657	0.718276	7647.67	5213.35
cplmmmim-1	HS34_VDZ_C_PRE_1_Mayo2_responder	0.140942	0.125016	0.243496	7649.58	5236.91
cplnddlh-1	HS34_VDZ_C_PRE_1_Mayo2_responder	0.0700375	0.0795881	0.679078	7652.78	5224.28
cplneejj-1	HS34_VDZ_C_PRE_1_Mayo2_responder	0.203599	0.493154	0.0640941	7643.39	5252.91
cplnfabm-1	HS34_VDZ_C_PRE_1_Mayo2_responder	0.078227	0.351489	0.143278	7641.84	5259.64
cplnhcan-1	HS34_VDZ_C_PRE_1_Mayo2_responder	0.130292	0.368602	0.0981685	7646.73	5266.08
cplnimho-1	HS34_VDZ_C_PRE_1_Mayo2_responder	0.272455	0.442767	0.205121	7643.15	5269.93
cplnjpln-1	HS34_VDZ_C_PRE_1_Mayo2_responder	0.172216	0.189634	0.164254	7643.77	5275.52
cplnkfbd-1	HS34_VDZ_C_PRE_1_Mayo2_responder	0.0858205	0.233698	0.298551	7641.74	5223.75
cploahbo-1	HS34_VDZ_C_PRE_1_Mayo2_responder	0.134648	0.104427	0.26201	7638.66	5248.73
cplofdem-1	HS34_VDZ_C_PRE_1_Mayo2_responder	0.0749693	0.228651	0.302484	7638.32	5231.74
cplogdnj-1	HS34_VDZ_C_PRE_1_Mayo2_responder	0.178499	0.162048	0.281026	7639.52	5217.19
cploikal-1	HS34_VDZ_C_PRE_1_Mayo2_responder	0.188894	0.20331	0.136964	7640.55	5278.28
cploilmc-1	HS34_VDZ_C_PRE_1_Mayo2_responder	0.165735	0.135816	0.109978	7670.3	5285.6
cplojega-1	HS34_VDZ_C_PRE_1_Mayo2_responder	0.109348	0.159103	0.203003	7679.66	5285.3
cplojmde-1	HS34_VDZ_C_PRE_1_Mayo2_responder	0.0441894	0.307452	0.121762	7640.43	5283.76
cplokahp-1	HS34_VDZ_C_PRE_1_Mayo2_responder	0.104568	0.19201	0.0630283	7587.73	5238.63
cplokhfd-1	HS34_VDZ_C_PRE_1_Mayo2_responder	0.13276	0.253367	0.135269	7595.13	5239.31
cplonilh-1	HS34_VDZ_C_PRE_1_Mayo2_responder	0.13771	0.288699	0.268782	7592.71	5231.53
cplonnbo-1	HS34_VDZ_C_PRE_1_Mayo2_responder	0.116738	0.121045	0.192541	7598.4	5243.97
cplpblff-1	HS34_VDZ_C_PRE_1_Mayo2_responder	0.284041	0.255741	0.311711	7585.22	5230.19
cplpcigf-1	HS34_VDZ_C_PRE_1_Mayo2_responder	0.0554518	0.166598	0.273187	7596.17	5249.49
cplpdkgp-1	HS34_VDZ_C_PRE_1_Mayo2_responder	0.228968	0.166207	0.308722	7601.73	5232.31
cplpekom-1	HS34_VDZ_C_PRE_1_Mayo2_responder	0.193219	0.183688	0.227098	7582.9	5223.68
cplphjme-1	HS34_VDZ_C_PRE_1_Mayo2_responder	0.240358	0.176917	0.138962	7604.8	5244.3
cplpmebj-1	HS34_VDZ_C_PRE_1_Mayo2_responder	0.184582	0.0692196	0.123962	7607.1	5237.27
cplpnlpm-1	HS34_VDZ_C_PRE_1_Mayo2_responder	0.118444	0.215833	0.309822	7595.35	5221
cplpodao-1	HS34_VDZ_C_PRE_1_Mayo2_responder	0.201793	0.280084	0.2586	7575.43	5238.3
cplpoiab-1	HS34_VDZ_C_PRE_1_Mayo2_responder	0.09168	0.165246	0.154972	7602.39	5250.76
cplpojho-1	HS34_VDZ_C_PRE_1_Mayo2_responder	0.168322	0.0989036	0.140269	7575.71	5229.11
cpmacmcj-1	HS34_VDZ_C_PRE_1_Mayo2_responder	0.0392332	0.267053	0.335494	7607.65	5226.8
cpmaejhg-1	HS34_VDZ_C_PRE_1_Mayo2_responder	0.144978	0.142015	0.299539	7570.58	5233.44
cpmahmpi-1	HS34_VDZ_C_PRE_1_Mayo2_responder	0.121513	0.10003	0.201304	7609.66	5249.46
cpmahojo-1	HS34_VDZ_C_PRE_1_Mayo2_responder	0.128796	0.228827	0.107168	7612.65	5232.38
cpmaijne-1	HS34_VDZ_C_PRE_1_Mayo2_responder	0.155645	0.186154	0.297097	7584.24	5216.41
cpmajljm-1	HS34_VDZ_C_PRE_1_Mayo2_responder	0.142349	0.16176	0.169896	7612.51	5243.56
cpmalhpa-1	HS34_VDZ_C_PRE_1_Mayo2_responder	0.222539	0.150328	0.127734	7602.96	5256.64
cpmalkld-1	HS34_VDZ_C_PRE_1_Mayo2_responder	0.20573	0.212224	0.19719	7615.12	5239.26
cpmaofgf-1	HS34_VDZ_C_PRE_1_Mayo2_responder	0.179493	0.14179	0.216766	7569.78	5224.87
cpmbgljl-1	HS34_VDZ_C_PRE_1_Mayo2_responder	0.111839	0.329419	0.183707	7607.81	5220.88
cpmbiiad-1	HS34_VDZ_C_PRE_1_Mayo2_responder	0.16284	0.125167	0.27921	7602.31	5214.35
cpmbilco-1	HS34_VDZ_C_PRE_1_Mayo2_responder	0.0553581	0.274517	0.202095	7573.92	5216.6
cpmbknhk-1	HS34_VDZ_C_PRE_1_Mayo2_responder	0.0957735	0.228384	0.0220466	7608.17	5260.39
cpmblehj-1	HS34_VDZ_C_PRE_1_Mayo2_responder	0.110904	0.126027	0.0693147	7611.91	5256.05
cpmbmdme-1	HS34_VDZ_C_PRE_1_Mayo2_responder	0.135596	0.0857194	0.323795	7594.03	5210.45
cpmbnpdl-1	HS34_VDZ_C_PRE_1_Mayo2_responder	0.131901	0.104026	0.272243	7563.66	5232.68
cpmcdhan-1	HS34_VDZ_C_PRE_1_Mayo2_responder	0.131893	0.332076	0.119125	7617.43	5227.64
cpmcebeh-1	HS34_VDZ_C_PRE_1_Mayo2_responder	0.105801	0.138469	0.216768	7585.01	5208.62
cpmcgfhk-1	HS34_VDZ_C_PRE_1_Mayo2_responder	0.165604	0.184401	0.155504	7617.07	5249.81
cpmcnkfa-1	HS34_VDZ_C_PRE_1_Mayo2_responder	0.143391	0.349051	0.332691	7616.73	5223.34
cpmdbeal-1	HS34_VDZ_C_PRE_1_Mayo2_responder	0.137483	0.211887	0.144816	7620.18	5235.66
cpmdcahe-1	HS34_VDZ_C_PRE_1_Mayo2_responder	0.202376	0.242365	0.242039	7612.64	5216.91
cpmdehlk-1	HS34_VDZ_C_PRE_1_Mayo2_responder	0.166524	0.0857194	0.144942	7601.42	5265.29
cpmdeipb-1	HS34_VDZ_C_PRE_1_Mayo2_responder	0.127167	0.240183	0.225483	7620.38	5230.76
cpmdicli-1	HS34_VDZ_C_PRE_1_Mayo2_responder	0.135624	0.195382	0.164034	7622.1	5243.49
cpmdkfcn-1	HS34_VDZ_C_PRE_1_Mayo2_responder	0.137003	0.531054	0.191404	7564.94	5217.9
cpmdneei-1	HS34_VDZ_C_PRE_1_Mayo2_responder	0.132289	0.216056	0.127526	7617.64	5256.93
cpmeagom-1	HS34_VDZ_C_PRE_1_Mayo2_responder	0.219071	0.155016	0.136239	7561.34	5223.32
cpmebaeh-1	HS34_VDZ_C_PRE_1_Mayo2_responder	0.129356	0.216799	0.259831	7557.4	5235.96
cpmecmcc-1	HS34_VDZ_C_PRE_1_Mayo2_responder	0.0623851	0.157254	0.07178	7608.3	5266.76
cpmeegdh-1	HS34_VDZ_C_PRE_1_Mayo2_responder	0.220858	0.0832992	0.101879	7612.89	5210.76
cpmeggjj-1	HS34_VDZ_C_PRE_1_Mayo2_responder	0.153084	0.139051	0.0907368	7580.59	5204.36
cpmeghgg-1	HS34_VDZ_C_PRE_1_Mayo2_responder	0.142378	0.30608	0.132037	7622.53	5252.71
cpmegknn-1	HS34_VDZ_C_PRE_1_Mayo2_responder	0.187876	0.269305	0.142432	7628.15	5235.37
cpmeiigo-1	HS34_VDZ_C_PRE_1_Mayo2_responder	0.114985	0.167525	0.30219	7627.45	5241.08
cpmenkgj-1	HS34_VDZ_C_PRE_1_Mayo2_responder	0.221325	0.180226	0.167567	7573.09	5205.63
cpmenmhg-1	HS34_VDZ_C_PRE_1_Mayo2_responder	0.129019	0.367403	0.267994	7627.8	5228.17
cpmfcpej-1	HS34_VDZ_C_PRE_1_Mayo2_responder	0.083169	0.113359	0.12204	7566.21	5210.43
cpmfgiln-1	HS34_VDZ_C_PRE_1_Mayo2_responder	0.143186	0.298251	0.197526	7621.14	5212.35
cpmfgjfj-1	HS34_VDZ_C_PRE_1_Mayo2_responder	0.0891292	0.141434	0.254615	7555.25	5228.24
cpmficpn-1	HS34_VDZ_C_PRE_1_Mayo2_responder	0.130731	0.221036	0.139608	7627.8	5248.89
cpmfkeof-1	HS34_VDZ_C_PRE_1_Mayo2_responder	0.0767262	0.0987655	0.0989515	7616.01	5265.43
cpmflhhd-1	HS34_VDZ_C_PRE_1_Mayo2_responder	0.123692	0.104862	0.13768	7623.55	5258.65
cpmfpecb-1	HS34_VDZ_C_PRE_1_Mayo2_responder	0.0396344	0.15729	0.249256	7554.15	5224.24
cpmgddjh-1	HS34_VDZ_C_PRE_1_Mayo2_responder	0.133463	0.151663	0.112357	7610.29	5271.8
cpmgfhcd-1	HS34_VDZ_C_PRE_1_Mayo2_responder	0.104902	0.242594	0.0710351	7622.65	5263.83
cpmggioo-1	HS34_VDZ_C_PRE_1_Mayo2_responder	0.187227	0.137679	0.209549	7628.8	5254.43
cpmgifld-1	HS34_VDZ_C_PRE_1_Mayo2_responder	0.239538	0.29785	0.240816	7633.12	5238.62
cpmglnab-1	HS34_VDZ_C_PRE_1_Mayo2_responder	0.260458	0.386273	0.0965477	7627.41	5218.11
cpmgnklm-1	HS34_VDZ_C_PRE_1_Mayo2_responder	0.103062	0.336425	0.159041	7576.78	5198.59
cpmgokhe-1	HS34_VDZ_C_PRE_1_Mayo2_responder	0.0866819	0.218065	0.244441	7555.99	5214.19
cpmhhdcj-1	HS34_VDZ_C_PRE_1_Mayo2_responder	0.0460291	0.199566	0.237128	7634.23	5243.56
cpmhjjel-1	HS34_VDZ_C_PRE_1_Mayo2_responder	0.186932	0.0831001	0.229661	7586.73	5196.02
cpmhlpoe-1	HS34_VDZ_C_PRE_1_Mayo2_responder	0.21565	0.122366	0.258046	7551.06	5219.75
cpmiefmk-1	HS34_VDZ_C_PRE_1_Mayo2_responder	0.079746	0.216895	0.240727	7614.6	5276.52
cpmigiej-1	HS34_VDZ_C_PRE_1_Mayo2_responder	0.159714	0.262238	0.210342	7633.8	5223.2
cpmihifa-1	HS34_VDZ_C_PRE_1_Mayo2_responder	0.149728	0.132673	0.333647	7544.32	5224.24
cpmihjgg-1	HS34_VDZ_C_PRE_1_Mayo2_responder	0.0944517	0.135271	0.055451	7622.02	5271.36
cpmihlbe-1	HS34_VDZ_C_PRE_1_Mayo2_responder	0.0769889	0.150779	0.128418	7558.14	5203.15
cpmihoio-1	HS34_VDZ_C_PRE_1_Mayo2_responder	0.064684	0.162328	0.101971	7571.51	5195.76
cpmimjjm-1	HS34_VDZ_C_PRE_1_Mayo2_responder	0.197107	0.171551	0.153264	7634.59	5257.36
cpmjbojc-1	HS34_VDZ_C_PRE_1_Mayo2_responder	0.0335332	0.117078	0.25009	7561.85	5196
cpmjhhad-1	HS34_VDZ_C_PRE_1_Mayo2_responder	0.15569	0.176335	0.413745	7636.59	5211.71
cpmjhidb-1	HS34_VDZ_C_PRE_1_Mayo2_responder	0.118342	0.0326291	0.282214	7546.71	5213.15
cpmjkmal-1	HS34_VDZ_C_PRE_1_Mayo2_responder	0.124861	0.113834	0.124244	7624.19	5278.52
cpmkamhh-1	HS34_VDZ_C_PRE_1_Mayo2_responder	0.246521	0.190402	0.1631	7628.72	5261.87
cpmkanfl-1	HS34_VDZ_C_PRE_1_Mayo2_responder	0.106836	0.225008	0.200042	7636.26	5272.92
cpmkhnlf-1	HS34_VDZ_C_PRE_1_Mayo2_responder	0.122638	0.220752	0.315378	7539.33	5218.99
cpmkleni-1	HS34_VDZ_C_PRE_1_Mayo2_responder	0.0866173	0.186843	0.153488	7548.06	5206.84
cpmkmaof-1	HS34_VDZ_C_PRE_1_Mayo2_responder	0.247776	0.325609	0.174689	7635.91	5263.92
cpmknhbm-1	HS34_VDZ_C_PRE_1_Mayo2_responder	0.180094	0.329338	0.117674	7634.37	5268.75
cpmkoklc-1	HS34_VDZ_C_PRE_1_Mayo2_responder	0.0417818	0.11767	0.137765	7540.89	5204.4
cpmkpgkf-1	HS34_VDZ_C_PRE_1_Mayo2_responder	0.183157	0.180731	0.21586	7545.83	5194.18
cpmlclno-1	HS34_VDZ_C_PRE_1_Mayo2_responder	0.0541995	0.162059	0.144981	7629.09	5273.57
cpmlgida-1	HS34_VDZ_C_PRE_1_Mayo2_responder	0.0987656	0.174817	0.141767	7632.8	5277.82
cpmliodj-1	HS34_VDZ_C_PRE_1_Mayo2_responder	0.20457	0.183927	0.279822	7483.06	5810.02
cpmljppf-1	HS34_VDZ_C_PRE_1_Mayo2_responder	0.070231	0.161854	0.0390172	7506.77	5810.54
cpmmfang-1	HS34_VDZ_C_PRE_1_Mayo2_responder	0.344307	0.386159	0.210199	7489.91	5811.77
cpmmjobc-1	HS34_VDZ_C_PRE_1_Mayo2_responder	0.170854	0.194153	0.202126	7497.05	5812.42
cpmmnoba-1	HS34_VDZ_C_PRE_1_Mayo2_responder	0.149728	0.232247	0.1631	7516.99	5812.89
cpmnfdnn-1	HS34_VDZ_C_PRE_1_Mayo2_responder	0.0264559	0.28127	0.110233	7502.61	5812.59
cpmnlefl-1	HS34_VDZ_C_PRE_1_Mayo2_responder	0.0961518	0.131102	0.153651	7480.37	5815.54
cpmnpakb-1	HS34_VDZ_C_PRE_1_Mayo2_responder	0.121392	0.252295	0.177069	7513.28	5816.35
cpmnppbc-1	HS34_VDZ_C_PRE_1_Mayo2_responder	0.0844842	0.13395	0.204767	7490.99	5816.96
cpmohgol-1	HS34_VDZ_C_PRE_1_Mayo2_responder	0.0978867	0.559386	0.179655	7502.89	5820.02
cpmojehd-1	HS34_VDZ_C_PRE_1_Mayo2_responder	0.166729	0.171471	0.171484	7483.8	5820.26
cpmpgbbk-1	HS34_VDZ_C_PRE_1_Mayo2_responder	0.120134	0.339867	0.116449	7506.67	5822.71
cpnaddcm-1	HS34_VDZ_C_PRE_1_Mayo2_responder	0.0373514	0.255344	0.21669	7522.07	5830.54
cpnahidl-1	HS34_VDZ_C_PRE_1_Mayo2_responder	0.245271	0.29884	0.154488	7485.49	5829.72
cpnaiojo-1	HS34_VDZ_C_PRE_1_Mayo2_responder	0.14422	0.429507	0.268718	7505.72	5830.52
cpnajcjf-1	HS34_VDZ_C_PRE_1_Mayo2_responder	0.0572298	0.238126	0.10613	7495.05	5831.76
cpnalemp-1	HS34_VDZ_C_PRE_1_Mayo2_responder	0.15551	0.32233	0.207437	7492.68	5836.58
cpnalila-1	HS34_VDZ_C_PRE_1_Mayo2_responder	0.153437	0.334332	0.219535	7502.2	5836.99
cpnaphno-1	HS34_VDZ_C_PRE_1_Mayo2_responder	0.332584	0.516112	0.0441753	7494.11	5841.87
cpnbmhah-1	HS34_VDZ_C_PRE_1_Mayo2_responder	0.148685	0.530143	0.0924501	7485.83	5838.74
cpnbnjho-1	HS34_VDZ_C_PRE_1_Mayo2_responder	0.38221	0.643493	0.0531951	7489.9	5842.46
cpncegmn-1	HS34_VDZ_C_PRE_1_Mayo2_responder	0.131456	0.3465	0.0839049	7480.94	5842.21
cpncfago-1	HS34_VDZ_C_PRE_1_Mayo2_responder	0.0670663	0.345713	0.0988171	7504.96	5844.09
cpncibcd-1	HS34_VDZ_C_PRE_1_Mayo2_responder	0.0812525	0.270378	0.0998634	7499.17	5846.59
cpncphne-1	HS34_VDZ_C_PRE_1_Mayo2_responder	0.158477	0.292499	0.178715	7485.94	5846.93
cpndagkf-1	HS34_VDZ_C_PRE_1_Mayo2_responder	0.127651	0.372644	0.342596	7523.21	5845.2
cpndchda-1	HS34_VDZ_C_PRE_1_Mayo2_responder	0.042671	0.475726	0.138296	7509.93	5847.74
cpndcmgf-1	HS34_VDZ_C_PRE_1_Mayo2_responder	0.0621385	0.234191	0.0838291	7492.46	5851.63
cpndhhnj-1	HS34_VDZ_C_PRE_1_Mayo2_responder	0	0.40461	0.252721	7513.78	5854.68
cpndmgdc-1	HS34_VDZ_C_PRE_1_Mayo2_responder	0.121392	0.0919637	0.0838559	7498.98	5856.5
cpndpdec-1	HS34_VDZ_C_PRE_1_Mayo2_responder	0.297438	0.49565	0.123933	7504.66	5855.54
cpndpmda-1	HS34_VDZ_C_PRE_1_Mayo2_responder	0.140075	0.358146	0.18801	7527.12	5856.77
cpneajbd-1	HS34_VDZ_C_PRE_1_Mayo2_responder	0.0921034	0.371192	0.38249	7514.67	5861.06
cpnedbec-1	HS34_VDZ_C_PRE_1_Mayo2_responder	0.192797	0.352461	0.150165	7483.32	5858.88
cpneglnp-1	HS34_VDZ_C_PRE_1_Mayo2_responder	0.087724	0.231961	0.102372	7492.66	5860.18
cpnekfhk-1	HS34_VDZ_C_PRE_1_Mayo2_responder	0.214052	0.403479	0.249355	7508.04	5862.1
cpnekpdd-1	HS34_VDZ_C_PRE_1_Mayo2_responder	0.0739959	0.168173	0.139065	7498.42	5864.18
cpnemdeb-1	HS34_VDZ_C_PRE_1_Mayo2_responder	0.195651	0.331984	0.414949	7525.61	5871.15
cpnepdom-1	HS34_VDZ_C_PRE_1_Mayo2_responder	0.148766	0.338105	0.0616633	7479.21	5867.15
cpnfeaac-1	HS34_VDZ_C_PRE_1_Mayo2_responder	0.137688	0.384162	0.253146	7505.32	5869.72
cpnfodko-1	HS34_VDZ_C_PRE_1_Mayo2_responder	0.072306	0.153914	0.060255	7498.08	5872.28
cpngbgdg-1	HS34_VDZ_C_PRE_1_Mayo2_responder	0.0335332	0.321653	0.139722	7484.81	5871.75
cpnggnak-1	HS34_VDZ_C_PRE_1_Mayo2_responder	0.0905122	0.205709	0.130382	7480.63	5870.89
cpngldmd-1	HS34_VDZ_C_PRE_1_Mayo2_responder	0.133684	0.384498	0.358627	7511.23	5875.45
cpngmigh-1	HS34_VDZ_C_PRE_1_Mayo2_responder	0.187157	0.253723	0.127781	7479.46	5875.02
cpngphcn-1	HS34_VDZ_C_PRE_1_Mayo2_responder	0.0350469	0.261674	0.137301	7491.63	5876.94
cpnhcmop-1	HS34_VDZ_C_PRE_1_Mayo2_responder	0.133686	0.432653	0.302591	7505.31	5880.48
cpnhdoaa-1	HS34_VDZ_C_PRE_1_Mayo2_responder	0.170027	0.445945	0.11314	7482.9	5878.46
cpnhfkhp-1	HS34_VDZ_C_PRE_1_Mayo2_responder	0.141759	0.414238	0.239349	7497.29	5882.68
cpnhihjb-1	HS34_VDZ_C_PRE_1_Mayo2_responder	0.201686	0.388066	0.120993	7481.62	5883.32
cpnhiili-1	HS34_VDZ_C_PRE_1_Mayo2_responder	0.117808	0.309386	0.571511	7520.91	5885
cpnhkfai-1	HS34_VDZ_C_PRE_1_Mayo2_responder	0.12959	0.317571	0.177792	7486.86	5882.65
cpnhklpm-1	HS34_VDZ_C_PRE_1_Mayo2_responder	0.0532599	0.292502	0.155788	7491.66	5887.86
cpnicbef-1	HS34_VDZ_C_PRE_1_Mayo2_responder	0.0564004	0.441111	0.103825	7483.88	5890.19
cpnicpmg-1	HS34_VDZ_C_PRE_1_Mayo2_responder	0.0384564	0.327766	0.423792	7521.86	5894.95
cpniempp-1	HS34_VDZ_C_PRE_1_Mayo2_responder	0.160961	0.455419	0.301258	7500.19	5891.75
cpnihajk-1	HS34_VDZ_C_PRE_1_Mayo2_responder	0.198686	0.259003	0.564229	7508.4	5891.47
cpnijaka-1	HS34_VDZ_C_PRE_1_Mayo2_responder	0.210566	0.506877	0.233585	7490.97	5897.88
cpnikcdm-1	HS34_VDZ_C_PRE_1_Mayo2_responder	0.253285	0.238867	0.367672	7500.93	5898.12
cpninfok-1	HS34_VDZ_C_PRE_1_Mayo2_responder	0.27562	0.558267	0.155267	7482.44	5897.76
cpnjbego-1	HS34_VDZ_C_PRE_1_Mayo2_responder	0.0659463	0.177794	0.0549553	7437.52	5781.29
cpnjcekl-1	HS34_VDZ_C_PRE_1_Mayo2_responder	0.10767	0.174376	0.0910254	7445.2	5781.97
cpnjebho-1	HS34_VDZ_C_PRE_1_Mayo2_responder	0.0537964	0.101283	0.243797	7454.35	5782.45
cpnjocgf-1	HS34_VDZ_C_PRE_1_Mayo2_responder	0.134164	0.226672	0.149071	7468.63	5783.7
cpnkahan-1	HS34_VDZ_C_PRE_1_Mayo2_responder	0.0997473	0.450925	0.114002	7440.68	5786.38
cpnkgjkc-1	HS34_VDZ_C_PRE_1_Mayo2_responder	0.143917	0.26794	0.195422	7457.59	5787.33
cpnklkoa-1	HS34_VDZ_C_PRE_1_Mayo2_responder	0.106138	0.288663	0.171578	7447.97	5788.37
cpnkopci-1	HS34_VDZ_C_PRE_1_Mayo2_responder	0.34457	0.557345	0.187988	7469.52	5790.73
cpnkpogj-1	HS34_VDZ_C_PRE_1_Mayo2_responder	0.162548	0.184713	0.177057	7452.56	5790.65
cpnlidao-1	HS34_VDZ_C_PRE_1_Mayo2_responder	0.210874	0.454726	0.234114	7459.42	5793.37
cpnligjj-1	HS34_VDZ_C_PRE_1_Mayo2_responder	0.0905122	0.243636	0.0754268	7437.7	5794.27
cpnlmdej-1	HS34_VDZ_C_PRE_1_Mayo2_responder	0.114241	0.129819	0.104806	7476.52	5795.78
cpnlofob-1	HS34_VDZ_C_PRE_1_Mayo2_responder	0.170177	0.25457	0.160912	7470.53	5797.63
cpnmajmk-1	HS34_VDZ_C_PRE_1_Mayo2_responder	0.0377121	0.0857093	0.247975	7456.7	5800.61
cpnmbgca-1	HS34_VDZ_C_PRE_1_Mayo2_responder	0.127486	0.263048	0.227923	7446.8	5800.99
cpnmdfgo-1	HS34_VDZ_C_PRE_1_Mayo2_responder	0.0996944	0.227526	0.143702	7437.12	5800.34
cpnmfaaf-1	HS34_VDZ_C_PRE_1_Mayo2_responder	0.240425	0.20281	0.223403	7463.32	5800.32
cpnmjkpf-1	HS34_VDZ_C_PRE_1_Mayo2_responder	0.199989	0.200742	0.109078	7475.28	5803.99
cpnmlinm-1	HS34_VDZ_C_PRE_1_Mayo2_responder	0.0928852	0.199735	0.219767	7464.57	5806.14
cpnmlmge-1	HS34_VDZ_C_PRE_1_Mayo2_responder	0.153084	0.436742	0.295978	7444.71	5805.71
cpnmnceo-1	HS34_VDZ_C_PRE_1_Mayo2_responder	0.260463	0.409805	0.225154	7440.02	5808.59
cpnnghoc-1	HS34_VDZ_C_PRE_1_Mayo2_responder	0.120472	0.330713	0.265052	7470.29	5807.97
cpnniilc-1	HS34_VDZ_C_PRE_1_Mayo2_responder	0.0927828	0.212371	0.221644	7446.73	5811.17
cpnofndd-1	HS34_VDZ_C_PRE_1_Mayo2_responder	0.11401	0.209863	0.152141	7454.01	5813.21
cpnogfbb-1	HS34_VDZ_C_PRE_1_Mayo2_responder	0.0965247	0.389055	0.253901	7468.96	5812.12
cpnojilb-1	HS34_VDZ_C_PRE_1_Mayo2_responder	0.172483	0.269631	0.153797	7475.49	5815.49
cpnoplbj-1	HS34_VDZ_C_PRE_1_Mayo2_responder	0.23076	0.275063	0.179815	7464.12	5815.98
cpnpameb-1	HS34_VDZ_C_PRE_1_Mayo2_responder	0.301261	0.255748	0.192727	7466.8	5821.84
cpnpbmoj-1	HS34_VDZ_C_PRE_1_Mayo2_responder	0.200548	0.296709	0.142285	7475.9	5823.22
cpnpcobn-1	HS34_VDZ_C_PRE_1_Mayo2_responder	0.140462	0.2484	0.235724	7452.44	5823.02
cpnpfoaj-1	HS34_VDZ_C_PRE_1_Mayo2_responder	0.0228857	0.130032	0.559075	7441.23	5830.8
cpnpglah-1	HS34_VDZ_C_PRE_1_Mayo2_responder	0.106213	0.221002	0.162955	7447.08	5831.77
cpnphaml-1	HS34_VDZ_C_PRE_1_Mayo2_responder	0.0826646	0.163507	0.241105	7462.39	5830.71
cpnphdef-1	HS34_VDZ_C_PRE_1_Mayo2_responder	0.141549	0.211336	0.275342	7474.86	5832.85
cpnphhdl-1	HS34_VDZ_C_PRE_1_Mayo2_responder	0	0.0960048	0.105605	7454.34	5830.87
cpnpinkb-1	HS34_VDZ_C_PRE_1_Mayo2_responder	0.228895	0.377778	0.174091	7466.62	5837.26
cpnplioj-1	HS34_VDZ_C_PRE_1_Mayo2_responder	0.148719	0.17687	0.207075	7454.61	5837.93
cpoacobn-1	HS34_VDZ_C_PRE_1_Mayo2_responder	0.125345	0.332355	0.104455	7447.19	5840.51
cpoaeafn-1	HS34_VDZ_C_PRE_1_Mayo2_responder	0.15708	0.263626	0.185393	7470.7	5843.13
cpoahbgj-1	HS34_VDZ_C_PRE_1_Mayo2_responder	0.20232	0.206313	0.159765	7476.26	5843.31
cpoaijbl-1	HS34_VDZ_C_PRE_1_Mayo2_responder	0.132155	0.214964	0.236292	7457.4	5845.08
cpoalkcj-1	HS34_VDZ_C_PRE_1_Mayo2_responder	0.0544169	0.293679	0.390644	7438.15	5848.71
cpoannlc-1	HS34_VDZ_C_PRE_1_Mayo2_responder	0.144722	0.201174	0.167217	7464.71	5849.35
cpobgdij-1	HS34_VDZ_C_PRE_1_Mayo2_responder	0.157505	0.310882	0.217588	7445	5847.37
cpoblhcd-1	HS34_VDZ_C_PRE_1_Mayo2_responder	0.0424503	0.401593	0.145441	7476.13	5851.25
cpoblpmf-1	HS34_VDZ_C_PRE_1_Mayo2_responder	0.202344	0.371064	0.230749	7446.5	5851.65
cpobmdpj-1	HS34_VDZ_C_PRE_1_Mayo2_responder	0.0623377	0.37495	0.168742	7450.87	5855.46
cpobokcf-1	HS34_VDZ_C_PRE_1_Mayo2_responder	0.0759277	0.0862815	0	7469.27	5856.49
cpocbead-1	HS34_VDZ_C_PRE_1_Mayo2_responder	0.0436921	0	0.126216	7461.02	5858.48
cpocflmf-1	HS34_VDZ_C_PRE_1_Mayo2_responder	0.188719	0.495593	0.189182	7451.69	5486.4
cpocknpn-1	HS34_VDZ_C_PRE_1_Mayo2_responder	0.195535	0.388441	0.244664	7450.29	5493.41
cpocnghf-1	HS34_VDZ_C_PRE_1_Mayo2_responder	0.166899	0.193578	0.218158	7440.26	5497.36
cpodbbke-1	HS34_VDZ_C_PRE_1_Mayo2_responder	0.119769	0.0441371	0.124023	7434.82	5504.39
cpodegho-1	HS34_VDZ_C_PRE_1_Mayo2_responder	0.0417818	0.11767	0.236619	7438.55	5506.53
cpodfbcl-1	HS34_VDZ_C_PRE_1_Mayo2_responder	0.0442001	0.0502274	0.110358	7446.7	5505.03
cpodfoaf-1	HS34_VDZ_C_PRE_1_Mayo2_responder	0.140351	0.145058	0.211678	7449.25	5510.39
cpodhkcn-1	HS34_VDZ_C_PRE_1_Mayo2_responder	0.147092	0.370349	0.217982	7438.81	5511.68
cpodialn-1	HS34_VDZ_C_PRE_1_Mayo2_responder	0.0204839	0.252383	0.225057	7441.38	5517.59
cpodkclm-1	HS34_VDZ_C_PRE_1_Mayo2_responder	0.0935016	0.293712	0.590137	7439.4	5521.95
cpodlacb-1	HS34_VDZ_C_PRE_1_Mayo2_responder	0.0518575	0.294645	0.263246	7446.61	5522.05
cpodlfhd-1	HS34_VDZ_C_PRE_1_Mayo2_responder	0.112406	0.348331	0.139668	7452.53	5523.6
cpodpbno-1	HS34_VDZ_C_PRE_1_Mayo2_responder	0.0195123	0.152397	0.619094	7436.85	5526.67
cpoebeho-1	HS34_VDZ_C_PRE_1_Mayo2_responder	0.0405636	0.145678	0.101409	7452.56	5529.79
cpoeekih-1	HS34_VDZ_C_PRE_1_Mayo2_responder	0.0380979	0.181914	0.6753	7439.48	5532.83
cpoefnbp-1	HS34_VDZ_C_PRE_1_Mayo2_responder	0.0574485	0.158068	0.170919	7448.25	5534.37
cpoehgol-1	HS34_VDZ_C_PRE_1_Mayo2_responder	0.0442001	0.0502274	0.497226	7441.08	5540.38
cpoehmjk-1	HS34_VDZ_C_PRE_1_Mayo2_responder	0.219863	0.353129	0.201514	7653.57	5361.55
cpoejppd-1	HS34_VDZ_C_PRE_1_Mayo2_responder	0.1874	0.163112	0.235289	7623.52	5358.66
cpoekonk-1	HS34_VDZ_C_PRE_1_Mayo2_responder	0.150894	0.207763	0.179164	7600.04	5360.1
cpoenodh-1	HS34_VDZ_C_PRE_1_Mayo2_responder	0.164786	0.244161	0.258154	7630.65	5359.97
cpoepika-1	HS34_VDZ_C_PRE_1_Mayo2_responder	0.140367	0.132989	0.124184	7619.51	5362.35
cpofbkfp-1	HS34_VDZ_C_PRE_1_Mayo2_responder	0.095225	0.196002	0.193232	7613.86	5364.93
cpofcjik-1	HS34_VDZ_C_PRE_1_Mayo2_responder	0.158456	0.319178	0.236349	7636.95	5363.53
cpofcpel-1	HS34_VDZ_C_PRE_1_Mayo2_responder	0.211188	0.225599	0.169534	7656.41	5367.49
cpofddno-1	HS34_VDZ_C_PRE_1_Mayo2_responder	0.210274	0.33602	0.168208	7627.1	5366.35
cpofjblb-1	HS34_VDZ_C_PRE_1_Mayo2_responder	0.0987811	0.306553	0.134418	7663.57	5366.52
cpofmbkl-1	HS34_VDZ_C_PRE_1_Mayo2_responder	0.258893	0.497553	0.146696	7605.16	5368.7
cpohbjip-1	HS34_VDZ_C_PRE_1_Mayo2_responder	0.20316	0.30131	0.172038	7619.27	5370.33
cpohdcli-1	HS34_VDZ_C_PRE_1_Mayo2_responder	0.116816	0.28282	0.139273	7637.77	5370.26
cpohfhoc-1	HS34_VDZ_C_PRE_1_Mayo2_responder	0.10274	0.352302	0.0738082	7670.73	5373.16
cpohfnpb-1	HS34_VDZ_C_PRE_1_Mayo2_responder	0.119883	0.331038	0.162056	7650.06	5371.61
cpohicen-1	HS34_VDZ_C_PRE_1_Mayo2_responder	0.102007	0.16199	0.213164	7633.51	5371.96
cpohjjnj-1	HS34_VDZ_C_PRE_1_Mayo2_responder	0.0659783	0.298555	0.187334	7642.8	5373.17
cpohmjeb-1	HS34_VDZ_C_PRE_1_Mayo2_responder	0.176232	0.401424	0.185805	7661.12	5374.37
cpoiflhd-1	HS34_VDZ_C_PRE_1_Mayo2_responder	0.0532477	0.255988	0.13176	7628.96	5375.38
cpoijddl-1	HS34_VDZ_C_PRE_1_Mayo2_responder	0.143152	0.307821	0.349193	7621.49	5379.2
cpoijfpm-1	HS34_VDZ_C_PRE_1_Mayo2_responder	0.291015	0.409384	0.194315	7614.31	5380.37
cpoincad-1	HS34_VDZ_C_PRE_1_Mayo2_responder	0.206563	0.281573	0.323715	7597.39	5380.56
cpoipheo-1	HS34_VDZ_C_PRE_1_Mayo2_responder	0.154938	0.305108	0.337003	7632.45	5383.64
cpojbefo-1	HS34_VDZ_C_PRE_1_Mayo2_responder	0.137036	0.333508	0.1476	7604.93	5383.24
cpojkmom-1	HS34_VDZ_C_PRE_1_Mayo2_responder	0.191825	0.173898	0.121911	7649.31	5383.08
cpojlhkg-1	HS34_VDZ_C_PRE_1_Mayo2_responder	0.0612218	0.233077	0.188792	7640.29	5385.08
cpojobdd-1	HS34_VDZ_C_PRE_1_Mayo2_responder	0.126302	0.262899	0.128199	7610.48	5387.05
cpojodhb-1	HS34_VDZ_C_PRE_1_Mayo2_responder	0.0623377	0.177096	0.210927	7599.17	5388.11
cpokamjp-1	HS34_VDZ_C_PRE_1_Mayo2_responder	0.0987656	0.399392	0.20102	7656.45	5386.73
cpokbakg-1	HS34_VDZ_C_PRE_1_Mayo2_responder	0.0785402	0.207478	0.390418	7635.61	5391.29
cpokmdpk-1	HS34_VDZ_C_PRE_1_Mayo2_responder	0.159795	0.31815	0.206932	7647.46	5390.44
cpokmlnj-1	HS34_VDZ_C_PRE_1_Mayo2_responder	0.187013	0.534004	0.280599	7610.77	5393.99
cpolagfg-1	HS34_VDZ_C_PRE_1_Mayo2_responder	0	0.180156	0.239671	7622.72	5394.67
cpolaplp-1	HS34_VDZ_C_PRE_1_Mayo2_responder	0.320398	0.328541	0.140521	7646.8	5395.26
cpolbdmi-1	HS34_VDZ_C_PRE_1_Mayo2_responder	0.168285	0.212452	0.331072	7657.61	5397.86
cpolgbjo-1	HS34_VDZ_C_PRE_1_Mayo2_responder	0.207985	0.409582	0.140278	7600.7	5397.86
cpolhahi-1	HS34_VDZ_C_PRE_1_Mayo2_responder	0.0480911	0.181747	0.20928	7636.49	5398.54
cpolljog-1	HS34_VDZ_C_PRE_1_Mayo2_responder	0.173025	0.279361	0.0916556	7672.35	5368.57
cpolojim-1	HS34_VDZ_C_PRE_1_Mayo2_responder	0.162276	0.361918	0.26947	7676.76	5360.15
cpolonah-1	HS34_VDZ_C_PRE_1_Mayo2_responder	0.135768	0.102855	0.150854	7686.99	5373.41
cpolplgo-1	HS34_VDZ_C_PRE_1_Mayo2_responder	0.0384564	0.196664	0.332799	7673.69	5392.57
cpolpppk-1	HS34_VDZ_C_PRE_1_Mayo2_responder	0.45713	0.400569	0.14625	7672.07	5382.06
cpomafkl-1	HS34_VDZ_C_PRE_1_Mayo2_responder	0.180351	0.332436	0.142989	7660.17	5382.38
cpomfodd-1	HS34_VDZ_C_PRE_1_Mayo2_responder	0.194991	0.330745	0.451388	7518.38	5738.21
cpomidbm-1	HS34_VDZ_C_PRE_1_Mayo2_responder	0.129245	0.333326	0.619347	7511.98	5742.93
cpomllom-1	HS34_VDZ_C_PRE_1_Mayo2_responder	0.159344	0.422536	0.233593	7481.07	5757.96
cponclmo-1	HS34_VDZ_C_PRE_1_Mayo2_responder	0.461213	0.436516	0.103092	7483.59	5764.63
cponjabk-1	HS34_VDZ_C_PRE_1_Mayo2_responder	0.272694	0.466771	0.160235	7490.38	5761.83
cponjmbg-1	HS34_VDZ_C_PRE_1_Mayo2_responder	0.149872	0.485451	0.107992	7512.62	5762.14
cponlakl-1	HS34_VDZ_C_PRE_1_Mayo2_responder	0.194021	0.518275	0.210311	7505.61	5767.23
cponngkf-1	HS34_VDZ_C_PRE_1_Mayo2_responder	0.328237	0.550278	0.123963	7519.69	5765.8
cponoogp-1	HS34_VDZ_C_PRE_1_Mayo2_responder	0.28008	0.423062	0.267854	7494.75	5766.8
cpooagee-1	HS34_VDZ_C_PRE_1_Mayo2_responder	0.183118	0.538405	0.0728238	7485.6	5769.44
cpoohkfp-1	HS34_VDZ_C_PRE_1_Mayo2_responder	0.283034	0.484619	0.134396	7488.88	5774.65
cpookfcc-1	HS34_VDZ_C_PRE_1_Mayo2_responder	0.0321749	0.222808	0.13658	7494.73	5773.48
cpoolcll-1	HS34_VDZ_C_PRE_1_Mayo2_responder	0.138428	0.325389	0.118622	7500.48	5774.81
cpoolgii-1	HS34_VDZ_C_PRE_1_Mayo2_responder	0.184207	0.562149	0.217579	7507.98	5774.71
cpooocdc-1	HS34_VDZ_C_PRE_1_Mayo2_responder	0.183089	0.266102	0.133932	7519.07	5774.23
cpooohjo-1	HS34_VDZ_C_PRE_1_Mayo2_responder	0.324609	0.575842	0.125198	7504.37	5778.03
cpopapai-1	HS34_VDZ_C_PRE_1_Mayo2_responder	0.152604	0.201986	0.141041	7508.76	5781.29
cpopcaec-1	HS34_VDZ_C_PRE_1_Mayo2_responder	0.219793	0.243783	0.230722	7493.1	5780.67
cpopdbog-1	HS34_VDZ_C_PRE_1_Mayo2_responder	0.178145	0.411763	0.17216	7484.48	5782.96
cpopijah-1	HS34_VDZ_C_PRE_1_Mayo2_responder	0.176976	0.0482687	0.146955	7510.65	5786.45
cppaoahc-1	HS34_VDZ_C_PRE_1_Mayo2_responder	0.153826	0.131102	0.155001	7518.16	5785.81
cppbjehj-1	HS34_VDZ_C_PRE_1_Mayo2_responder	0.152838	0.318536	0.227476	7500.16	5785.79
cppblpeo-1	HS34_VDZ_C_PRE_1_Mayo2_responder	0.121204	0.172112	0.0364101	7493.57	5787.54
cppbneio-1	HS34_VDZ_C_PRE_1_Mayo2_responder	0.282535	0.294574	0.173823	7488.5	5790.15
cppcadfp-1	HS34_VDZ_C_PRE_1_Mayo2_responder	0.141331	0.240906	0.143649	7514	5791.27
cppdgedg-1	HS34_VDZ_C_PRE_1_Mayo2_responder	0.185764	0.281426	0.153325	7485.4	5793.33
cppdgpnm-1	HS34_VDZ_C_PRE_1_Mayo2_responder	0.0716704	0	0.161854	7504.58	5795.04
cppdkjnj-1	HS34_VDZ_C_PRE_1_Mayo2_responder	0.123536	0.212629	0.157107	7483.19	5796.92
cppdnmlp-1	HS34_VDZ_C_PRE_1_Mayo2_responder	0.287855	0.490144	0.171139	7492.05	5796.71
cppdocgd-1	HS34_VDZ_C_PRE_1_Mayo2_responder	0.0597532	0.183045	0.0729655	7512.54	5798.86
cppeablm-1	HS34_VDZ_C_PRE_1_Mayo2_responder	0.213918	0.37206	0.104588	7483.47	5802
cppebook-1	HS34_VDZ_C_PRE_1_Mayo2_responder	0.181376	0.143525	0.181595	7505.22	5802.25
cppecaoc-1	HS34_VDZ_C_PRE_1_Mayo2_responder	0.0373514	0.0848895	0.140316	7496.77	5802.3
cppehfeg-1	HS34_VDZ_C_PRE_1_Mayo2_responder	0.133008	0.267406	0.158788	7492.42	5804.88
cppekmfl-1	HS34_VDZ_C_PRE_1_Mayo2_responder	0.0452561	0.074939	0.0754268	7517.13	5805.57
cppemdff-1	HS34_VDZ_C_PRE_1_Mayo2_responder	0.254965	0.389994	0.184025	7488.3	5807.53
cppeobop-1	HS34_VDZ_C_PRE_1_Mayo2_responder	0.18136	0.22543	0.132489	7511.23	5807.42
cppfepoa-1	HS34_VDZ_C_PRE_1_Mayo2_responder	0.10951	0.314968	0.675058	7442.46	5690.94
cppffpfm-1	HS34_VDZ_C_PRE_1_Mayo2_responder	0.0748247	0.200939	0.648904	7454.76	5691.11
cppfkgei-1	HS34_VDZ_C_PRE_1_Mayo2_responder	0.101977	0.228602	0.624561	7477.71	5685.55
cppfmnim-1	HS34_VDZ_C_PRE_1_Mayo2_responder	0.0692852	0.275121	0.678459	7467.19	5687.49
cppfpjlb-1	HS34_VDZ_C_PRE_1_Mayo2_responder	0.118277	0.284942	0.683533	7456.73	5698.11
cppgabgk-1	HS34_VDZ_C_PRE_1_Mayo2_responder	0.0962975	0.286469	0.513001	7446.51	5700.45
cppgbcbf-1	HS34_VDZ_C_PRE_1_Mayo2_responder	0.0984597	0.286914	0.713743	7468.13	5696.76
cppgbddd-1	HS34_VDZ_C_PRE_1_Mayo2_responder	0.0660691	0.162148	0.671183	7462.21	5699.11
cppgbnhd-1	HS34_VDZ_C_PRE_1_Mayo2_responder	0.0752842	0.193883	0.644933	7476.93	5701.15
cppgijbn-1	HS34_VDZ_C_PRE_1_Mayo2_responder	0.0699371	0.280726	0.638922	7454.98	5707.51
cppginjc-1	HS34_VDZ_C_PRE_1_Mayo2_responder	0.0759027	0.201141	0.652907	7468.63	5702.56
cpphclee-1	HS34_VDZ_C_PRE_1_Mayo2_responder	0.0861499	0.325619	0.549406	7474.24	5708.57
cpphcnco-1	HS34_VDZ_C_PRE_1_Mayo2_responder	0.0643879	0.239276	0.620871	7461.33	5710.82
cpphfljb-1	HS34_VDZ_C_PRE_1_Mayo2_responder	0.0716449	0.199519	0.724176	7465.34	5717.42
cpphgkji-1	HS34_VDZ_C_PRE_1_Mayo2_responder	0.090589	0.122657	0.135456	7438.37	5720.37
cpphhpgm-1	HS34_VDZ_C_PRE_1_Mayo2_responder	0.104539	0.504149	0.385384	7465.6	5724.87
cpphiahm-1	HS34_VDZ_C_PRE_1_Mayo2_responder	0.166779	0.39666	0.203946	7448.06	5723.12
cpphmmme-1	HS34_VDZ_C_PRE_1_Mayo2_responder	0.10158	0.290829	0.355095	7472.9	5731.85
cpphoemh-1	HS34_VDZ_C_PRE_1_Mayo2_responder	0.0963178	0.297238	0.71735	7472.21	5703.52
cpphoigo-1	HS34_VDZ_C_PRE_1_Mayo2_responder	0.122172	0.290054	0.0994396	7441.67	5712.16
cpphphcm-1	HS34_VDZ_C_PRE_1_Mayo2_responder	0.0591271	0.154228	0.678478	7488.22	5686.71
cppidedk-1	HS34_VDZ_C_PRE_1_Mayo2_responder	0.110576	0.297453	0.550699	7482.43	5697.22
cppiehng-1	HS34_VDZ_C_PRE_1_Mayo2_responder	0.159222	0.200847	0.259733	7617.24	5727.1
cppigjah-1	HS34_VDZ_C_PRE_1_Mayo2_responder	0.114123	0.239372	0.377288	7624.7	5728.74
cppihdln-1	HS34_VDZ_C_PRE_1_Mayo2_responder	0.0183813	0.313814	0.262813	7609.7	5722.7
cppinfjp-1	HS34_VDZ_C_PRE_1_Mayo2_responder	0.098058	0.143254	0.58527	7628.18	5749.92
cppjjmkg-1	HS34_VDZ_C_PRE_1_Mayo2_responder	0.157077	0.385986	0.263004	7603.03	5743.47
cppjkcbi-1	HS34_VDZ_C_PRE_1_Mayo2_responder	0.0489092	0.201611	0.640889	7634.12	5732.88
cppjlloi-1	HS34_VDZ_C_PRE_1_Mayo2_responder	0.154697	0.443285	0.275787	7596.82	5735.17
cppjokjp-1	HS34_VDZ_C_PRE_1_Mayo2_responder	0.0283098	0.16598	0.604925	7629.12	5720.46
cppjpcfl-1	HS34_VDZ_C_PRE_1_Mayo2_responder	0.0295583	0.0862815	0.61225	7610.42	5757.65
cppjphma-1	HS34_VDZ_C_PRE_1_Mayo2_responder	0.326136	0.299726	0.19336	7594.74	5728.59
cppkdgjj-1	HS34_VDZ_C_PRE_1_Mayo2_responder	0.0325289	0.163044	0.523655	7622.88	5715.31
cppkdjho-1	HS34_VDZ_C_PRE_1_Mayo2_responder	0.0210078	0.17567	0.81316	7640.82	5737.33
cppkinag-1	HS34_VDZ_C_PRE_1_Mayo2_responder	0.0908455	0.160202	0.629146	7614.85	5714.96
cppkjieh-1	HS34_VDZ_C_PRE_1_Mayo2_responder	0.160014	0.188646	0.124469	7601.02	5719.27
cppkkmdd-1	HS34_VDZ_C_PRE_1_Mayo2_responder	0.127044	0.252757	0.406636	7591.5	5750.54
cppklmpi-1	HS34_VDZ_C_PRE_1_Mayo2_responder	0.0283098	0.128346	0.652215	7601.01	5760.87
cppknkoa-1	HS34_VDZ_C_PRE_1_Mayo2_responder	0.066329	0.124797	0.543479	7643.76	5753.71
cpplbkeh-1	HS34_VDZ_C_PRE_1_Mayo2_responder	0.121185	0.340653	0.123251	7589.78	5738.54
cpplfecm-1	HS34_VDZ_C_PRE_1_Mayo2_responder	0.145249	0.277715	0.162815	7594.97	5721.75
cpplfgnh-1	HS34_VDZ_C_PRE_1_Mayo2_responder	0.113239	0.211671	0.389988	7635.84	5721.09
cpplfmch-1	HS34_VDZ_C_PRE_1_Mayo2_responder	0.0809281	0.206313	0.602094	7644.37	5741
cpplhkmd-1	HS34_VDZ_C_PRE_1_Mayo2_responder	0.361438	0.380264	0.21297	7589.71	5729.57
cppliglg-1	HS34_VDZ_C_PRE_1_Mayo2_responder	0.0554595	0.217526	0.460985	7631.36	5714.26
cpplmmdf-1	HS34_VDZ_C_PRE_1_Mayo2_responder	0.0606402	0.175892	0.684713	7610.6	5710.74
cppmbfao-1	HS34_VDZ_C_PRE_1_Mayo2_responder	0.0835636	0.189917	0.611151	7593.35	5757.5
cppmfgno-1	HS34_VDZ_C_PRE_1_Mayo2_responder	0.0512403	0.269988	0.555347	7621.2	5708.64
cppmioee-1	HS34_VDZ_C_PRE_1_Mayo2_responder	0.0566197	0.202559	0.333304	7598.03	5713.97
cppmnipb-1	HS34_VDZ_C_PRE_1_Mayo2_responder	0.0259478	0.0589723	0.57882	7626.74	5708.56
cppnaknh-1	HS34_VDZ_C_PRE_1_Mayo2_responder	0.27725	0.257593	0.220329	7585.62	5744.99
cppnbbcf-1	HS34_VDZ_C_PRE_1_Mayo2_responder	0.0373514	0.169779	0.719485	7648.97	5737.97
cppnbmfp-1	HS34_VDZ_C_PRE_1_Mayo2_responder	0.0981121	0.260146	0.486636	7644.89	5724.16
cppncpka-1	HS34_VDZ_C_PRE_1_Mayo2_responder	0.229356	0.485011	0.146755	7589.81	5721.48
cppnfgpn-1	HS34_VDZ_C_PRE_1_Mayo2_responder	0.0900902	0.237961	0.672652	7616.42	5701.87
cppnfkcf-1	HS34_VDZ_C_PRE_1_Mayo2_responder	0.14072	0.670418	0.31979	7584.13	5732.21
cppnfnpp-1	HS34_VDZ_C_PRE_1_Mayo2_responder	0.0479045	0.254575	0.684925	7605.79	5708.84
cppnhnng-1	HS34_VDZ_C_PRE_1_Mayo2_responder	0.0609132	0.192468	0.63705	7648.95	5729.13
cppnidaf-1	HS34_VDZ_C_PRE_1_Mayo2_responder	0.0614907	0.219559	0.6141	7655.3	5749.59
cppoapfg-1	HS34_VDZ_C_PRE_1_Mayo2_responder	0.122962	0.239249	0.509697	7637.79	5711.68
cppoeoao-1	HS34_VDZ_C_PRE_1_Mayo2_responder	0.139661	0.345895	0.189077	7584.74	5725.45
cppofmni-1	HS34_VDZ_C_PRE_1_Mayo2_responder	0.0796085	0.222321	0.708751	7595.76	5764.6
cppoihml-1	HS34_VDZ_C_PRE_1_Mayo2_responder	0.12486	0.21694	0.61756	7624.22	5702.03
cppoijfb-1	HS34_VDZ_C_PRE_1_Mayo2_responder	0.0671539	0.222624	0.558663	7580.87	5736.51
cppokgfo-1	HS34_VDZ_C_PRE_1_Mayo2_responder	0.12051	0.369397	0.33088	7590.01	5711.97
cppomcol-1	HS34_VDZ_C_PRE_1_Mayo2_responder	0.0245376	0.168019	0.360958	7578.52	5745.58
cpppggem-1	HS34_VDZ_C_PRE_1_Mayo2_responder	0.130557	0.291167	0.652749	7609.88	5697.65
cpppjghl-1	HS34_VDZ_C_PRE_1_Mayo2_responder	0.0502887	0.206256	0.651175	7655.31	5732.26
cpppjhgo-1	HS34_VDZ_C_PRE_1_Mayo2_responder	0.115803	0.228008	0.70276	7602.84	5701.86
daaaghfl-1	HS34_VDZ_C_PRE_1_Mayo2_responder	0.124675	0.265522	0.170264	7580.48	5724.84
daaajafd-1	HS34_VDZ_C_PRE_1_Mayo2_responder	0.0890515	0.151792	0.602662	7599.13	5776.03
daaajeoo-1	HS34_VDZ_C_PRE_1_Mayo2_responder	0.0691411	0.333914	0.124505	7582.62	5720.14
daaakcgh-1	HS34_VDZ_C_PRE_1_Mayo2_responder	0	0.241163	0.37923	7578.01	5731.12
daaaklkh-1	HS34_VDZ_C_PRE_1_Mayo2_responder	0.0689291	0.265175	0.647018	7596.51	5704.69
daaalogm-1	HS34_VDZ_C_PRE_1_Mayo2_responder	0.0911491	0.217652	0.675562	7587.51	5764.38
daabckbf-1	HS34_VDZ_C_PRE_1_Mayo2_responder	0.106951	0.420278	0.187557	7583.57	5714.79
daabefob-1	HS34_VDZ_C_PRE_1_Mayo2_responder	0.0853473	0.216153	0.576761	7632.28	5700.69
daabfnod-1	HS34_VDZ_C_PRE_1_Mayo2_responder	0.0173034	0.266721	0.578024	7639.25	5703.53
daacbmcf-1	HS34_VDZ_C_PRE_1_Mayo2_responder	0.0530103	0.382167	0.507822	7574.91	5735.44
daaccomm-1	HS34_VDZ_C_PRE_1_Mayo2_responder	0.0813206	0.366762	0.397026	7576.49	5723.25
daacehcm-1	HS34_VDZ_C_PRE_1_Mayo2_responder	0.0671152	0.251403	0.146302	7578.12	5717.27
daacehgi-1	HS34_VDZ_C_PRE_1_Mayo2_responder	0.0261149	0.16707	0.699093	7654.56	5719.37
daacehod-1	HS34_VDZ_C_PRE_1_Mayo2_responder	0	0.108172	0.622176	7581.59	5761.06
daacjaej-1	HS34_VDZ_C_PRE_1_Mayo2_responder	0.0287136	0.163145	0.536256	7572.85	5730.93
daacmmoc-1	HS34_VDZ_C_PRE_1_Mayo2_responder	0	0.15051	0.591024	7648.04	5706.4
daacnfio-1	HS34_VDZ_C_PRE_1_Mayo2_responder	0.124859	0.226221	0.59676	7571.27	5744.21
daacofob-1	HS34_VDZ_C_PRE_1_Mayo2_responder	0.0706656	0.215507	0.395411	7573.3	5727.23
daaddlag-1	HS34_VDZ_C_PRE_1_Mayo2_responder	0.0290324	0.157033	0.676609	7661.29	5712.75
daadgepl-1	HS34_VDZ_C_PRE_1_Mayo2_responder	0	0.179441	0.634192	7586.08	5773.84
daadjdik-1	HS34_VDZ_C_PRE_1_Mayo2_responder	0.119565	0.221606	0.534385	7588.55	5702.89
daadjdpg-1	HS34_VDZ_C_PRE_1_Mayo2_responder	0.162689	0.577932	0.382087	7569.62	5737.3
daadjiol-1	HS34_VDZ_C_PRE_1_Mayo2_responder	0.0634786	0.219842	0.686094	7668.22	5724.57
daadkage-1	HS34_VDZ_C_PRE_1_Mayo2_responder	0.0718282	0.133729	0.597665	7578.13	5767.56
daaehgee-1	HS34_VDZ_C_PRE_1_Mayo2_responder	0.0646796	0.199692	0.45664	7569.89	5722.92
daafakfm-1	HS34_VDZ_C_PRE_1_Mayo2_responder	0.101713	0.430295	0.270719	7576.46	5708.42
daaffaip-1	HS34_VDZ_C_PRE_1_Mayo2_responder	0.192716	0.413851	0.410512	7579.79	5705.23
daafflnj-1	HS34_VDZ_C_PRE_1_Mayo2_responder	0.102174	0.27002	0.610832	7673.51	5740.24
daafgfpa-1	HS34_VDZ_C_PRE_1_Mayo2_responder	0.194021	0.257189	0.361103	7568.82	5717.56
daafjlfa-1	HS34_VDZ_C_PRE_1_Mayo2_responder	0.105609	0.242691	0.32952	7566.48	5755.36
daafnllo-1	HS34_VDZ_C_PRE_1_Mayo2_responder	0.0447212	0.0508196	0.7135	7576.63	5772.52
daafpbio-1	HS34_VDZ_C_PRE_1_Mayo2_responder	0.0191495	0.0217608	0.701109	7660.72	5697.84
daafpdke-1	HS34_VDZ_C_PRE_1_Mayo2_responder	0.090589	0.205884	0.522581	7571.34	5711.65
daagcjif-1	HS34_VDZ_C_PRE_1_Mayo2_responder	0.102481	0.302175	0.395269	7568.64	5763.08
daagdpdl-1	HS34_VDZ_C_PRE_1_Mayo2_responder	0.0492341	0.13529	0.671857	7572.47	5768.98
daagembd-1	HS34_VDZ_C_PRE_1_Mayo2_responder	0.111125	0.249692	0.590475	7583.38	5785.62
daagijna-1	HS34_VDZ_C_PRE_1_Mayo2_responder	0.0541995	0.31047	0.511313	7568.18	5770.66
daagnlco-1	HS34_VDZ_C_PRE_1_Mayo2_responder	0.0600008	0.305477	0.427091	7567.17	5774.6
daahabjd-1	HS34_VDZ_C_PRE_1_Mayo2_responder	0.0648817	0.230379	0.679723	7482.16	5703.6
daahbimg-1	HS34_VDZ_C_PRE_1_Mayo2_responder	0.0769575	0.209953	0.592847	7499.1	5705.84
daahelcm-1	HS34_VDZ_C_PRE_1_Mayo2_responder	0.0780493	0.182842	0.606796	7519.02	5707.83
daahfgad-1	HS34_VDZ_C_PRE_1_Mayo2_responder	0.0757316	0.256297	0.644057	7508.78	5707.99
daahfjkj-1	HS34_VDZ_C_PRE_1_Mayo2_responder	0.0708574	0.237854	0.635888	7487.2	5708.21
daahfkal-1	HS34_VDZ_C_PRE_1_Mayo2_responder	0.040464	0.516138	0.354603	7495.7	5711.15
daahhgpm-1	HS34_VDZ_C_PRE_1_Mayo2_responder	0.0643498	0.200086	0.58509	7532.24	5709.74
daaignpp-1	HS34_VDZ_C_PRE_1_Mayo2_responder	0.0747308	0.235871	0.811045	7548.91	5714.62
daaihbdp-1	HS34_VDZ_C_PRE_1_Mayo2_responder	0.0562901	0.220129	0.666662	7478.71	5711.38
daaijabn-1	HS34_VDZ_C_PRE_1_Mayo2_responder	0.0754241	0.326096	0.536008	7511.12	5714.56
daaincde-1	HS34_VDZ_C_PRE_1_Mayo2_responder	0.0600008	0.516552	0.41309	7519.48	5716.84
daajamdd-1	HS34_VDZ_C_PRE_1_Mayo2_responder	0.0302267	0.234355	0.535469	7493.61	5717.03
daajcbjl-1	HS34_VDZ_C_PRE_1_Mayo2_responder	0.170095	0.269501	0.52506	7508.6	5718.3
daajdkae-1	HS34_VDZ_C_PRE_1_Mayo2_responder	0.145182	0.24746	0.621749	7479.07	5716.9
daajgnok-1	HS34_VDZ_C_PRE_1_Mayo2_responder	0.135624	0.28421	0.608707	7485.83	5717.84
daakfjff-1	HS34_VDZ_C_PRE_1_Mayo2_responder	0.02892	0.175353	0.551023	7490.05	5720.85
daakgnek-1	HS34_VDZ_C_PRE_1_Mayo2_responder	0.0995727	0.30527	0.585707	7499.03	5717.5
daakjpnk-1	HS34_VDZ_C_PRE_1_Mayo2_responder	0.0640745	0.344224	0.319744	7515.39	5724.05
daaklfdg-1	HS34_VDZ_C_PRE_1_Mayo2_responder	0.106397	0.255774	0.637616	7527.75	5719.88
daaklmhm-1	HS34_VDZ_C_PRE_1_Mayo2_responder	0.0688484	0.132798	0.678984	7480.49	5722.91
daakmhhj-1	HS34_VDZ_C_PRE_1_Mayo2_responder	0.0442001	0.407082	0.493068	7522.08	5724.87
daaknidl-1	HS34_VDZ_C_PRE_1_Mayo2_responder	0.0928852	0.464256	0.46159	7535.25	5722.19
daakppef-1	HS34_VDZ_C_PRE_1_Mayo2_responder	0.0786312	0.27668	0.677419	7556.26	5725.55
daalbigl-1	HS34_VDZ_C_PRE_1_Mayo2_responder	0.0462899	0.245876	0.675569	7486.44	5725.31
daalbkkf-1	HS34_VDZ_C_PRE_1_Mayo2_responder	0.036998	0.231677	0.461605	7519.87	5728.68
daalfkob-1	HS34_VDZ_C_PRE_1_Mayo2_responder	0.0504533	0.376238	0.445428	7505.15	5726.93
daalnhlp-1	HS34_VDZ_C_PRE_1_Mayo2_responder	0.0557184	0.266134	0.616793	7492.46	5727.18
daalnkga-1	HS34_VDZ_C_PRE_1_Mayo2_responder	0.032704	0.291165	0.545493	7484.96	5729.75
daalpnic-1	HS34_VDZ_C_PRE_1_Mayo2_responder	0.122614	0.43135	0.544757	7498.99	5726.96
daamaioc-1	HS34_VDZ_C_PRE_1_Mayo2_responder	0.035653	0.280144	0.638533	7529.2	5728.78
daamdhmn-1	HS34_VDZ_C_PRE_1_Mayo2_responder	0.039618	0.21356	0.669674	7538.6	5727.33
daamgkll-1	HS34_VDZ_C_PRE_1_Mayo2_responder	0.0525686	0.41323	0.525718	7523.95	5732.62
daamgkmc-1	HS34_VDZ_C_PRE_1_Mayo2_responder	0.132445	0.377255	0.655811	7556.97	5731.65
daamjhpn-1	HS34_VDZ_C_PRE_1_Mayo2_responder	0.0388406	0.19687	0.488736	7492.15	5734.42
daamkkdm-1	HS34_VDZ_C_PRE_1_Mayo2_responder	0.0835887	0.339105	0.453718	7513.6	5731.73
daamlifh-1	HS34_VDZ_C_PRE_1_Mayo2_responder	0.0772727	0.238663	0.732998	7549.59	5729.84
daampnmc-1	HS34_VDZ_C_PRE_1_Mayo2_responder	0.0909297	0.26317	0.609975	7499.49	5737.11
daanomcc-1	HS34_VDZ_C_PRE_1_Mayo2_responder	0.115012	0.359769	0.500672	7504.42	5741.15
daanpolb-1	HS34_VDZ_C_PRE_1_Mayo2_responder	0.0285102	0.212659	0.570489	7539.36	5736.15
daaocofl-1	HS34_VDZ_C_PRE_1_Mayo2_responder	0.0745842	0.339592	0.679533	7543.68	5733.04
daaokfbb-1	HS34_VDZ_C_PRE_1_Mayo2_responder	0.160118	0.229955	0.326177	7487.13	5739.01
daaokjab-1	HS34_VDZ_C_PRE_1_Mayo2_responder	0.101862	0.225076	0.655876	7492.37	5696.99
daaookpc-1	HS34_VDZ_C_PRE_1_Mayo2_responder	0.0817243	0.2648	0.655122	7556.88	5704.13
daaopanl-1	HS34_VDZ_C_PRE_1_Mayo2_responder	0.0507405	0.202054	0.599646	7558.71	5718.85
daapacce-1	HS34_VDZ_C_PRE_1_Mayo2_responder	0.072306	0.279949	0.563338	7562.23	5732.64
daapccpf-1	HS34_VDZ_C_PRE_1_Mayo2_responder	0.0571864	0.112776	0.728191	7562.04	5710.06
daapdkcj-1	HS34_VDZ_C_PRE_1_Mayo2_responder	0.0667731	0.264463	0.660414	7567.62	5705.4
daapgdgd-1	HS34_VDZ_C_PRE_1_Mayo2_responder	0.0975822	0.197185	0.581772	7565.25	5699.82
daapicah-1	HS34_VDZ_C_PRE_1_Mayo2_responder	0.0952519	0.153011	0.6465	7566.57	5727.41
daapkccp-1	HS34_VDZ_C_PRE_1_Mayo2_responder	0	0.127334	0.499981	7566.74	5712.77
daaplmih-1	HS34_VDZ_C_PRE_1_Mayo2_responder	0.0343324	0.186334	0.0706835	7445.4	5737.56
daapnmgh-1	HS34_VDZ_C_PRE_1_Mayo2_responder	0.149872	0.317571	0.177792	7456.11	5732.02
dabakjfg-1	HS34_VDZ_C_PRE_1_Mayo2_responder	0.161227	0.305065	0.060255	7457.51	5739.16
dabaopbb-1	HS34_VDZ_C_PRE_1_Mayo2_responder	0.270513	0.39991	0.115764	7461.08	5744.08
dabbdoha-1	HS34_VDZ_C_PRE_1_Mayo2_responder	0.148996	0.239276	0.122599	7443.79	5748.05
dabbgmpj-1	HS34_VDZ_C_PRE_1_Mayo2_responder	0.311429	0.288407	0.139191	7455.46	5750.06
dabblbff-1	HS34_VDZ_C_PRE_1_Mayo2_responder	0.296452	0.471238	0.208721	7468.88	5746.99
dabbnbpl-1	HS34_VDZ_C_PRE_1_Mayo2_responder	0.113136	0.193079	0.182791	7451.99	5752.85
dabbobbg-1	HS34_VDZ_C_PRE_1_Mayo2_responder	0	0.087401	0.224329	7476.97	5750.38
dabbpind-1	HS34_VDZ_C_PRE_1_Mayo2_responder	0.0877209	0.139127	0.253277	7447.51	5754.31
dabcbdop-1	HS34_VDZ_C_PRE_1_Mayo2_responder	0.156255	0.259626	0.227112	7466.46	5757.92
dabcfbnf-1	HS34_VDZ_C_PRE_1_Mayo2_responder	0.108222	0.130387	0.207075	7456.69	5759.21
dabciidc-1	HS34_VDZ_C_PRE_1_Mayo2_responder	0.114123	0.275935	0.23438	7475.05	5759.73
dabcjlcb-1	HS34_VDZ_C_PRE_1_Mayo2_responder	0.133929	0.445292	0.213859	7449.07	5761.34
dabcjodf-1	HS34_VDZ_C_PRE_1_Mayo2_responder	0.184343	0.335301	0.092268	7464.81	5763.88
dabclmkd-1	HS34_VDZ_C_PRE_1_Mayo2_responder	0.0817863	0.30131	0.102233	7478.48	5764.95
dabcmidl-1	HS34_VDZ_C_PRE_1_Mayo2_responder	0.22426	0.338782	0.220961	7472.46	5764.99
dabddfje-1	HS34_VDZ_C_PRE_1_Mayo2_responder	0.249663	0.28726	0.194249	7453.95	5768.31
dabdlmmb-1	HS34_VDZ_C_PRE_1_Mayo2_responder	0	0.15729	0.101389	7445.07	5766.48
dabeahgl-1	HS34_VDZ_C_PRE_1_Mayo2_responder	0.1326	0.200909	0.0907368	7460.63	5767.64
dabecmbn-1	HS34_VDZ_C_PRE_1_Mayo2_responder	0.268327	0.242041	0.0916908	7474.73	5769.39
dabejgph-1	HS34_VDZ_C_PRE_1_Mayo2_responder	0.0436921	0.172112	0.101003	7447.07	5772.39
dabepckk-1	HS34_VDZ_C_PRE_1_Mayo2_responder	0.0543329	0.296998	0.146993	7449.44	5777.2
dabfbibd-1	HS34_VDZ_C_PRE_1_Mayo2_responder	0.433054	0.39385	0.111803	7471.7	5779.4
dabfdcnn-1	HS34_VDZ_C_PRE_1_Mayo2_responder	0.15475	0.203278	0.128959	7461.64	5779.91
dabfjdbj-1	HS34_VDZ_C_PRE_1_Mayo2_responder	0.0159686	0.172931	0.0399215	7436.9	5733.54
dabfjklo-1	HS34_VDZ_C_PRE_1_Mayo2_responder	0.322417	0.36666	0.221104	7437.71	5761.39
dabfkein-1	HS34_VDZ_C_PRE_1_Mayo2_responder	0.193461	0.354125	0.196098	7436.5	5748.85
dabflllj-1	HS34_VDZ_C_PRE_1_Mayo2_responder	0.0640745	0.432306	0.0728202	7437.89	5741.94
dabfoham-1	HS34_VDZ_C_PRE_1_Mayo2_responder	0.0281124	0.127783	0.1404	7438.48	5774.09
dabgblma-1	HS34_VDZ_C_PRE_1_Mayo2_responder	0.211188	0.163542	0.130474	7440.2	5754.13
dabgefnh-1	HS34_VDZ_C_PRE_1_Mayo2_responder	0.15324	0.0788876	0.0731007	7449.56	5596.36
dabgeggl-1	HS34_VDZ_C_PRE_1_Mayo2_responder	0.0747027	0.127334	0.171442	7441.59	5597.8
dabgfcab-1	HS34_VDZ_C_PRE_1_Mayo2_responder	0.0559798	0.148068	0.171813	7454.74	5600.33
dabgfodi-1	HS34_VDZ_C_PRE_1_Mayo2_responder	0.190063	0.145096	0.242741	7434.94	5601.1
dabghblb-1	HS34_VDZ_C_PRE_1_Mayo2_responder	0.119518	0.212679	0.234908	7447.86	5600.78
dabglbca-1	HS34_VDZ_C_PRE_1_Mayo2_responder	0.131027	0.121014	0.248312	7445.97	5605.27
dabglccb-1	HS34_VDZ_C_PRE_1_Mayo2_responder	0.128113	0.216422	0.208668	7438.67	5606.77
dabgmihn-1	HS34_VDZ_C_PRE_1_Mayo2_responder	0.188337	0.37849	0.188074	7453.28	5607.84
dabgncab-1	HS34_VDZ_C_PRE_1_Mayo2_responder	0.109898	0.106612	0.229917	7446.86	5611.33
dabgoajc-1	HS34_VDZ_C_PRE_1_Mayo2_responder	0.176355	0.218906	0.169156	7440.08	5612.25
dabgohkl-1	HS34_VDZ_C_PRE_1_Mayo2_responder	0.111247	0.0857279	0.197984	7448.64	5619.01
dabhcdnl-1	HS34_VDZ_C_PRE_1_Mayo2_responder	0.135842	0.232801	0.287997	7441.62	5624.64
dabhiplb-1	HS34_VDZ_C_PRE_1_Mayo2_responder	0.0642761	0.282854	0.17417	7437.74	5629.38
dabhjahl-1	HS34_VDZ_C_PRE_1_Mayo2_responder	0.141646	0.153635	0.302864	7448.27	5631.62
dabhlgpa-1	HS34_VDZ_C_PRE_1_Mayo2_responder	0.1324	0.238867	0.220098	7443.82	5637.74
dabhmjhe-1	HS34_VDZ_C_PRE_1_Mayo2_responder	0.0683722	0.201774	0.674181	7452.71	5646.5
dabifegb-1	HS34_VDZ_C_PRE_1_Mayo2_responder	0.0550382	0.194971	0.700089	7444.15	5648.68
dabiflig-1	HS34_VDZ_C_PRE_1_Mayo2_responder	0.066329	0.156443	0.752721	7438.54	5652.57
dabigigc-1	HS34_VDZ_C_PRE_1_Mayo2_responder	0.0466574	0.263995	0.564888	7456.49	5656.02
dabihabl-1	HS34_VDZ_C_PRE_1_Mayo2_responder	0.0531228	0.13369	0.72614	7444.91	5657.59
dabihagg-1	HS34_VDZ_C_PRE_1_Mayo2_responder	0.0283098	0.39026	0.576576	7456.38	5661.91
dabiobal-1	HS34_VDZ_C_PRE_1_Mayo2_responder	0.0660422	0.186283	0.706692	7449.7	5663.06
dabipelb-1	HS34_VDZ_C_PRE_1_Mayo2_responder	0.0484335	0.236485	0.654626	7438.38	5668.56
dabiplnh-1	HS34_VDZ_C_PRE_1_Mayo2_responder	0.0802225	0.137144	0.644902	7445.88	5671.4
dabjeiag-1	HS34_VDZ_C_PRE_1_Mayo2_responder	0.0344355	0.236236	0.69144	7444.37	5677.04
dabjgplp-1	HS34_VDZ_C_PRE_1_Mayo2_responder	0.0972929	0.276897	0.64316	7442.5	5682.81
dabjhdeo-1	HS34_VDZ_C_PRE_1_Mayo2_responder	0.0565106	0.193726	0.693446	7451.06	5681.99
dabjholp-1	HS34_VDZ_C_PRE_1_Mayo2_responder	0.0474769	0.208825	0.695628	7457.25	5684.53
dabjmgde-1	HS34_VDZ_C_PRE_1_Mayo2_responder	0.196825	0.168407	0.282812	7437.27	5638.21
dabjpkja-1	HS34_VDZ_C_PRE_1_Mayo2_responder	0.0934514	0.214854	0.688986	7447.4	5642.65
dabkbajn-1	HS34_VDZ_C_PRE_1_Mayo2_responder	0	0.0561824	0.73827	7438.2	5660.54
dabkcbni-1	HS34_VDZ_C_PRE_1_Mayo2_responder	0.0550906	0.18184	0.730413	7459.86	5674.91
dabkfhbc-1	HS34_VDZ_C_PRE_1_Mayo2_responder	0.101713	0.424302	0.151614	7504.58	5593.84
dabkglie-1	HS34_VDZ_C_PRE_1_Mayo2_responder	0.0688161	0.257611	0.111595	7462.11	5594.73
dabkildp-1	HS34_VDZ_C_PRE_1_Mayo2_responder	0.188	0.262356	0.235863	7490.56	5596.96
dabkjllg-1	HS34_VDZ_C_PRE_1_Mayo2_responder	0.216914	0.366408	0.188737	7473.01	5596.43
dabkkiga-1	HS34_VDZ_C_PRE_1_Mayo2_responder	0.143946	0.172329	0.279868	7481.66	5597.3
dablaaip-1	HS34_VDZ_C_PRE_1_Mayo2_responder	0.222684	0.333172	0.157845	7465.97	5598.77
dablaalj-1	HS34_VDZ_C_PRE_1_Mayo2_responder	0.225068	0.498978	0.14578	7501.63	5599.1
dablcoec-1	HS34_VDZ_C_PRE_1_Mayo2_responder	0.235734	0.469757	0.159035	7496.99	5597.99
dablglcb-1	HS34_VDZ_C_PRE_1_Mayo2_responder	0.0400446	0.332473	0.0667409	7459.99	5600.6
dabmghmp-1	HS34_VDZ_C_PRE_1_Mayo2_responder	0.234127	0.335329	0.100134	7473.24	5602.7
dabmhehn-1	HS34_VDZ_C_PRE_1_Mayo2_responder	0.345626	0.352833	0.137594	7504.44	5605.66
dabmiccc-1	HS34_VDZ_C_PRE_1_Mayo2_responder	0.272997	0.462273	0.154546	7496.37	5604.38
dabmjcon-1	HS34_VDZ_C_PRE_1_Mayo2_responder	0.063327	0.240355	0.149464	7463.4	5604.63
dabmmfea-1	HS34_VDZ_C_PRE_1_Mayo2_responder	0.254817	0.251686	0.141579	7482.48	5604.26
dabmnjji-1	HS34_VDZ_C_PRE_1_Mayo2_responder	0.274803	0.412697	0.200887	7490.69	5605.51
dabmnnoc-1	HS34_VDZ_C_PRE_1_Mayo2_responder	0.0358061	0.247166	0.0894552	7473.16	5608.72
dabnaiki-1	HS34_VDZ_C_PRE_1_Mayo2_responder	0.390168	0.287973	0.0959101	7484.2	5611.91
dabnclhj-1	HS34_VDZ_C_PRE_1_Mayo2_responder	0.146449	0.229062	0.134309	7459.07	5611.3
dabnebln-1	HS34_VDZ_C_PRE_1_Mayo2_responder	0.249521	0.60866	0.233219	7492.63	5612.41
dabngneb-1	HS34_VDZ_C_PRE_1_Mayo2_responder	0.264733	0.491727	0.235912	7496.79	5615.4
dabngoog-1	HS34_VDZ_C_PRE_1_Mayo2_responder	0.0694211	0.0394438	0.102026	7470.31	5614.24
dabnidhj-1	HS34_VDZ_C_PRE_1_Mayo2_responder	0.149728	0.320035	0.214029	7503.87	5614.26
dabnkagd-1	HS34_VDZ_C_PRE_1_Mayo2_responder	0.111671	0.277471	0.180295	7460.47	5617.38
dabnlbmp-1	HS34_VDZ_C_PRE_1_Mayo2_responder	0.189042	0.242408	0.259281	7504.02	5621.4
dabnmgho-1	HS34_VDZ_C_PRE_1_Mayo2_responder	0.140702	0.195419	0.238544	7474.34	5620.48
dabnnfjf-1	HS34_VDZ_C_PRE_1_Mayo2_responder	0.260132	0.477894	0.223064	7489.44	5623.42
dabnomgm-1	HS34_VDZ_C_PRE_1_Mayo2_responder	0.0678967	0.278945	0.134924	7467.19	5623.23
daboafnp-1	HS34_VDZ_C_PRE_1_Mayo2_responder	0.133617	0.283662	0.273432	7485.26	5629.48
dabofbkm-1	HS34_VDZ_C_PRE_1_Mayo2_responder	0.0798424	0.299273	0.297947	7456.62	5626.47
dabohicg-1	HS34_VDZ_C_PRE_1_Mayo2_responder	0.25906	0.281089	0.258422	7463.71	5629.42
dabolkdg-1	HS34_VDZ_C_PRE_1_Mayo2_responder	0.0388406	0.261069	0.227701	7471.47	5629.33
dabolmnf-1	HS34_VDZ_C_PRE_1_Mayo2_responder	0.120447	0.254182	0.202687	7480.46	5632.15
dabonblg-1	HS34_VDZ_C_PRE_1_Mayo2_responder	0	0.200401	0.146961	7473.1	5634.13
dabooecp-1	HS34_VDZ_C_PRE_1_Mayo2_responder	0.161674	0.421241	0.176016	7460.14	5634.98
daboofgm-1	HS34_VDZ_C_PRE_1_Mayo2_responder	0.156766	0.14416	0.230264	7494.9	5634.75
dabpaeao-1	HS34_VDZ_C_PRE_1_Mayo2_responder	0.226682	0.214739	0.292614	7455.48	5634.82
dabpchii-1	HS34_VDZ_C_PRE_1_Mayo2_responder	0.116518	0.27909	0.394231	7467.05	5635.82
dabphphi-1	HS34_VDZ_C_PRE_1_Mayo2_responder	0.0761607	0.0432731	0.463269	7477.78	5636.39
dabpigmd-1	HS34_VDZ_C_PRE_1_Mayo2_responder	0.0344355	0.196622	0.785652	7471.98	5641.11
dabpjjge-1	HS34_VDZ_C_PRE_1_Mayo2_responder	0.0664354	0.26283	0.282483	7502.53	5640.71
dacabakf-1	HS34_VDZ_C_PRE_1_Mayo2_responder	0.141979	0.268792	0.435757	7480.17	5640.37
dacacgpc-1	HS34_VDZ_C_PRE_1_Mayo2_responder	0.0778211	0.205171	0.70693	7488.03	5642.07
dacadeij-1	HS34_VDZ_C_PRE_1_Mayo2_responder	0.0864848	0.26385	0.728386	7476.96	5647.2
dacadnhm-1	HS34_VDZ_C_PRE_1_Mayo2_responder	0.0930317	0.211077	0.669867	7482.44	5646.34
dacajdca-1	HS34_VDZ_C_PRE_1_Mayo2_responder	0.0652429	0.208813	0.678128	7458.05	5644.5
dacajffi-1	HS34_VDZ_C_PRE_1_Mayo2_responder	0.0302267	0.217287	0.761275	7469.6	5647.64
dacajiil-1	HS34_VDZ_C_PRE_1_Mayo2_responder	0.0209009	0.159584	0.615811	7461.31	5642.01
dacakgag-1	HS34_VDZ_C_PRE_1_Mayo2_responder	0.0716704	0.11295	0.700623	7465.14	5643.61
dacaoigb-1	HS34_VDZ_C_PRE_1_Mayo2_responder	0.102577	0.270058	0.663964	7459.21	5651.48
dacapbbm-1	HS34_VDZ_C_PRE_1_Mayo2_responder	0.101409	0.330791	0.586	7465.22	5652.24
dacbbpof-1	HS34_VDZ_C_PRE_1_Mayo2_responder	0.0737407	0.212351	0.67795	7475.2	5655.84
dacbingh-1	HS34_VDZ_C_PRE_1_Mayo2_responder	0.065674	0.159974	0.620818	7472.97	5663.75
dacbkkdi-1	HS34_VDZ_C_PRE_1_Mayo2_responder	0.0659536	0.142644	0.660382	7463.12	5661.95
dacblocp-1	HS34_VDZ_C_PRE_1_Mayo2_responder	0.0668553	0.138579	0.673153	7469.1	5669.88
dacbnlkb-1	HS34_VDZ_C_PRE_1_Mayo2_responder	0.0656052	0.247338	0.742343	7495.5	5658.02
dacbnoma-1	HS34_VDZ_C_PRE_1_Mayo2_responder	0.105659	0.162111	0.589938	7506.5	5661.35
dacbopgc-1	HS34_VDZ_C_PRE_1_Mayo2_responder	0.0452561	0.411419	0.448595	7505.55	5665.17
daccbfeh-1	HS34_VDZ_C_PRE_1_Mayo2_responder	0.0334864	0.170669	0.698021	7499.17	5668.42
daccbiae-1	HS34_VDZ_C_PRE_1_Mayo2_responder	0.0902623	0.217833	0.718151	7500.88	5649.85
daccgabe-1	HS34_VDZ_C_PRE_1_Mayo2_responder	0.0633063	0.14622	0.796502	7494.01	5647.78
daccjfdm-1	HS34_VDZ_C_PRE_1_Mayo2_responder	0.0668543	0.177283	0.687867	7489.89	5667.82
daccjnik-1	HS34_VDZ_C_PRE_1_Mayo2_responder	0.0678969	0.189315	0.721811	7487.46	5653.26
daccpblb-1	HS34_VDZ_C_PRE_1_Mayo2_responder	0.060649	0.201732	0.63912	7481.18	5667.3
dacdaffd-1	HS34_VDZ_C_PRE_1_Mayo2_responder	0.0931543	0.206349	0.668156	7481.83	5653.77
dacddioa-1	HS34_VDZ_C_PRE_1_Mayo2_responder	0.0800229	0.18677	0.687558	7506.71	5653.94
daceeiof-1	HS34_VDZ_C_PRE_1_Mayo2_responder	0.0786799	0.193949	0.691661	7505.59	5675.07
daceihof-1	HS34_VDZ_C_PRE_1_Mayo2_responder	0.0485763	0.126208	0.677045	7512.46	5662.97
dacelagf-1	HS34_VDZ_C_PRE_1_Mayo2_responder	0.172792	0.443431	0.288571	7512.36	5642.44
dacelekc-1	HS34_VDZ_C_PRE_1_Mayo2_responder	0.0660674	0.179281	0.696508	7515.26	5655.26
dacelmfp-1	HS34_VDZ_C_PRE_1_Mayo2_responder	0.184276	0.30449	0.309312	7516.93	5647
daceocjp-1	HS34_VDZ_C_PRE_1_Mayo2_responder	0.055335	0.198167	0.685303	7516.88	5668.31
daceohpi-1	HS34_VDZ_C_PRE_1_Mayo2_responder	0.0977655	0.218565	0.678113	7519.35	5677.46
dacfdfcc-1	HS34_VDZ_C_PRE_1_Mayo2_responder	0.148767	0.186057	0.675878	7521.57	5658.56
dacfeeag-1	HS34_VDZ_C_PRE_1_Mayo2_responder	0.120863	0.276558	0.485803	7523.57	5666.25
dacfhabd-1	HS34_VDZ_C_PRE_1_Mayo2_responder	0.162262	0.145558	0.369686	7524.55	5654
dacfjcgn-1	HS34_VDZ_C_PRE_1_Mayo2_responder	0.0380803	0.329127	0.0794252	7523.95	5641.36
dacfjlli-1	HS34_VDZ_C_PRE_1_Mayo2_responder	0.150505	0.329041	0.642643	7528.16	5661.43
dacflobf-1	HS34_VDZ_C_PRE_1_Mayo2_responder	0.0544262	0.135775	0.670585	7524.89	5695.63
dacgappf-1	HS34_VDZ_C_PRE_1_Mayo2_responder	0.238459	0.273797	0.269917	7530.16	5648.1
dacgbnfo-1	HS34_VDZ_C_PRE_1_Mayo2_responder	0.110046	0.316275	0.621252	7526.86	5686.77
dacgejjd-1	HS34_VDZ_C_PRE_1_Mayo2_responder	0.059722	0.216745	0.619426	7530.36	5670.77
dacghlfp-1	HS34_VDZ_C_PRE_1_Mayo2_responder	0.170854	0.687789	0.0711894	7530.26	5641.93
dacgmdbj-1	HS34_VDZ_C_PRE_1_Mayo2_responder	0.0205866	0.132996	0.674392	7529.3	5680.26
dacgmgfb-1	HS34_VDZ_C_PRE_1_Mayo2_responder	0.0884002	0.274414	0.249162	7532.36	5655.26
dacgpjeg-1	HS34_VDZ_C_PRE_1_Mayo2_responder	0.0580827	0.189898	0.652697	7536.48	5671.73
dachcbbo-1	HS34_VDZ_C_PRE_1_Mayo2_responder	0.146298	0.380173	0.351701	7535.01	5661.77
dachcblj-1	HS34_VDZ_C_PRE_1_Mayo2_responder	0.0456088	0.2262	0.744911	7538.55	5678.9
dachepdn-1	HS34_VDZ_C_PRE_1_Mayo2_responder	0.0539998	0.204065	0.756963	7535.83	5696.31
dachgiin-1	HS34_VDZ_C_PRE_1_Mayo2_responder	0.106014	0.247834	0.700905	7539.32	5687.16
dachhlcf-1	HS34_VDZ_C_PRE_1_Mayo2_responder	0.374543	0.182812	0.132064	7538.73	5655.87
dachiedd-1	HS34_VDZ_C_PRE_1_Mayo2_responder	0.0225078	0.185999	0.696521	7539.14	5645.01
[truncated: 30,549 more rows]

## Sheet: Fig.5A
Dataset	HS	Subset	MeanExp_R_IEC	MeanExp_NR_IAF	MeanExp_NR_GALT
Xenium_1	HS31_HC	HC	0.562589	0.0922199	0.0628588
Xenium_1	HS32_PRE_VDZ_R	UCPRE_R	0.353025	0.222181	0.13209
Xenium_1	HS33_HC	HC	0.535477	0.107635	0.070507
Xenium_1	HS34_PRE_VDZ_R	UCPRE_R	0.287909	0.229205	0.150256
Xenium_1	HS35_HC	HC	0.422543	0.138675	0.110623
Xenium_1	HS36_PRE_VDZ_R	UCPRE_R	0.357696	0.228378	0.118928
Xenium_1	HS37_HC	HC	0.532673	0.0881384	0.037723
Xenium_1	HS38_PRE_VDZ_R	UCPRE_R	0.51328	0.12102	0.0732965
Xenium_1	HS39_HC	HC	0.513235	0.103458	0.0684614
Xenium_1	HS40_HC	HC	0.540026	0.0956713	0.0731554
Xenium_1	HS41_HC	HC	0.545323	0.0934944	0.0445958
Xenium_1	HS42_HC	HC	0.523198	0.0901554	0.0455512
Xenium_1	HS43_HC	HC	0.299918	0.222495	0.193927
Xenium_1	HS44_PRE_VDZ_R	UCPRE_R	0.403244	0.155543	0.135929
Xenium_1	HS46__PRE_VDZ_NR	UCPRE_NR	0.111006	0.350388	0.199659
Xenium_1	HS48_PRE_VDZ_NR	UCPRE_NR	0.151827	0.21801	0.319135
Xenium_1	HS50_PRE_VDZ_NR	UCPRE_NR	0.220097	0.182383	0.227532
Xenium_3	HS51_HC	HC	0.356015	0.0804341	0.0517272
Xenium_3	HS52_HC	HC	0.21064	0.0793212	0.0819407
Xenium_3	HS53_HC	HC	0.21495	0.0861329	0.0989324
Xenium_3	HS54_HC	HC	0.388515	0.0792612	0.0617244
Xenium_3	HS55_HC	HC	0.347189	0.0610807	0.0485666
Xenium_3	HS56_HC	HC	0.365153	0.0512913	0.043627
Xenium_3	HS57_HC	HC	0.347423	0.0567429	0.0492402
Xenium_3	HS58_UCPRE_R_VDZ	UCPRE_R	0.111333	0.162556	0.101135
Xenium_3	HS59_UCPRE_R_VDZ	UCPRE_R	0.250205	0.128933	0.0740293
Xenium_3	HS60_UCPRE_R_VDZ	UCPRE_R	0.227114	0.138292	0.145886
Xenium_3	HS61_UCPRE_R_VDZ	UCPRE_R	0.0586223	0.338251	0.0790425
Xenium_3	HS62_UCPRE_NR_VDZ	UCPRE_NR	0.135584	0.164922	0.179241
Xenium_3	HS63_UCPRE_NR_VDZ	UCPRE_NR	0.205268	0.119937	0.11883
Xenium_3	HS64_UCPRE_NR_VDZ	UCPRE_NR	0.0276426	0.345219	0.103223
Xenium_3	HS65_UCPRE_NR_VDZ	UCPRE_NR	0.277796	0.160334	0.0796916
Xenium_3	HS66_UCPRE_NR_VDZ	UCPRE_NR	0.0359038	0.403967	0.0709745

[truncated: 20 more sheets: Supp_Figs.2A,3A,3B,3D, Supp_Fig.2C, Supp_Fig.3C, Supp_Fig.3G, Supp_Fig.3H, Supp_Fig.3I, Supp_Fig.3J, Supp_Fig.4A, Supp_Figs.5B,5C, Supp_Fig.5D, SuppFig.6B, Supp_Fig.6E, Supp_Fig.7A, Supp_Fig.7C, Supp_Fig.8A, Supp_Fig.8B, Supp_Figs.9A,9B, Supp_Fig.10A, Supp_Fig.10B, Supp_Fig.10C]
